# Supplementary material for: Global mortality of snakebite envenoming between 1990 and 2019
Source: Nat Commun. 2022 Oct 25;13:6160. doi: 10.1038/s41467-022-33627-9 (PMC9596405; doi:10.1038/s41467-022-33627-9)
Supplement: Supplementary file 5 — Supplementary Data 2 [file 41467_2022_33627_MOESM5_ESM.xlsx]

## Sheet: GBD2019_Venomous_Citations
Citation
Aaron R, Joseph A, Abraham S, Muliyil J, George K, Prasad J, Minz S, Abraham VJ, Bose A. Suicides in young people in rural southern India. Lancet. 2004; 363(9415): 1117-8
Abbas SM, Alam AY, Majid A. To determine the probable causes of death in an urban slum community of Pakistan among adults 18 years and above by verbal autopsy. J Pak Med Assoc. 2011; 61(3): 235-8
Abu-Rashid N, Al-Jirf S, Bashour H. Causes of death among Syrian children using verbal autopsy. East Mediterr Health J. 1996; 2(3): 440-8
Addis Ababa University. Ethiopia - Addis Ababa Mortality Surveillance Program 2006
Addis Ababa University. Ethiopia - Addis Ababa Mortality Surveillance Program 2007
Addis Ababa University. Ethiopia - Addis Ababa Mortality Surveillance Program 2008
Addis Ababa University. Ethiopia - Addis Ababa Mortality Surveillance Program 2009
Addis Ababa University. Ethiopia - Addis Ababa Mortality Surveillance Program 2010
Addis Ababa University. Ethiopia - Addis Ababa Mortality Surveillance Program 2011
Addis Ababa University. Ethiopia - Addis Ababa Mortality Surveillance Program 2012
Addis Ababa University. Ethiopia - Addis Ababa Mortality Surveillance Program 2015
Adewemimo A, Kalter HD, Perin J, Koffi AK, Quinley J, Black RE. Direct estimates of cause-specific mortality fractions and rates of under-five deaths in the northern and southern regions of Nigeria by verbal autopsy interview. PLoS One. 2017; 12(5): e0178129
Ae-Ngibise KA, Masanja H, Kellerman R, Owusu-Agyei S. Risk factors for injury mortality in rural Tanzania: a secondary data analysis. BMJ Open. 2012; 2(6): e001721
African Population and Health Research Center, INDEPTH. Kenya - Nairobi Urban Health and Demographic Surveillance System
Agency of Health Research and Development (Indonesia). Indonesia Basic Health Research 2007-2008
Agency of Health Research and Development (Indonesia). Indonesia Mortality Registration System Strengthening Project
Agency of Health Research and Development (Indonesia). Indonesia Sample Registration System - Deaths 2015
Ahmed M, Abedin J, Alam KF, Al Mamun A, Paul RC, Rahman M, Iuliano AD, Sturm-Ramirez K, Parashar U, Luby SP, Gurley ES. Incidence of Acute Diarrhea-Associated Death among Children < 5 Years of Age in Bangladesh, 2010-12. Am J Trop Med Hyg. 2017; 1-12
Albania Vital Registration - Deaths 1987 ICD9 as it appears in World Health Organization (WHO). WHO Mortality Database Version November 2015. Geneva, Switzerland: World Health Organization (WHO)
Albania Vital Registration - Deaths 1988 ICD9 as it appears in World Health Organization (WHO). WHO Mortality Database Version November 2015. Geneva, Switzerland: World Health Organization (WHO)
Albania Vital Registration - Deaths 1989 ICD9 as it appears in World Health Organization (WHO). WHO Mortality Database Version November 2015. Geneva, Switzerland: World Health Organization (WHO)
Albania Vital Registration - Deaths 1992 ICD9 as it appears in World Health Organization (WHO). WHO Mortality Database Version November 2015. Geneva, Switzerland: World Health Organization (WHO)
Albania Vital Registration - Deaths 1993 ICD9 as it appears in World Health Organization (WHO). WHO Mortality Database Version November 2015. Geneva, Switzerland: World Health Organization (WHO)
Albania Vital Registration - Deaths 1994 ICD9 as it appears in World Health Organization (WHO). WHO Mortality Database Version November 2015. Geneva, Switzerland: World Health Organization (WHO)
Albania Vital Registration - Deaths 1995 ICD9 as it appears in World Health Organization (WHO). WHO Mortality Database Version November 2015. Geneva, Switzerland: World Health Organization (WHO)
Albania Vital Registration - Deaths 1996 ICD9 as it appears in World Health Organization (WHO). WHO Mortality Database Version November 2015. Geneva, Switzerland: World Health Organization (WHO)
Albania Vital Registration - Deaths 1997 ICD9 as it appears in World Health Organization (WHO). WHO Mortality Database Version November 2015. Geneva, Switzerland: World Health Organization (WHO)
Albania Vital Registration - Deaths 1998 ICD9 as it appears in World Health Organization (WHO). WHO Mortality Database Version November 2015. Geneva, Switzerland: World Health Organization (WHO)
Albania Vital Registration - Deaths 1999 ICD9 as it appears in World Health Organization (WHO). WHO Mortality Database Version November 2015. Geneva, Switzerland: World Health Organization (WHO)
Albania Vital Registration - Deaths 2000 ICD9 as it appears in World Health Organization (WHO). WHO Mortality Database Version November 2015. Geneva, Switzerland: World Health Organization (WHO)
Albania Vital Registration - Deaths 2001 ICD9 as it appears in World Health Organization (WHO). WHO Mortality Database Version November 2015. Geneva, Switzerland: World Health Organization (WHO)
Albania Vital Registration - Deaths 2002 ICD9 as it appears in World Health Organization (WHO). WHO Mortality Database Version November 2015. Geneva, Switzerland: World Health Organization (WHO)
Albania Vital Registration - Deaths 2003 ICD9 as it appears in World Health Organization (WHO). WHO Mortality Database Version November 2015. Geneva, Switzerland: World Health Organization (WHO)
Albania Vital Registration - Deaths 2004 ICD9 as it appears in World Health Organization (WHO). WHO Mortality Database Version November 2015. Geneva, Switzerland: World Health Organization (WHO)
Albania Vital Registration - Deaths 2010 ICD9 as it appears in World Health Organization (WHO). WHO Mortality Database Version March 2017. Geneva, Switzerland: World Health Organization (WHO)
American Samoa NVSS Custom Mortality Data 2016 as it appears in National Center for Health Statistics, Centers for Disease Control and Prevention. United States NVSS Custom Mortality Data 2016. Hyattsville, United States of America: National Center for Health Statistics, Centers for Disease Control and Prevention
Anteneh A, Araya T, Misganaw A. Factors associated with place of death in Addis Ababa, Ethiopia. BMC Palliat Care. 2013; 12(14): 14
Antigua and Barbuda Vital Registration - Deaths 2000 ICD10 as it appears in World Health Organization (WHO). WHO Mortality Database Version October 2017. Geneva, Switzerland: World Health Organization (WHO)
Antigua and Barbuda Vital Registration - Deaths 2001 ICD10 as it appears in World Health Organization (WHO). WHO Mortality Database Version October 2017. Geneva, Switzerland: World Health Organization (WHO)
Antigua and Barbuda Vital Registration - Deaths 2002 ICD10 as it appears in World Health Organization (WHO). WHO Mortality Database Version October 2017. Geneva, Switzerland: World Health Organization (WHO)
Antigua and Barbuda Vital Registration - Deaths 2003 ICD10 as it appears in World Health Organization (WHO). WHO Mortality Database Version October 2017. Geneva, Switzerland: World Health Organization (WHO)
Antigua and Barbuda Vital Registration - Deaths 2004 ICD10 as it appears in World Health Organization (WHO). WHO Mortality Database Version October 2017. Geneva, Switzerland: World Health Organization (WHO)
Antigua and Barbuda Vital Registration - Deaths 2005 ICD10 as it appears in World Health Organization (WHO). WHO Mortality Database Version October 2017. Geneva, Switzerland: World Health Organization (WHO)
Antigua and Barbuda Vital Registration - Deaths 2006 ICD10 as it appears in World Health Organization (WHO). WHO Mortality Database Version October 2017. Geneva, Switzerland: World Health Organization (WHO)
Antigua and Barbuda Vital Registration - Deaths 2007 ICD10 as it appears in World Health Organization (WHO). WHO Mortality Database Version October 2017. Geneva, Switzerland: World Health Organization (WHO)
Antigua and Barbuda Vital Registration - Deaths 2008 ICD10 as it appears in World Health Organization (WHO). WHO Mortality Database Version October 2017. Geneva, Switzerland: World Health Organization (WHO)
Antigua and Barbuda Vital Registration - Deaths 2009 ICD10 as it appears in World Health Organization (WHO). WHO Mortality Database Version October 2017. Geneva, Switzerland: World Health Organization (WHO)
Antigua and Barbuda Vital Registration - Deaths 2012 ICD10 as it appears in World Health Organization (WHO). WHO Mortality Database Version October 2017. Geneva, Switzerland: World Health Organization (WHO)
Antigua and Barbuda Vital Registration - Deaths 2013 ICD10 as it appears in World Health Organization (WHO). WHO Mortality Database Version October 2017. Geneva, Switzerland: World Health Organization (WHO)
Antigua and Barbuda Vital Registration - Deaths 2014 ICD10 as it appears in World Health Organization (WHO). WHO Mortality Database Version October 2017. Geneva, Switzerland: World Health Organization (WHO)
Antigua and Barbuda Vital Registration - Deaths 2015 ICD10 as it appears in World Health Organization (WHO). WHO Mortality Database Version October 2017. Geneva, Switzerland: World Health Organization (WHO)
Antigua and Barbuda Vital Registration - Deaths 2016 ICD10 as it appears in World Health Organization (WHO). WHO Mortality Database Version December 2018. Geneva, Switzerland: World Health Organization (WHO)
Araya T, Tensou B, Davey G, Berhane Y. La vigilancia de entierros detectÛ una reducciÛn significativa en las muertes relacionadas con el VIH en Addis Ababa, EtiopÌa. Trop Med Int Health. 2011; 16(12): 1483-9
Araya T. HIV/AIDS-Related Mortality In Addis Ababa City Administration [thesis]. Addis Ababa, Ethiopia: Addis Ababa University, 2001
Argentina Vital Registration - Deaths 1997 ICD10 as it appears in World Health Organization (WHO). WHO Mortality Database Version October 2017. Geneva, Switzerland: World Health Organization (WHO)
Argentina Vital Registration - Deaths 1998 ICD10 as it appears in World Health Organization (WHO). WHO Mortality Database Version October 2017. Geneva, Switzerland: World Health Organization (WHO)
Argentina Vital Registration - Deaths 1999 ICD10 as it appears in World Health Organization (WHO). WHO Mortality Database Version October 2017. Geneva, Switzerland: World Health Organization (WHO)
Argentina Vital Registration - Deaths 2000 ICD10 as it appears in World Health Organization (WHO). WHO Mortality Database Version October 2017. Geneva, Switzerland: World Health Organization (WHO)
Argentina Vital Registration - Deaths 2001 ICD10 as it appears in World Health Organization (WHO). WHO Mortality Database Version October 2017. Geneva, Switzerland: World Health Organization (WHO)
Argentina Vital Registration - Deaths 2002 ICD10 as it appears in World Health Organization (WHO). WHO Mortality Database Version October 2017. Geneva, Switzerland: World Health Organization (WHO)
Argentina Vital Registration - Deaths 2003 ICD10 as it appears in World Health Organization (WHO). WHO Mortality Database Version October 2017. Geneva, Switzerland: World Health Organization (WHO)
Argentina Vital Registration - Deaths 2004 ICD10 as it appears in World Health Organization (WHO). WHO Mortality Database Version October 2017. Geneva, Switzerland: World Health Organization (WHO)
Argentina Vital Registration - Deaths 2005 ICD10 as it appears in World Health Organization (WHO). WHO Mortality Database Version October 2017. Geneva, Switzerland: World Health Organization (WHO)
Argentina Vital Registration - Deaths 2006 ICD10 as it appears in World Health Organization (WHO). WHO Mortality Database Version October 2017. Geneva, Switzerland: World Health Organization (WHO)
Argentina Vital Registration - Deaths 2007 ICD10 as it appears in World Health Organization (WHO). WHO Mortality Database Version October 2017. Geneva, Switzerland: World Health Organization (WHO)
Argentina Vital Registration - Deaths 2008 ICD10 as it appears in World Health Organization (WHO). WHO Mortality Database Version October 2017. Geneva, Switzerland: World Health Organization (WHO)
Argentina Vital Registration - Deaths 2009 ICD10 as it appears in World Health Organization (WHO). WHO Mortality Database Version October 2017. Geneva, Switzerland: World Health Organization (WHO)
Argentina Vital Registration - Deaths 2010 ICD10 as it appears in World Health Organization (WHO). WHO Mortality Database Version October 2017. Geneva, Switzerland: World Health Organization (WHO)
Argentina Vital Registration - Deaths 2011 ICD10 as it appears in World Health Organization (WHO). WHO Mortality Database Version October 2017. Geneva, Switzerland: World Health Organization (WHO)
Argentina Vital Registration - Deaths 2012 ICD10 as it appears in World Health Organization (WHO). WHO Mortality Database Version October 2017. Geneva, Switzerland: World Health Organization (WHO)
Argentina Vital Registration - Deaths 2013 ICD10 as it appears in World Health Organization (WHO). WHO Mortality Database Version October 2017. Geneva, Switzerland: World Health Organization (WHO)
Argentina Vital Registration - Deaths 2014 ICD10 as it appears in World Health Organization (WHO). WHO Mortality Database Version October 2017. Geneva, Switzerland: World Health Organization (WHO)
Argentina Vital Registration - Deaths 2015 ICD10 as it appears in World Health Organization (WHO). WHO Mortality Database Version April 2018. Geneva, Switzerland: World Health Organization (WHO)
Argentina Vital Registration - Deaths 2016 ICD10 as it appears in World Health Organization (WHO). WHO Mortality Database Version December 2018. Geneva, Switzerland: World Health Organization (WHO)
Arifeen S, Black RE, Antelman G, Baqui A, Caulfield L, Becker S. Exclusive breastfeeding reduces acute respiratory infection and diarrhea deaths among infants in Dhaka slums. Pediatrics. 2001; 108(4): E67
Armenia Vital Registration - Deaths 2007 ICD10 as it appears in World Health Organization (WHO). WHO Mortality Database Version December 2018. Geneva, Switzerland: World Health Organization (WHO)
Armenia Vital Registration - Deaths 2012 ICD10 as it appears in World Health Organization (WHO). WHO Mortality Database Version October 2017. Geneva, Switzerland: World Health Organization (WHO)
Armenia Vital Registration - Deaths 2013 ICD10 as it appears in World Health Organization (WHO). WHO Mortality Database Version March 2017. Geneva, Switzerland: World Health Organization (WHO)
Armenia Vital Registration - Deaths 2014 ICD10 as it appears in World Health Organization (WHO). WHO Mortality Database Version October 2017. Geneva, Switzerland: World Health Organization (WHO)
Armenia Vital Registration - Deaths 2015 ICD10 as it appears in World Health Organization (WHO). WHO Mortality Database Version March 2017. Geneva, Switzerland: World Health Organization (WHO)
Armenia Vital Registration - Deaths 2016 ICD10 as it appears in World Health Organization (WHO). WHO Mortality Database Version April 2018. Geneva, Switzerland: World Health Organization (WHO)
Australia Vital Registration - Deaths 1980 ICD9 as it appears in World Health Organization (WHO). WHO Mortality Database Version November 2015. Geneva, Switzerland: World Health Organization (WHO)
Australia Vital Registration - Deaths 1981 ICD9 as it appears in World Health Organization (WHO). WHO Mortality Database Version November 2015. Geneva, Switzerland: World Health Organization (WHO)
Australia Vital Registration - Deaths 1982 ICD9 as it appears in World Health Organization (WHO). WHO Mortality Database Version November 2015. Geneva, Switzerland: World Health Organization (WHO)
Australia Vital Registration - Deaths 1983 ICD9 as it appears in World Health Organization (WHO). WHO Mortality Database Version November 2015. Geneva, Switzerland: World Health Organization (WHO)
Australia Vital Registration - Deaths 1984 ICD9 as it appears in World Health Organization (WHO). WHO Mortality Database Version November 2015. Geneva, Switzerland: World Health Organization (WHO)
Australia Vital Registration - Deaths 1985 ICD9 as it appears in World Health Organization (WHO). WHO Mortality Database Version November 2015. Geneva, Switzerland: World Health Organization (WHO)
Australia Vital Registration - Deaths 1986 ICD9 as it appears in World Health Organization (WHO). WHO Mortality Database Version November 2015. Geneva, Switzerland: World Health Organization (WHO)
Australia Vital Registration - Deaths 1987 ICD9 as it appears in World Health Organization (WHO). WHO Mortality Database Version November 2015. Geneva, Switzerland: World Health Organization (WHO)
Australia Vital Registration - Deaths 1988 ICD9 as it appears in World Health Organization (WHO). WHO Mortality Database Version November 2015. Geneva, Switzerland: World Health Organization (WHO)
Australia Vital Registration - Deaths 1989 ICD9 as it appears in World Health Organization (WHO). WHO Mortality Database Version November 2015. Geneva, Switzerland: World Health Organization (WHO)
Australia Vital Registration - Deaths 1990 ICD9 as it appears in World Health Organization (WHO). WHO Mortality Database Version November 2015. Geneva, Switzerland: World Health Organization (WHO)
Australia Vital Registration - Deaths 1991 ICD9 as it appears in World Health Organization (WHO). WHO Mortality Database Version November 2015. Geneva, Switzerland: World Health Organization (WHO)
Australia Vital Registration - Deaths 1992 ICD9 as it appears in World Health Organization (WHO). WHO Mortality Database Version November 2015. Geneva, Switzerland: World Health Organization (WHO)
Australia Vital Registration - Deaths 1993 ICD9 as it appears in World Health Organization (WHO). WHO Mortality Database Version November 2015. Geneva, Switzerland: World Health Organization (WHO)
Australia Vital Registration - Deaths 1994 ICD9 as it appears in World Health Organization (WHO). WHO Mortality Database Version November 2015. Geneva, Switzerland: World Health Organization (WHO)
Australia Vital Registration - Deaths 1995 ICD9 as it appears in World Health Organization (WHO). WHO Mortality Database Version November 2015. Geneva, Switzerland: World Health Organization (WHO)
Australia Vital Registration - Deaths 1996 ICD9 as it appears in World Health Organization (WHO). WHO Mortality Database Version November 2015. Geneva, Switzerland: World Health Organization (WHO)
Australia Vital Registration - Deaths 1997 ICD9 as it appears in World Health Organization (WHO). WHO Mortality Database Version November 2015. Geneva, Switzerland: World Health Organization (WHO)
Australia Vital Registration - Deaths 1998 ICD10 as it appears in World Health Organization (WHO). WHO Mortality Database Version October 2017. Geneva, Switzerland: World Health Organization (WHO)
Australia Vital Registration - Deaths 1999 ICD10 as it appears in World Health Organization (WHO). WHO Mortality Database Version October 2017. Geneva, Switzerland: World Health Organization (WHO)
Australia Vital Registration - Deaths 2000 ICD10 as it appears in World Health Organization (WHO). WHO Mortality Database Version October 2017. Geneva, Switzerland: World Health Organization (WHO)
Australia Vital Registration - Deaths 2001 ICD10 as it appears in World Health Organization (WHO). WHO Mortality Database Version October 2017. Geneva, Switzerland: World Health Organization (WHO)
Australia Vital Registration - Deaths 2002 ICD10 as it appears in World Health Organization (WHO). WHO Mortality Database Version October 2017. Geneva, Switzerland: World Health Organization (WHO)
Australia Vital Registration - Deaths 2003 ICD10 as it appears in World Health Organization (WHO). WHO Mortality Database Version October 2017. Geneva, Switzerland: World Health Organization (WHO)
Australia Vital Registration - Deaths 2004 ICD10 as it appears in World Health Organization (WHO). WHO Mortality Database Version October 2017. Geneva, Switzerland: World Health Organization (WHO)
Australia Vital Registration - Deaths 2006 ICD10 as it appears in World Health Organization (WHO). WHO Mortality Database Version October 2017. Geneva, Switzerland: World Health Organization (WHO)
Australia Vital Registration - Deaths 2007 ICD10 as it appears in World Health Organization (WHO). WHO Mortality Database Version October 2017. Geneva, Switzerland: World Health Organization (WHO)
Australia Vital Registration - Deaths 2008 ICD10 as it appears in World Health Organization (WHO). WHO Mortality Database Version October 2017. Geneva, Switzerland: World Health Organization (WHO)
Australia Vital Registration - Deaths 2009 ICD10 as it appears in World Health Organization (WHO). WHO Mortality Database Version October 2017. Geneva, Switzerland: World Health Organization (WHO)
Australia Vital Registration - Deaths 2010 ICD10 as it appears in World Health Organization (WHO). WHO Mortality Database Version October 2017. Geneva, Switzerland: World Health Organization (WHO)
Australia Vital Registration - Deaths 2011 ICD10 as it appears in World Health Organization (WHO). WHO Mortality Database Version October 2017. Geneva, Switzerland: World Health Organization (WHO)
Australia Vital Registration - Deaths 2012 ICD10 as it appears in World Health Organization (WHO). WHO Mortality Database Version October 2017. Geneva, Switzerland: World Health Organization (WHO)
Australia Vital Registration - Deaths 2013 ICD10 as it appears in World Health Organization (WHO). WHO Mortality Database Version October 2017. Geneva, Switzerland: World Health Organization (WHO)
Australia Vital Registration - Deaths 2014 ICD10 as it appears in World Health Organization (WHO). WHO Mortality Database Version December 2018. Geneva, Switzerland: World Health Organization (WHO)
Australia Vital Registration - Deaths 2015 ICD10 as it appears in World Health Organization (WHO). WHO Mortality Database Version December 2018. Geneva, Switzerland: World Health Organization (WHO)
Australia Vital Registration - Deaths 2016 ICD10 as it appears in World Health Organization (WHO). WHO Mortality Database Version May 2019. Geneva, Switzerland: World Health Organization (WHO)
Australian Bureau of Statistics. Australia Vital Registration - Deaths 2005
Austria Vital Registration - Deaths 1980 ICD9 as it appears in World Health Organization (WHO). WHO Mortality Database Version November 2015. Geneva, Switzerland: World Health Organization (WHO)
Austria Vital Registration - Deaths 1981 ICD9 as it appears in World Health Organization (WHO). WHO Mortality Database Version November 2015. Geneva, Switzerland: World Health Organization (WHO)
Austria Vital Registration - Deaths 1982 ICD9 as it appears in World Health Organization (WHO). WHO Mortality Database Version November 2015. Geneva, Switzerland: World Health Organization (WHO)
Austria Vital Registration - Deaths 1984 ICD9 as it appears in World Health Organization (WHO). WHO Mortality Database Version November 2015. Geneva, Switzerland: World Health Organization (WHO)
Austria Vital Registration - Deaths 1985 ICD9 as it appears in World Health Organization (WHO). WHO Mortality Database Version November 2015. Geneva, Switzerland: World Health Organization (WHO)
Austria Vital Registration - Deaths 1986 ICD9 as it appears in World Health Organization (WHO). WHO Mortality Database Version November 2015. Geneva, Switzerland: World Health Organization (WHO)
Austria Vital Registration - Deaths 1987 ICD9 as it appears in World Health Organization (WHO). WHO Mortality Database Version November 2015. Geneva, Switzerland: World Health Organization (WHO)
Austria Vital Registration - Deaths 1988 ICD9 as it appears in World Health Organization (WHO). WHO Mortality Database Version November 2015. Geneva, Switzerland: World Health Organization (WHO)
Austria Vital Registration - Deaths 1989 ICD9 as it appears in World Health Organization (WHO). WHO Mortality Database Version November 2015. Geneva, Switzerland: World Health Organization (WHO)
Austria Vital Registration - Deaths 1990 ICD9 as it appears in World Health Organization (WHO). WHO Mortality Database Version November 2015. Geneva, Switzerland: World Health Organization (WHO)
Austria Vital Registration - Deaths 1991 ICD9 as it appears in World Health Organization (WHO). WHO Mortality Database Version November 2015. Geneva, Switzerland: World Health Organization (WHO)
Austria Vital Registration - Deaths 1992 ICD9 as it appears in World Health Organization (WHO). WHO Mortality Database Version November 2015. Geneva, Switzerland: World Health Organization (WHO)
Austria Vital Registration - Deaths 1993 ICD9 as it appears in World Health Organization (WHO). WHO Mortality Database Version November 2015. Geneva, Switzerland: World Health Organization (WHO)
Austria Vital Registration - Deaths 1994 ICD9 as it appears in World Health Organization (WHO). WHO Mortality Database Version November 2015. Geneva, Switzerland: World Health Organization (WHO)
Austria Vital Registration - Deaths 1995 ICD9 as it appears in World Health Organization (WHO). WHO Mortality Database Version November 2015. Geneva, Switzerland: World Health Organization (WHO)
Austria Vital Registration - Deaths 1996 ICD9 as it appears in World Health Organization (WHO). WHO Mortality Database Version November 2015. Geneva, Switzerland: World Health Organization (WHO)
Austria Vital Registration - Deaths 2002 ICD10 as it appears in World Health Organization (WHO). WHO Mortality Database Version October 2017. Geneva, Switzerland: World Health Organization (WHO)
Austria Vital Registration - Deaths 2003 ICD10 as it appears in World Health Organization (WHO). WHO Mortality Database Version October 2017. Geneva, Switzerland: World Health Organization (WHO)
Austria Vital Registration - Deaths 2004 ICD10 as it appears in World Health Organization (WHO). WHO Mortality Database Version October 2017. Geneva, Switzerland: World Health Organization (WHO)
Austria Vital Registration - Deaths 2005 ICD10 as it appears in World Health Organization (WHO). WHO Mortality Database Version October 2017. Geneva, Switzerland: World Health Organization (WHO)
Austria Vital Registration - Deaths 2006 ICD10 as it appears in World Health Organization (WHO). WHO Mortality Database Version October 2017. Geneva, Switzerland: World Health Organization (WHO)
Austria Vital Registration - Deaths 2007 ICD10 as it appears in World Health Organization (WHO). WHO Mortality Database Version October 2017. Geneva, Switzerland: World Health Organization (WHO)
Austria Vital Registration - Deaths 2008 ICD10 as it appears in World Health Organization (WHO). WHO Mortality Database Version October 2017. Geneva, Switzerland: World Health Organization (WHO)
Austria Vital Registration - Deaths 1997 ICD9 as it appears in World Health Organization (WHO). WHO Mortality Database Version November 2015. Geneva, Switzerland: World Health Organization (WHO)
Austria Vital Registration - Deaths 1998 ICD9 as it appears in World Health Organization (WHO). WHO Mortality Database Version November 2015. Geneva, Switzerland: World Health Organization (WHO)
Austria Vital Registration - Deaths 1999 ICD9 as it appears in World Health Organization (WHO). WHO Mortality Database Version November 2015. Geneva, Switzerland: World Health Organization (WHO)
Austria Vital Registration - Deaths 2000 ICD9 as it appears in World Health Organization (WHO). WHO Mortality Database Version November 2015. Geneva, Switzerland: World Health Organization (WHO)
Austria Vital Registration - Deaths 2001 ICD9 as it appears in World Health Organization (WHO). WHO Mortality Database Version November 2015. Geneva, Switzerland: World Health Organization (WHO)
Austria Vital Registration - Deaths 2009 ICD10 as it appears in World Health Organization (WHO). WHO Mortality Database Version October 2017. Geneva, Switzerland: World Health Organization (WHO)
Austria Vital Registration - Deaths 2010 ICD10 as it appears in World Health Organization (WHO). WHO Mortality Database Version October 2017. Geneva, Switzerland: World Health Organization (WHO)
Austria Vital Registration - Deaths 2011 ICD10 as it appears in World Health Organization (WHO). WHO Mortality Database Version October 2017. Geneva, Switzerland: World Health Organization (WHO)
Austria Vital Registration - Deaths 2012 ICD10 as it appears in World Health Organization (WHO). WHO Mortality Database Version October 2017. Geneva, Switzerland: World Health Organization (WHO)
Austria Vital Registration - Deaths 2013 ICD10 as it appears in World Health Organization (WHO). WHO Mortality Database Version October 2017. Geneva, Switzerland: World Health Organization (WHO)
Austria Vital Registration - Deaths 2014 ICD10 as it appears in World Health Organization (WHO). WHO Mortality Database Version October 2017. Geneva, Switzerland: World Health Organization (WHO)
Austria Vital Registration - Deaths 2015 ICD10 as it appears in World Health Organization (WHO). WHO Mortality Database Version October 2017. Geneva, Switzerland: World Health Organization (WHO)
Austria Vital Registration - Deaths 2016 ICD10 as it appears in World Health Organization (WHO). WHO Mortality Database Version October 2017. Geneva, Switzerland: World Health Organization (WHO)
Austria Vital Registration - Deaths 2017 ICD10 as it appears in World Health Organization (WHO). WHO Mortality Database Version December 2018. Geneva, Switzerland: World Health Organization (WHO)
Azerbaijan Vital Registration - Deaths 2007 ICD10 as it appears in World Health Organization (WHO). WHO Mortality Database Version October 2017. Geneva, Switzerland: World Health Organization (WHO)
Bahamas Vital Registration - Deaths 1999 ICD10 as it appears in World Health Organization (WHO). WHO Mortality Database Version October 2017. Geneva, Switzerland: World Health Organization (WHO)
Bahamas Vital Registration - Deaths 2000 ICD10 as it appears in World Health Organization (WHO). WHO Mortality Database Version October 2017. Geneva, Switzerland: World Health Organization (WHO)
Bahamas Vital Registration - Deaths 2001 ICD10 as it appears in World Health Organization (WHO). WHO Mortality Database Version October 2017. Geneva, Switzerland: World Health Organization (WHO)
Bahamas Vital Registration - Deaths 2002 ICD10 as it appears in World Health Organization (WHO). WHO Mortality Database Version October 2017. Geneva, Switzerland: World Health Organization (WHO)
Bahamas Vital Registration - Deaths 2003 ICD10 as it appears in World Health Organization (WHO). WHO Mortality Database Version October 2017. Geneva, Switzerland: World Health Organization (WHO)
Bahamas Vital Registration - Deaths 2005 ICD10 as it appears in World Health Organization (WHO). WHO Mortality Database Version October 2017. Geneva, Switzerland: World Health Organization (WHO)
Bahamas Vital Registration - Deaths 2004 ICD10 as it appears in World Health Organization (WHO). WHO Mortality Database Version October 2017. Geneva, Switzerland: World Health Organization (WHO)
Bahamas Vital Registration - Deaths 2006 ICD10 as it appears in World Health Organization (WHO). WHO Mortality Database Version October 2017. Geneva, Switzerland: World Health Organization (WHO)
Bahamas Vital Registration - Deaths 2007 ICD10 as it appears in World Health Organization (WHO). WHO Mortality Database Version October 2017. Geneva, Switzerland: World Health Organization (WHO)
Bahamas Vital Registration - Deaths 2008 ICD10 as it appears in World Health Organization (WHO). WHO Mortality Database Version October 2017. Geneva, Switzerland: World Health Organization (WHO)
Bahamas Vital Registration - Deaths 2009 ICD10 as it appears in World Health Organization (WHO). WHO Mortality Database Version October 2017. Geneva, Switzerland: World Health Organization (WHO)
Bahamas Vital Registration - Deaths 2010 ICD10 as it appears in World Health Organization (WHO). WHO Mortality Database Version October 2017. Geneva, Switzerland: World Health Organization (WHO)
Bahamas Vital Registration - Deaths 2011 ICD10 as it appears in World Health Organization (WHO). WHO Mortality Database Version October 2017. Geneva, Switzerland: World Health Organization (WHO)
Bahamas Vital Registration - Deaths 2012 ICD10 as it appears in World Health Organization (WHO). WHO Mortality Database Version October 2017. Geneva, Switzerland: World Health Organization (WHO)
Bahamas Vital Registration - Deaths 2013 ICD10 as it appears in World Health Organization (WHO). WHO Mortality Database Version October 2017. Geneva, Switzerland: World Health Organization (WHO)
Bahamas Vital Registration - Deaths 2014 ICD10 as it appears in World Health Organization (WHO). WHO Mortality Database Version December 2018. Geneva, Switzerland: World Health Organization (WHO)
Bahrain Vital Registration - Deaths 1997 ICD10 as it appears in World Health Organization (WHO). WHO Mortality Database Version April 2018. Geneva, Switzerland: World Health Organization (WHO)
Bahrain Vital Registration - Deaths 1998 ICD10 as it appears in World Health Organization (WHO). WHO Mortality Database Version April 2018. Geneva, Switzerland: World Health Organization (WHO)
Bahrain Vital Registration - Deaths 1999 ICD10 as it appears in World Health Organization (WHO). WHO Mortality Database Version April 2018. Geneva, Switzerland: World Health Organization (WHO)
Bahrain Vital Registration - Deaths 2000 ICD10 as it appears in World Health Organization (WHO). WHO Mortality Database Version October 2017. Geneva, Switzerland: World Health Organization (WHO)
Bahrain Vital Registration - Deaths 2001 ICD10 as it appears in World Health Organization (WHO). WHO Mortality Database Version October 2017. Geneva, Switzerland: World Health Organization (WHO)
Bahrain Vital Registration - Deaths 2002 ICD10 as it appears in World Health Organization (WHO). WHO Mortality Database Version October 2017. Geneva, Switzerland: World Health Organization (WHO)
Bahrain Vital Registration - Deaths 2003 ICD10 as it appears in World Health Organization (WHO). WHO Mortality Database Version October 2017. Geneva, Switzerland: World Health Organization (WHO)
Bahrain Vital Registration - Deaths 2004 ICD10 as it appears in World Health Organization (WHO). WHO Mortality Database Version October 2017. Geneva, Switzerland: World Health Organization (WHO)
Bahrain Vital Registration - Deaths 2005 ICD10 as it appears in World Health Organization (WHO). WHO Mortality Database Version October 2017. Geneva, Switzerland: World Health Organization (WHO)
Bahrain Vital Registration - Deaths 2006 ICD10 as it appears in World Health Organization (WHO). WHO Mortality Database Version October 2017. Geneva, Switzerland: World Health Organization (WHO)
Bahrain Vital Registration - Deaths 2007 ICD10 as it appears in World Health Organization (WHO). WHO Mortality Database Version October 2017. Geneva, Switzerland: World Health Organization (WHO)
Bahrain Vital Registration - Deaths 2008 ICD10 as it appears in World Health Organization (WHO). WHO Mortality Database Version October 2017. Geneva, Switzerland: World Health Organization (WHO)
Bahrain Vital Registration - Deaths 2009 ICD10 as it appears in World Health Organization (WHO). WHO Mortality Database Version October 2017. Geneva, Switzerland: World Health Organization (WHO)
Bahrain Vital Registration - Deaths 2010 ICD10 as it appears in World Health Organization (WHO). WHO Mortality Database Version October 2017. Geneva, Switzerland: World Health Organization (WHO)
Bahrain Vital Registration - Deaths 2011 ICD10 as it appears in World Health Organization (WHO). WHO Mortality Database Version October 2017. Geneva, Switzerland: World Health Organization (WHO)
Bahrain Vital Registration - Deaths 2012 ICD10 as it appears in World Health Organization (WHO). WHO Mortality Database Version October 2017. Geneva, Switzerland: World Health Organization (WHO)
Bahrain Vital Registration - Deaths 2013 ICD10 as it appears in World Health Organization (WHO). WHO Mortality Database Version October 2017. Geneva, Switzerland: World Health Organization (WHO)
Bahrain Vital Registration - Deaths 2014 ICD10 as it appears in World Health Organization (WHO). WHO Mortality Database Version October 2017. Geneva, Switzerland: World Health Organization (WHO)
Bailey P, Tsui AO, Janowitz B, Dominik R, Araujo L. A study of infant mortality and causes of death in a rural north-east Brazilian community. J Biosoc Sci. 1990; 22(3): 349-63
Baqui AH, Black RE, Arifeen SE, Hill K, Mitra SN, al Sabir A. Causes of childhood deaths in Bangladesh: results of a nationwide verbal autopsy study. Bull World Health Organ. 1998; 76(2): 161-71
Baqui AH, Sabir AA, Begum N, Arifeen SE, Mitra SN, Black RE. Causes of childhood deaths in Bangladesh: an update. Acta Paediatr. 2001; 90(6): 682-90
Barbados Vital Registration - Deaths 2000 ICD10 as it appears in World Health Organization (WHO). WHO Mortality Database Version October 2017. Geneva, Switzerland: World Health Organization (WHO)
Barbados Vital Registration - Deaths 2001 ICD10 as it appears in World Health Organization (WHO). WHO Mortality Database Version October 2017. Geneva, Switzerland: World Health Organization (WHO)
Barbados Vital Registration - Deaths 2002 ICD10 as it appears in World Health Organization (WHO). WHO Mortality Database Version October 2017. Geneva, Switzerland: World Health Organization (WHO)
Barbados Vital Registration - Deaths 2003 ICD10 as it appears in World Health Organization (WHO). WHO Mortality Database Version October 2017. Geneva, Switzerland: World Health Organization (WHO)
Barbados Vital Registration - Deaths 2004 ICD10 as it appears in World Health Organization (WHO). WHO Mortality Database Version October 2017. Geneva, Switzerland: World Health Organization (WHO)
Barbados Vital Registration - Deaths 2005 ICD10 as it appears in World Health Organization (WHO). WHO Mortality Database Version October 2017. Geneva, Switzerland: World Health Organization (WHO)
Barbados Vital Registration - Deaths 2006 ICD10 as it appears in World Health Organization (WHO). WHO Mortality Database Version October 2017. Geneva, Switzerland: World Health Organization (WHO)
Barbados Vital Registration - Deaths 2007 ICD10 as it appears in World Health Organization (WHO). WHO Mortality Database Version October 2017. Geneva, Switzerland: World Health Organization (WHO)
Barbados Vital Registration - Deaths 2008 ICD10 as it appears in World Health Organization (WHO). WHO Mortality Database Version October 2017. Geneva, Switzerland: World Health Organization (WHO)
Barbados Vital Registration - Deaths 2009 ICD10 as it appears in World Health Organization (WHO). WHO Mortality Database Version October 2017. Geneva, Switzerland: World Health Organization (WHO)
Barbados Vital Registration - Deaths 2010 ICD10 as it appears in World Health Organization (WHO). WHO Mortality Database Version October 2017. Geneva, Switzerland: World Health Organization (WHO)
Barbados Vital Registration - Deaths 2011 ICD10 as it appears in World Health Organization (WHO). WHO Mortality Database Version October 2017. Geneva, Switzerland: World Health Organization (WHO)
Barbados Vital Registration - Deaths 2012 ICD10 as it appears in World Health Organization (WHO). WHO Mortality Database Version October 2017. Geneva, Switzerland: World Health Organization (WHO)
Barbados Vital Registration - Deaths 2013 ICD10 as it appears in World Health Organization (WHO). WHO Mortality Database Version October 2017. Geneva, Switzerland: World Health Organization (WHO)
Bartlett L, LeFevre A, Zimmerman L, Saeedzai SA, Turkmani S, Zabih W, Tappis H, Becker S, Winch P, Koblinsky M. Progress and inequities in maternal mortality in Afghanistan (RAMOS-II): a retrospective observational study. Lancet Glob Health. 2017; 5(5): e54555
Baskent University, Ministry of Health (Turkey), State Institute of Statistics (Turkey). Turkey Verbal Autopsy Survey 2003
Bawah AA, Binka FN. How many years of life could be saved if malaria were eliminated from a hyperendemic area of northern Ghana? Am J Trop Med Hyg. 2007; 77(6 Suppl): 145-52
Belete H. Assessment of the Cause of Death and Characteristics of Chronic Illnesses in Addis Ababa with Emphasis on HIV/AIDS (A Community Based Study) [thesis]. Addis Ababa, Ethiopia: Addis Ababa University, 2005
Belgium Vital Registration - Deaths 1980 ICD9 as it appears in World Health Organization (WHO). WHO Mortality Database Version November 2015. Geneva, Switzerland: World Health Organization (WHO)
Belgium Vital Registration - Deaths 1981 ICD9 as it appears in World Health Organization (WHO). WHO Mortality Database Version November 2015. Geneva, Switzerland: World Health Organization (WHO)
Belgium Vital Registration - Deaths 1982 ICD9 as it appears in World Health Organization (WHO). WHO Mortality Database Version November 2015. Geneva, Switzerland: World Health Organization (WHO)
Belgium Vital Registration - Deaths 1983 ICD9 as it appears in World Health Organization (WHO). WHO Mortality Database Version November 2015. Geneva, Switzerland: World Health Organization (WHO)
Belgium Vital Registration - Deaths 1984 ICD9 as it appears in World Health Organization (WHO). WHO Mortality Database Version November 2015. Geneva, Switzerland: World Health Organization (WHO)
Belgium Vital Registration - Deaths 1986 ICD9 as it appears in World Health Organization (WHO). WHO Mortality Database Version November 2015. Geneva, Switzerland: World Health Organization (WHO)
Belgium Vital Registration - Deaths 1987 ICD9 as it appears in World Health Organization (WHO). WHO Mortality Database Version November 2015. Geneva, Switzerland: World Health Organization (WHO)
Belgium Vital Registration - Deaths 1992 ICD9 as it appears in World Health Organization (WHO). WHO Mortality Database Version November 2015. Geneva, Switzerland: World Health Organization (WHO)
Belgium Vital Registration - Deaths 1993 ICD9 as it appears in World Health Organization (WHO). WHO Mortality Database Version November 2015. Geneva, Switzerland: World Health Organization (WHO)
Belgium Vital Registration - Deaths 1994 ICD9 as it appears in World Health Organization (WHO). WHO Mortality Database Version November 2015. Geneva, Switzerland: World Health Organization (WHO)
Belgium Vital Registration - Deaths 1995 ICD9 as it appears in World Health Organization (WHO). WHO Mortality Database Version November 2015. Geneva, Switzerland: World Health Organization (WHO)
Belgium Vital Registration - Deaths 1996 ICD9 as it appears in World Health Organization (WHO). WHO Mortality Database Version November 2015. Geneva, Switzerland: World Health Organization (WHO)
Belgium Vital Registration - Deaths 1997 ICD9 as it appears in World Health Organization (WHO). WHO Mortality Database Version November 2015. Geneva, Switzerland: World Health Organization (WHO)
Belgium Vital Registration - Deaths 1998 ICD10 as it appears in World Health Organization (WHO). WHO Mortality Database Version October 2017. Geneva, Switzerland: World Health Organization (WHO)
Belgium Vital Registration - Deaths 1999 ICD10 as it appears in World Health Organization (WHO). WHO Mortality Database Version October 2017. Geneva, Switzerland: World Health Organization (WHO)
Belgium Vital Registration - Deaths 2004 ICD10 as it appears in World Health Organization (WHO). WHO Mortality Database Version October 2017. Geneva, Switzerland: World Health Organization (WHO)
Belgium Vital Registration - Deaths 2000 ICD10 as it appears in World Health Organization (WHO). WHO Mortality Database Version October 2017. Geneva, Switzerland: World Health Organization (WHO)
Belgium Vital Registration - Deaths 2001 ICD10 as it appears in World Health Organization (WHO). WHO Mortality Database Version October 2017. Geneva, Switzerland: World Health Organization (WHO)
Belgium Vital Registration - Deaths 2002 ICD10 as it appears in World Health Organization (WHO). WHO Mortality Database Version October 2017. Geneva, Switzerland: World Health Organization (WHO)
Belgium Vital Registration - Deaths 2003 ICD10 as it appears in World Health Organization (WHO). WHO Mortality Database Version October 2017. Geneva, Switzerland: World Health Organization (WHO)
Belgium Vital Registration - Deaths 2005 ICD10 as it appears in World Health Organization (WHO). WHO Mortality Database Version October 2017. Geneva, Switzerland: World Health Organization (WHO)
Belgium Vital Registration - Deaths 2006 ICD10 as it appears in World Health Organization (WHO). WHO Mortality Database Version October 2017. Geneva, Switzerland: World Health Organization (WHO)
Belgium Vital Registration - Deaths 2007 ICD10 as it appears in World Health Organization (WHO). WHO Mortality Database Version October 2017. Geneva, Switzerland: World Health Organization (WHO)
Belgium Vital Registration - Deaths 2008 ICD10 as it appears in World Health Organization (WHO). WHO Mortality Database Version October 2017. Geneva, Switzerland: World Health Organization (WHO)
Belgium Vital Registration - Deaths 2009 ICD10 as it appears in World Health Organization (WHO). WHO Mortality Database Version October 2017. Geneva, Switzerland: World Health Organization (WHO)
Belgium Vital Registration - Deaths 2010 ICD10 as it appears in World Health Organization (WHO). WHO Mortality Database Version October 2017. Geneva, Switzerland: World Health Organization (WHO)
Belgium Vital Registration - Deaths 2011 ICD10 as it appears in World Health Organization (WHO). WHO Mortality Database Version October 2017. Geneva, Switzerland: World Health Organization (WHO)
Belgium Vital Registration - Deaths 2012 ICD10 as it appears in World Health Organization (WHO). WHO Mortality Database Version October 2017. Geneva, Switzerland: World Health Organization (WHO)
Belgium Vital Registration - Deaths 2013 ICD10 as it appears in World Health Organization (WHO). WHO Mortality Database Version October 2017. Geneva, Switzerland: World Health Organization (WHO)
Belgium Vital Registration - Deaths 2014 ICD10 as it appears in World Health Organization (WHO). WHO Mortality Database Version March 2017. Geneva, Switzerland: World Health Organization (WHO)
Belgium Vital Registration - Deaths 2015 ICD10 as it appears in World Health Organization (WHO). WHO Mortality Database Version April 2018. Geneva, Switzerland: World Health Organization (WHO)
Belgium Vital Registration - Deaths 2016 ICD10 as it appears in World Health Organization (WHO). WHO Mortality Database Version May 2019. Geneva, Switzerland: World Health Organization (WHO)
Belize Vital Registration - Deaths 1997 ICD10 as it appears in World Health Organization (WHO). WHO Mortality Database Version October 2017. Geneva, Switzerland: World Health Organization (WHO)
Belize Vital Registration - Deaths 1998 ICD10 as it appears in World Health Organization (WHO). WHO Mortality Database Version October 2017. Geneva, Switzerland: World Health Organization (WHO)
Belize Vital Registration - Deaths 1999 ICD10 as it appears in World Health Organization (WHO). WHO Mortality Database Version October 2017. Geneva, Switzerland: World Health Organization (WHO)
Belize Vital Registration - Deaths 2000 ICD10 as it appears in World Health Organization (WHO). WHO Mortality Database Version October 2017. Geneva, Switzerland: World Health Organization (WHO)
Belize Vital Registration - Deaths 2001 ICD10 as it appears in World Health Organization (WHO). WHO Mortality Database Version October 2017. Geneva, Switzerland: World Health Organization (WHO)
Belize Vital Registration - Deaths 2002 ICD10 as it appears in World Health Organization (WHO). WHO Mortality Database Version October 2017. Geneva, Switzerland: World Health Organization (WHO)
Belize Vital Registration - Deaths 2003 ICD10 as it appears in World Health Organization (WHO). WHO Mortality Database Version October 2017. Geneva, Switzerland: World Health Organization (WHO)
Belize Vital Registration - Deaths 2004 ICD10 as it appears in World Health Organization (WHO). WHO Mortality Database Version October 2017. Geneva, Switzerland: World Health Organization (WHO)
Belize Vital Registration - Deaths 2005 ICD10 as it appears in World Health Organization (WHO). WHO Mortality Database Version October 2017. Geneva, Switzerland: World Health Organization (WHO)
Belize Vital Registration - Deaths 2006 ICD10 as it appears in World Health Organization (WHO). WHO Mortality Database Version October 2017. Geneva, Switzerland: World Health Organization (WHO)
Belize Vital Registration - Deaths 2007 ICD10 as it appears in World Health Organization (WHO). WHO Mortality Database Version October 2017. Geneva, Switzerland: World Health Organization (WHO)
Belize Vital Registration - Deaths 2008 ICD10 as it appears in World Health Organization (WHO). WHO Mortality Database Version October 2017. Geneva, Switzerland: World Health Organization (WHO)
Belize Vital Registration - Deaths 2009 ICD10 as it appears in World Health Organization (WHO). WHO Mortality Database Version October 2017. Geneva, Switzerland: World Health Organization (WHO)
Belize Vital Registration - Deaths 2010 ICD10 as it appears in World Health Organization (WHO). WHO Mortality Database Version October 2017. Geneva, Switzerland: World Health Organization (WHO)
Belize Vital Registration - Deaths 2011 ICD10 as it appears in World Health Organization (WHO). WHO Mortality Database Version October 2017. Geneva, Switzerland: World Health Organization (WHO)
Belize Vital Registration - Deaths 2012 ICD10 as it appears in World Health Organization (WHO). WHO Mortality Database Version October 2017. Geneva, Switzerland: World Health Organization (WHO)
Belize Vital Registration - Deaths 2013 ICD10 as it appears in World Health Organization (WHO). WHO Mortality Database Version October 2017. Geneva, Switzerland: World Health Organization (WHO)
Belize Vital Registration - Deaths 2014 ICD10 as it appears in World Health Organization (WHO). WHO Mortality Database Version October 2017. Geneva, Switzerland: World Health Organization (WHO)
Belize Vital Registration - Deaths 2015 ICD10 as it appears in World Health Organization (WHO). WHO Mortality Database Version October 2017. Geneva, Switzerland: World Health Organization (WHO)
Belize Vital Registration - Deaths 2016 ICD10 as it appears in World Health Organization (WHO). WHO Mortality Database Version December 2018. Geneva, Switzerland: World Health Organization (WHO)
Bermuda Vital Registration - Deaths 1996 ICD10 as it appears in World Health Organization (WHO). WHO Mortality Database Version October 2017. Geneva, Switzerland: World Health Organization (WHO)
Bermuda Vital Registration - Deaths 1997 ICD10 as it appears in World Health Organization (WHO). WHO Mortality Database Version October 2017. Geneva, Switzerland: World Health Organization (WHO)
Bermuda Vital Registration - Deaths 1998 ICD10 as it appears in World Health Organization (WHO). WHO Mortality Database Version October 2017. Geneva, Switzerland: World Health Organization (WHO)
Bermuda Vital Registration - Deaths 1999 ICD10 as it appears in World Health Organization (WHO). WHO Mortality Database Version October 2017. Geneva, Switzerland: World Health Organization (WHO)
Bermuda Vital Registration - Deaths 2000 ICD10 as it appears in World Health Organization (WHO). WHO Mortality Database Version October 2017. Geneva, Switzerland: World Health Organization (WHO)
Bermuda Vital Registration - Deaths 2001 ICD10 as it appears in World Health Organization (WHO). WHO Mortality Database Version October 2017. Geneva, Switzerland: World Health Organization (WHO)
Bermuda Vital Registration - Deaths 2002 ICD10 as it appears in World Health Organization (WHO). WHO Mortality Database Version October 2017. Geneva, Switzerland: World Health Organization (WHO)
Bermuda Vital Registration - Deaths 2003 ICD10 as it appears in World Health Organization (WHO). WHO Mortality Database Version October 2017. Geneva, Switzerland: World Health Organization (WHO)
Bermuda Vital Registration - Deaths 2004 ICD10 as it appears in World Health Organization (WHO). WHO Mortality Database Version October 2017. Geneva, Switzerland: World Health Organization (WHO)
Bermuda Vital Registration - Deaths 2005 ICD10 as it appears in World Health Organization (WHO). WHO Mortality Database Version October 2017. Geneva, Switzerland: World Health Organization (WHO)
Bermuda Vital Registration - Deaths 2006 ICD10 as it appears in World Health Organization (WHO). WHO Mortality Database Version October 2017. Geneva, Switzerland: World Health Organization (WHO)
Bermuda Vital Registration - Deaths 2007 ICD10 as it appears in World Health Organization (WHO). WHO Mortality Database Version October 2017. Geneva, Switzerland: World Health Organization (WHO)
Bermuda Vital Registration - Deaths 2008 ICD10 as it appears in World Health Organization (WHO). WHO Mortality Database Version October 2017. Geneva, Switzerland: World Health Organization (WHO)
Bermuda Vital Registration - Deaths 2009 ICD10 as it appears in World Health Organization (WHO). WHO Mortality Database Version October 2017. Geneva, Switzerland: World Health Organization (WHO)
Bermuda Vital Registration - Deaths 2010 ICD10 as it appears in World Health Organization (WHO). WHO Mortality Database Version October 2017. Geneva, Switzerland: World Health Organization (WHO)
Bermuda Vital Registration - Deaths 2011 ICD10 as it appears in World Health Organization (WHO). WHO Mortality Database Version October 2017. Geneva, Switzerland: World Health Organization (WHO)
Bermuda Vital Registration - Deaths 2012 ICD10 as it appears in World Health Organization (WHO). WHO Mortality Database Version October 2017. Geneva, Switzerland: World Health Organization (WHO)
Bermuda Vital Registration - Deaths 2013 ICD10 as it appears in World Health Organization (WHO). WHO Mortality Database Version October 2017. Geneva, Switzerland: World Health Organization (WHO)
Bermuda Vital Registration - Deaths 2014 ICD10 as it appears in World Health Organization (WHO). WHO Mortality Database Version October 2017. Geneva, Switzerland: World Health Organization (WHO)
Bermuda Vital Registration - Deaths 2015 ICD10 as it appears in World Health Organization (WHO). WHO Mortality Database Version October 2017. Geneva, Switzerland: World Health Organization (WHO)
Bermuda Vital Registration - Deaths 2016 ICD10 as it appears in World Health Organization (WHO). WHO Mortality Database Version December 2018. Geneva, Switzerland: World Health Organization (WHO)
Binka FN, Kubaje A, Adjuik M, Williams LA, Lengeler C, Maude GH, Armah GE, Kajihara B, Adiamah JH, Smith PG. Impact of permethrin impregnated bednets on child mortality in Kassena-Nankana district, Ghana: a randomized controlled trial. Trop Med Int Health. 1996; 1(2): 147-54
Births and Deaths Registry (Ghana). Ghana - Accra Births and Deaths Registry - Deaths 2000-2007
Bosnia and Herzegovina Vital Registration - Deaths 2011 ICD10 as it appears in World Health Organization (WHO). WHO Mortality Database Version October 2017. Geneva, Switzerland: World Health Organization (WHO)
Bosnia and Herzegovina Vital Registration - Deaths 2014 ICD10 as it appears in World Health Organization (WHO). WHO Mortality Database Version October 2017. Geneva, Switzerland: World Health Organization (WHO)
Bosnia and Herzegovina Vital Registration - Deaths 2016 ICD10 as it appears in World Health Organization (WHO). WHO Mortality Database Version May 2019. Geneva, Switzerland: World Health Organization (WHO)
Brunei Vital Registration - Deaths 2011 ICD10 as it appears in World Health Organization (WHO). WHO Mortality Database Version October 2017. Geneva, Switzerland: World Health Organization (WHO)
Brunei Vital Registration - Deaths 2012 ICD10 as it appears in World Health Organization (WHO). WHO Mortality Database Version October 2017. Geneva, Switzerland: World Health Organization (WHO)
Brunei Vital Registration - Deaths 2013 ICD10 as it appears in World Health Organization (WHO). WHO Mortality Database Version October 2017. Geneva, Switzerland: World Health Organization (WHO)
Brunei Vital Registration - Deaths 2014 ICD10 as it appears in World Health Organization (WHO). WHO Mortality Database Version October 2017. Geneva, Switzerland: World Health Organization (WHO)
Brunei Vital Registration - Deaths 2015 ICD10 as it appears in World Health Organization (WHO). WHO Mortality Database Version October 2017. Geneva, Switzerland: World Health Organization (WHO)
Brunei Vital Registration - Deaths 2016 ICD10 as it appears in World Health Organization (WHO). WHO Mortality Database Version December 2018. Geneva, Switzerland: World Health Organization (WHO)
Bulgaria Vital Registration - Deaths 1990 ICD9 as it appears in World Health Organization (WHO). WHO Mortality Database Version November 2015. Geneva, Switzerland: World Health Organization (WHO)
Bulgaria Vital Registration - Deaths 1991 ICD9 as it appears in World Health Organization (WHO). WHO Mortality Database Version November 2015. Geneva, Switzerland: World Health Organization (WHO)
Bulgaria Vital Registration - Deaths 1992 ICD9 as it appears in World Health Organization (WHO). WHO Mortality Database Version November 2015. Geneva, Switzerland: World Health Organization (WHO)
Bulgaria Vital Registration - Deaths 1993 ICD9 as it appears in World Health Organization (WHO). WHO Mortality Database Version November 2015. Geneva, Switzerland: World Health Organization (WHO)
Bulgaria Vital Registration - Deaths 1994 ICD9 as it appears in World Health Organization (WHO). WHO Mortality Database Version November 2015. Geneva, Switzerland: World Health Organization (WHO)
Bulgaria Vital Registration - Deaths 1995 ICD9 as it appears in World Health Organization (WHO). WHO Mortality Database Version November 2015. Geneva, Switzerland: World Health Organization (WHO)
Bulgaria Vital Registration - Deaths 1996 ICD9 as it appears in World Health Organization (WHO). WHO Mortality Database Version November 2015. Geneva, Switzerland: World Health Organization (WHO)
Bulgaria Vital Registration - Deaths 1997 ICD9 as it appears in World Health Organization (WHO). WHO Mortality Database Version November 2015. Geneva, Switzerland: World Health Organization (WHO)
Bulgaria Vital Registration - Deaths 1998 ICD9 as it appears in World Health Organization (WHO). WHO Mortality Database Version November 2015. Geneva, Switzerland: World Health Organization (WHO)
Bulgaria Vital Registration - Deaths 1999 ICD9 as it appears in World Health Organization (WHO). WHO Mortality Database Version November 2015. Geneva, Switzerland: World Health Organization (WHO)
Bulgaria Vital Registration - Deaths 2000 ICD9 as it appears in World Health Organization (WHO). WHO Mortality Database Version November 2015. Geneva, Switzerland: World Health Organization (WHO)
Bulgaria Vital Registration - Deaths 2001 ICD9 as it appears in World Health Organization (WHO). WHO Mortality Database Version November 2015. Geneva, Switzerland: World Health Organization (WHO)
Bulgaria Vital Registration - Deaths 2002 ICD9 as it appears in World Health Organization (WHO). WHO Mortality Database Version November 2015. Geneva, Switzerland: World Health Organization (WHO)
Bulgaria Vital Registration - Deaths 2003 ICD9 as it appears in World Health Organization (WHO). WHO Mortality Database Version November 2015. Geneva, Switzerland: World Health Organization (WHO)
Bulgaria Vital Registration - Deaths 2004 ICD9 as it appears in World Health Organization (WHO). WHO Mortality Database Version November 2015. Geneva, Switzerland: World Health Organization (WHO)
Bulgaria Vital Registration - Deaths 2005 ICD10 as it appears in World Health Organization (WHO). WHO Mortality Database Version October 2017. Geneva, Switzerland: World Health Organization (WHO)
Bulgaria Vital Registration - Deaths 2006 ICD10 as it appears in World Health Organization (WHO). WHO Mortality Database Version October 2017. Geneva, Switzerland: World Health Organization (WHO)
Bulgaria Vital Registration - Deaths 2007 ICD10 as it appears in World Health Organization (WHO). WHO Mortality Database Version October 2017. Geneva, Switzerland: World Health Organization (WHO)
Bulgaria Vital Registration - Deaths 2008 ICD10 as it appears in World Health Organization (WHO). WHO Mortality Database Version October 2017. Geneva, Switzerland: World Health Organization (WHO)
Bulgaria Vital Registration - Deaths 2009 ICD10 as it appears in World Health Organization (WHO). WHO Mortality Database Version October 2017. Geneva, Switzerland: World Health Organization (WHO)
Bulgaria Vital Registration - Deaths 2010 ICD10 as it appears in World Health Organization (WHO). WHO Mortality Database Version October 2017. Geneva, Switzerland: World Health Organization (WHO)
Bulgaria Vital Registration - Deaths 2011 ICD10 as it appears in World Health Organization (WHO). WHO Mortality Database Version October 2017. Geneva, Switzerland: World Health Organization (WHO)
Bulgaria Vital Registration - Deaths 2012 ICD10 as it appears in World Health Organization (WHO). WHO Mortality Database Version October 2017. Geneva, Switzerland: World Health Organization (WHO)
Bulgaria Vital Registration - Deaths 2013 ICD10 as it appears in World Health Organization (WHO). WHO Mortality Database Version October 2017. Geneva, Switzerland: World Health Organization (WHO)
Bulgaria Vital Registration - Deaths 2014 ICD10 as it appears in World Health Organization (WHO). WHO Mortality Database Version October 2017. Geneva, Switzerland: World Health Organization (WHO)
Bulgaria Vital Registration - Deaths 2015 ICD10 as it appears in World Health Organization (WHO). WHO Mortality Database Version May 2019. Geneva, Switzerland: World Health Organization (WHO)
Canada Vital Registration - Deaths 1986 ICD9 as it appears in World Health Organization (WHO). WHO Mortality Database Version November 2015. Geneva, Switzerland: World Health Organization (WHO)
Canada Vital Registration - Deaths 1987 ICD9 as it appears in World Health Organization (WHO). WHO Mortality Database Version November 2015. Geneva, Switzerland: World Health Organization (WHO)
Canada Vital Registration - Deaths 1988 ICD9 as it appears in World Health Organization (WHO). WHO Mortality Database Version November 2015. Geneva, Switzerland: World Health Organization (WHO)
Canada Vital Registration - Deaths 1989 ICD9 as it appears in World Health Organization (WHO). WHO Mortality Database Version November 2015. Geneva, Switzerland: World Health Organization (WHO)
Canada Vital Registration - Deaths 1990 ICD9 as it appears in World Health Organization (WHO). WHO Mortality Database Version November 2015. Geneva, Switzerland: World Health Organization (WHO)
Canada Vital Registration - Deaths 1991 ICD9 as it appears in World Health Organization (WHO). WHO Mortality Database Version November 2015. Geneva, Switzerland: World Health Organization (WHO)
Canada Vital Registration - Deaths 1992 ICD9 as it appears in World Health Organization (WHO). WHO Mortality Database Version November 2015. Geneva, Switzerland: World Health Organization (WHO)
Canada Vital Registration - Deaths 1993 ICD9 as it appears in World Health Organization (WHO). WHO Mortality Database Version November 2015. Geneva, Switzerland: World Health Organization (WHO)
Canada Vital Registration - Deaths 1994 ICD9 as it appears in World Health Organization (WHO). WHO Mortality Database Version November 2015. Geneva, Switzerland: World Health Organization (WHO)
Canada Vital Registration - Deaths 1995 ICD9 as it appears in World Health Organization (WHO). WHO Mortality Database Version November 2015. Geneva, Switzerland: World Health Organization (WHO)
Canada Vital Registration - Deaths 1996 ICD9 as it appears in World Health Organization (WHO). WHO Mortality Database Version November 2015. Geneva, Switzerland: World Health Organization (WHO)
Canada Vital Registration - Deaths 1997 ICD9 as it appears in World Health Organization (WHO). WHO Mortality Database Version November 2015. Geneva, Switzerland: World Health Organization (WHO)
Canada Vital Registration - Deaths 1998 ICD9 as it appears in World Health Organization (WHO). WHO Mortality Database Version November 2015. Geneva, Switzerland: World Health Organization (WHO)
Canada Vital Registration - Deaths 1999 ICD9 as it appears in World Health Organization (WHO). WHO Mortality Database Version November 2015. Geneva, Switzerland: World Health Organization (WHO)
Canada Vital Registration - Deaths 2000 ICD10 as it appears in World Health Organization (WHO). WHO Mortality Database Version October 2017. Geneva, Switzerland: World Health Organization (WHO)
Canada Vital Registration - Deaths 2001 ICD10 as it appears in World Health Organization (WHO). WHO Mortality Database Version October 2017. Geneva, Switzerland: World Health Organization (WHO)
Canada Vital Registration - Deaths 2002 ICD10 as it appears in World Health Organization (WHO). WHO Mortality Database Version October 2017. Geneva, Switzerland: World Health Organization (WHO)
Canada Vital Registration - Deaths 2003 ICD10 as it appears in World Health Organization (WHO). WHO Mortality Database Version October 2017. Geneva, Switzerland: World Health Organization (WHO)
Canada Vital Registration - Deaths 2004 ICD10 as it appears in World Health Organization (WHO). WHO Mortality Database Version October 2017. Geneva, Switzerland: World Health Organization (WHO)
Canada Vital Registration - Deaths 2005 ICD10 as it appears in World Health Organization (WHO). WHO Mortality Database Version October 2017. Geneva, Switzerland: World Health Organization (WHO)
Canada Vital Registration - Deaths 2006 ICD10 as it appears in World Health Organization (WHO). WHO Mortality Database Version October 2017. Geneva, Switzerland: World Health Organization (WHO)
Canada Vital Registration - Deaths 2007 ICD10 as it appears in World Health Organization (WHO). WHO Mortality Database Version October 2017. Geneva, Switzerland: World Health Organization (WHO)
Canada Vital Registration - Deaths 2008 ICD10 as it appears in World Health Organization (WHO). WHO Mortality Database Version October 2017. Geneva, Switzerland: World Health Organization (WHO)
Canada Vital Registration - Deaths 2009 ICD10 as it appears in World Health Organization (WHO). WHO Mortality Database Version October 2017. Geneva, Switzerland: World Health Organization (WHO)
Canada Vital Registration - Deaths 2010 ICD10 as it appears in World Health Organization (WHO). WHO Mortality Database Version October 2017. Geneva, Switzerland: World Health Organization (WHO)
Canada Vital Registration - Deaths 2011 ICD10 as it appears in World Health Organization (WHO). WHO Mortality Database Version October 2017. Geneva, Switzerland: World Health Organization (WHO)
Canada Vital Registration - Deaths 2012 ICD10 as it appears in World Health Organization (WHO). WHO Mortality Database Version March 2017. Geneva, Switzerland: World Health Organization (WHO)
Canada Vital Registration - Deaths 2013 ICD10 as it appears in World Health Organization (WHO). WHO Mortality Database Version October 2017. Geneva, Switzerland: World Health Organization (WHO)
Canada Vital Registration - Deaths 2014 ICD10 as it appears in World Health Organization (WHO). WHO Mortality Database Version December 2018. Geneva, Switzerland: World Health Organization (WHO)
Canada Vital Registration - Deaths 2015 ICD10 as it appears in World Health Organization (WHO). WHO Mortality Database Version December 2018. Geneva, Switzerland: World Health Organization (WHO)
Cape Verde Vital Registration - Deaths 2011 ICD10 as it appears in World Health Organization (WHO). WHO Mortality Database Version October 2017. Geneva, Switzerland: World Health Organization (WHO)
Cape Verde Vital Registration - Deaths 2012 ICD10 as it appears in World Health Organization (WHO). WHO Mortality Database Version October 2017. Geneva, Switzerland: World Health Organization (WHO)
Center for Demographic Research, New Economic School (Russia), Russian Fertility and Mortality Database (RusFMD). Ukraine - Republic of Crimea Mortality by Region, Age, Sex, and Cause of Death 2017. Moscow, Russian Federation: Center for Demographic Research, New Economic School (Russia)
Center for Demographic Research, New Economic School (Russia). Russia Mortality by Region, Age, Sex, and Cause of Death 2017. Moscow, Russia: Center for Demographic Research, New Economic School (Russia). http://demogr.nes.ru/index.php/ru/demogr_indicat/data
Center for Research on Environment Health and Population Activities (Nepal), Ministry of Health (Nepal), New ERA, Options UK, Safe Motherhood Network Federation (Nepal). Nepal Maternal Mortality and Morbidity Study 2008-2009
Centers for Disease Control and Prevention (CDC), Child Health and Mortality Prevention Surveillance (CHAMPS) Network, Deloitte Consulting LLP, Emory Global Health Institute (EGHI), International Association of National Public Health Institutes (IANPHI), Task Force for Global Health, Emory University. Child Health and Mortality Prevention Surveillance (CHAMPS) Network Program
Centers for Disease Control and Prevention (CDC), INDEPTH, International Vaccine Institute. Bangladesh - Abhoynagar, Mirsarai, and Kamalapur Health and Demographic Surveillance System
Centers for Disease Control and Prevention (CDC), Kenya Medical Research Institute (KEMRI). Kenya KEMRI/CDC Health and Demographic Surveillance System
Centers for Disease Control and Prevention (CDC), MEASURE Evaluation Project, Carolina Population Center, University of North Carolina, Ministry of Health (Mozambique), National Institute of Statistics (INE) (Mozambique), United States Census Bureau (USCB). Mozambique National Survey on the Causes of Death 2007-2008
Centers for Disease Control and Prevention (CDC), United Nations Children's Fund (UNICEF). Afghanistan - Badghis Nutrition and Health Survey 2002
Central Statistical Office (Poland), National Institute of Public Health-National Institute of Hygiene (NIPH-NIH) (Poland). Poland Vital Registration - Causes of Death Data 1999
Central Statistical Office (Poland), National Institute of Public Health-National Institute of Hygiene (NIPH-NIH) (Poland). Poland Vital Registration - Causes of Death Data 2000
Central Statistical Office (Poland), National Institute of Public Health-National Institute of Hygiene (NIPH-NIH) (Poland). Poland Vital Registration - Causes of Death Data 2001
Central Statistical Office (Poland), National Institute of Public Health-National Institute of Hygiene (NIPH-NIH) (Poland). Poland Vital Registration - Causes of Death Data 2002
Central Statistical Office (Poland), National Institute of Public Health-National Institute of Hygiene (NIPH-NIH) (Poland). Poland Vital Registration - Causes of Death Data 2003
Central Statistical Office (Poland), National Institute of Public Health-National Institute of Hygiene (NIPH-NIH) (Poland). Poland Vital Registration - Causes of Death Data 2004
Central Statistical Office (Poland), National Institute of Public Health-National Institute of Hygiene (NIPH-NIH) (Poland). Poland Vital Registration - Causes of Death Data 2005
Central Statistical Office (Poland), National Institute of Public Health-National Institute of Hygiene (NIPH-NIH) (Poland). Poland Vital Registration - Causes of Death Data 2006
Central Statistical Office (Poland), National Institute of Public Health-National Institute of Hygiene (NIPH-NIH) (Poland). Poland Vital Registration - Causes of Death Data 2007
Central Statistical Office (Poland), National Institute of Public Health-National Institute of Hygiene (NIPH-NIH) (Poland). Poland Vital Registration - Causes of Death Data 2008
Central Statistical Office (Poland), National Institute of Public Health-National Institute of Hygiene (NIPH-NIH) (Poland). Poland Vital Registration - Causes of Death Data 2009
Central Statistical Office (Poland), National Institute of Public Health-National Institute of Hygiene (NIPH-NIH) (Poland). Poland Vital Registration - Causes of Death Data 2010
Central Statistical Office (Poland), National Institute of Public Health-National Institute of Hygiene (NIPH-NIH) (Poland). Poland Vital Registration - Causes of Death Data 2011
Central Statistical Office (Poland), National Institute of Public Health-National Institute of Hygiene (NIPH-NIH) (Poland). Poland Vital Registration - Causes of Death Data 2012
Central Statistical Office (Poland), National Institute of Public Health-National Institute of Hygiene (NIPH-NIH) (Poland). Poland Vital Registration - Causes of Death Data 2013
Central Statistical Office (Poland), National Institute of Public Health-National Institute of Hygiene (NIPH-NIH) (Poland). Poland Vital Registration - Causes of Death Data 2014
Central Statistical Office (Poland), National Institute of Public Health-National Institute of Hygiene (NIPH-NIH) (Poland). Poland Vital Registration - Causes of Death Data 2015
Central Statistical Office (Poland), National Institute of Public Health-National Institute of Hygiene (NIPH-NIH) (Poland). Poland Vital Registration - Causes of Death Data 2016
Central Statistical Office (Poland), National Institute of Public Health-National Institute of Hygiene (NIPH-NIH) (Poland). Poland Vital Registration - Death Data 1980
Central Statistical Office (Poland), National Institute of Public Health-National Institute of Hygiene (NIPH-NIH) (Poland). Poland Vital Registration - Death Data 1981
Central Statistical Office (Poland), National Institute of Public Health-National Institute of Hygiene (NIPH-NIH) (Poland). Poland Vital Registration - Death Data 1982
Central Statistical Office (Poland), National Institute of Public Health-National Institute of Hygiene (NIPH-NIH) (Poland). Poland Vital Registration - Death Data 1983
Central Statistical Office (Poland), National Institute of Public Health-National Institute of Hygiene (NIPH-NIH) (Poland). Poland Vital Registration - Death Data 1984
Central Statistical Office (Poland), National Institute of Public Health-National Institute of Hygiene (NIPH-NIH) (Poland). Poland Vital Registration - Death Data 1985
Central Statistical Office (Poland), National Institute of Public Health-National Institute of Hygiene (NIPH-NIH) (Poland). Poland Vital Registration - Death Data 1986
Central Statistical Office (Poland), National Institute of Public Health-National Institute of Hygiene (NIPH-NIH) (Poland). Poland Vital Registration - Death Data 1987
Central Statistical Office (Poland), National Institute of Public Health-National Institute of Hygiene (NIPH-NIH) (Poland). Poland Vital Registration - Death Data 1988
Central Statistical Office (Poland), National Institute of Public Health-National Institute of Hygiene (NIPH-NIH) (Poland). Poland Vital Registration - Death Data 1989
Central Statistical Office (Poland), National Institute of Public Health-National Institute of Hygiene (NIPH-NIH) (Poland). Poland Vital Registration - Death Data 1990
Central Statistical Office (Poland), National Institute of Public Health-National Institute of Hygiene (NIPH-NIH) (Poland). Poland Vital Registration - Death Data 1991
Central Statistical Office (Poland), National Institute of Public Health-National Institute of Hygiene (NIPH-NIH) (Poland). Poland Vital Registration - Death Data 1992
Central Statistical Office (Poland), National Institute of Public Health-National Institute of Hygiene (NIPH-NIH) (Poland). Poland Vital Registration - Death Data 1993
Central Statistical Office (Poland), National Institute of Public Health-National Institute of Hygiene (NIPH-NIH) (Poland). Poland Vital Registration - Death Data 1994
Central Statistical Office (Poland), National Institute of Public Health-National Institute of Hygiene (NIPH-NIH) (Poland). Poland Vital Registration - Death Data 1995
Central Statistical Office (Poland), National Institute of Public Health-National Institute of Hygiene (NIPH-NIH) (Poland). Poland Vital Registration - Death Data 1996
Central Statistical Office (Zambia), Ministry of Health (Zambia). Zambia Sample Vital Registration with Verbal Autopsy (SAVVY) 2015-2016. Lusaka, Zambia: Central Statistical Office (Zambia), 2018
Central Statistical Office (Zambia). Zambia Sample Vital Registration with Verbal Autopsy (SAVVY) Data 2010
Challe DP, Kamugisha ML, Mmbando BP, Francis F, Chiduo MG, Mandara CI, Gesase S, Abdul O, Lemnge MM, Ishengoma DS. Pattern of all-causes and cause-specific mortality in an area with progressively declining malaria burden in Korogwe district, north-eastern Tanzania. Malar J. 2018; 17(1): 97
Chasimpha S, McLean E, Chihana M, Kachiwanda L, Koole O, Tafatatha T, Mvula H, Nyirenda M, Crampin AC, Glynn JR. Patterns and risk factors for deaths from external causes in rural Malawi over 10 years: a prospective population-based study. BMC Public Health. 2015; 15: 1036
Checchi F, Nyasulu P, Chandramohan D, Roberts B. Rates and causes of death in Chiradzulu District, Malawi, 2008: a key informant study. Trop Med Int Health. 2011; 16(3): 375-8
Chief Medical Office of Greenland. Greenland Vital Registration - Deaths 1995
Chief Medical Office of Greenland. Greenland Vital Registration - Deaths 1996
Chief Medical Office of Greenland. Greenland Vital Registration - Deaths 1997
Chief Medical Office of Greenland. Greenland Vital Registration - Deaths 1998
Chief Medical Office of Greenland. Greenland Vital Registration - Deaths 1999
Chief Medical Office of Greenland. Greenland Vital Registration - Deaths 2000
Chief Medical Office of Greenland. Greenland Vital Registration - Deaths 2001
Chief Medical Office of Greenland. Greenland Vital Registration - Deaths 2002
Chief Medical Office of Greenland. Greenland Vital Registration - Deaths 2003
Chief Medical Office of Greenland. Greenland Vital Registration - Deaths 2004
Chief Medical Office of Greenland. Greenland Vital Registration - Deaths 2005
Chief Medical Office of Greenland. Greenland Vital Registration - Deaths 2006
Chief Medical Office of Greenland. Greenland Vital Registration - Deaths 2007
Chief Medical Office of Greenland. Greenland Vital Registration - Deaths 2008
Chief Medical Office of Greenland. Greenland Vital Registration - Deaths 2009
Chief Medical Office of Greenland. Greenland Vital Registration - Deaths 2010
Chief Medical Office of Greenland. Greenland Vital Registration - Deaths 2011
Chief Medical Office of Greenland. Greenland Vital Registration - Deaths 2012
Chief Medical Office of Greenland. Greenland Vital Registration - Deaths 2013
Chief Medical Office of Greenland. Greenland Vital Registration - Deaths 2014
Chief Medical Office of Greenland. Greenland Vital Registration - Deaths 2015
Chihana M, Floyd S, Molesworth A, Crampin AC, Kayuni N, Price A, Zaba B, Jahn A, Mvula H, Dube A, Ngwira B, Glynn JR, French N. Adult mortality and probable cause of death in rural northern Malawi in the era of HIV treatment. Trop Med Int Health. 2012; 17(8): E74-83
Chihana ML, Price A, Floyd S, Mboma S, Mvula H, Branson K, Saul J, Zaba B, French N, Crampin AC, Glynn JR. Maternal HIV status associated with under-five mortality in rural Northern Malawi: a prospective cohort study. J Acquir Immune Defic Syndr. 2015; 68(1): 81ñ90
Chile Vital Registration - Deaths 1997 ICD10 as it appears in World Health Organization (WHO). WHO Mortality Database Version October 2017. Geneva, Switzerland: World Health Organization (WHO)
Chile Vital Registration - Deaths 1998 ICD10 as it appears in World Health Organization (WHO). WHO Mortality Database Version October 2017. Geneva, Switzerland: World Health Organization (WHO)
Chile Vital Registration - Deaths 1999 ICD10 as it appears in World Health Organization (WHO). WHO Mortality Database Version October 2017. Geneva, Switzerland: World Health Organization (WHO)
Chile Vital Registration - Deaths 2000 ICD10 as it appears in World Health Organization (WHO). WHO Mortality Database Version October 2017. Geneva, Switzerland: World Health Organization (WHO)
Chile Vital Registration - Deaths 2001 ICD10 as it appears in World Health Organization (WHO). WHO Mortality Database Version October 2017. Geneva, Switzerland: World Health Organization (WHO)
Chile Vital Registration - Deaths 2002 ICD10 as it appears in World Health Organization (WHO). WHO Mortality Database Version October 2017. Geneva, Switzerland: World Health Organization (WHO)
Chile Vital Registration - Deaths 2003 ICD10 as it appears in World Health Organization (WHO). WHO Mortality Database Version October 2017. Geneva, Switzerland: World Health Organization (WHO)
Chile Vital Registration - Deaths 2004 ICD10 as it appears in World Health Organization (WHO). WHO Mortality Database Version October 2017. Geneva, Switzerland: World Health Organization (WHO)
Chile Vital Registration - Deaths 2005 ICD10 as it appears in World Health Organization (WHO). WHO Mortality Database Version October 2017. Geneva, Switzerland: World Health Organization (WHO)
Chile Vital Registration - Deaths 2006 ICD10 as it appears in World Health Organization (WHO). WHO Mortality Database Version October 2017. Geneva, Switzerland: World Health Organization (WHO)
Chile Vital Registration - Deaths 2007 ICD10 as it appears in World Health Organization (WHO). WHO Mortality Database Version October 2017. Geneva, Switzerland: World Health Organization (WHO)
Chile Vital Registration - Deaths 2008 ICD10 as it appears in World Health Organization (WHO). WHO Mortality Database Version October 2017. Geneva, Switzerland: World Health Organization (WHO)
Chile Vital Registration - Deaths 2009 ICD10 as it appears in World Health Organization (WHO). WHO Mortality Database Version October 2017. Geneva, Switzerland: World Health Organization (WHO)
Chile Vital Registration - Deaths 2010 ICD10 as it appears in World Health Organization (WHO). WHO Mortality Database Version October 2017. Geneva, Switzerland: World Health Organization (WHO)
Chile Vital Registration - Deaths 2011 ICD10 as it appears in World Health Organization (WHO). WHO Mortality Database Version October 2017. Geneva, Switzerland: World Health Organization (WHO)
Chile Vital Registration - Deaths 2012 ICD10 as it appears in World Health Organization (WHO). WHO Mortality Database Version October 2017. Geneva, Switzerland: World Health Organization (WHO)
Chile Vital Registration - Deaths 2013 ICD10 as it appears in World Health Organization (WHO). WHO Mortality Database Version October 2017. Geneva, Switzerland: World Health Organization (WHO)
Chile Vital Registration - Deaths 2014 ICD10 as it appears in World Health Organization (WHO). WHO Mortality Database Version October 2017. Geneva, Switzerland: World Health Organization (WHO)
Chile Vital Registration - Deaths 2015 ICD10 as it appears in World Health Organization (WHO). WHO Mortality Database Version October 2017. Geneva, Switzerland: World Health Organization (WHO)
Chile Vital Registration - Deaths 2016 ICD10 as it appears in World Health Organization (WHO). WHO Mortality Database Version December 2018. Geneva, Switzerland: World Health Organization (WHO)
Chinese Center for Disease Control and Prevention (CCDC). China Disease Surveillance Points 1991 - China CDC
Chinese Center for Disease Control and Prevention (CCDC). China Disease Surveillance Points 1992 - China CDC
Chinese Center for Disease Control and Prevention (CCDC). China Disease Surveillance Points 1993 - China CDC
Chinese Center for Disease Control and Prevention (CCDC). China Disease Surveillance Points 1994 - China CDC
Chinese Center for Disease Control and Prevention (CCDC). China Disease Surveillance Points 1995 - China CDC
Chinese Center for Disease Control and Prevention (CCDC). China Disease Surveillance Points 1996 - China CDC
Chinese Center for Disease Control and Prevention (CCDC). China Disease Surveillance Points 1997 - China CDC
Chinese Center for Disease Control and Prevention (CCDC). China Disease Surveillance Points 1998 - China CDC
Chinese Center for Disease Control and Prevention (CCDC). China Disease Surveillance Points 1999 - China CDC
Chinese Center for Disease Control and Prevention (CCDC). China Disease Surveillance Points 2000 - China CDC
Chinese Center for Disease Control and Prevention (CCDC). China Disease Surveillance Points 2001 - China CDC
Chinese Center for Disease Control and Prevention (CCDC). China Disease Surveillance Points 2002 - China CDC
Chinese Center for Disease Control and Prevention (CCDC). China Disease Surveillance Points 2004 - China CDC
Chinese Center for Disease Control and Prevention (CCDC). China Disease Surveillance Points 2005 - China CDC
Chinese Center for Disease Control and Prevention (CCDC). China Disease Surveillance Points 2006 - China CDC
Chinese Center for Disease Control and Prevention (CCDC). China Disease Surveillance Points 2007 - China CDC
Chinese Center for Disease Control and Prevention (CCDC). China Disease Surveillance Points 2013 - China CDC
Chinese Center for Disease Control and Prevention (CCDC). China Disease Surveillance Points 2014 - China CDC
Chinese Center for Disease Control and Prevention (CCDC). China Disease Surveillance Points 2015 - China CDC
Chinese Center for Disease Control and Prevention (CCDC). China Disease Surveillance Points 2016 - China CDC
Chinese Center for Disease Control and Prevention (CCDC). China Disease Surveillance Points 2017 - China CDC
Chinese Center for Disease Control and Prevention (CCDC). China Disease Surveillance Points and Death Registration 2008 - China CDC
Chinese Center for Disease Control and Prevention (CCDC). China Disease Surveillance Points and Death Registration 2009 - China CDC
Chinese Center for Disease Control and Prevention (CCDC). China Disease Surveillance Points and Death Registration 2010 - China CDC
Chinese Center for Disease Control and Prevention (CCDC). China Disease Surveillance Points and Death Registration 2011 - China CDC
Chinese Center for Disease Control and Prevention (CCDC). China Disease Surveillance Points and Death Registration 2012 - China CDC
Chisumpa VH, Odimegwu CO, De Wet N. Adult Mortality in Sub-saharan Africa, Zambia: Where Do Adults Die?. SSM Popul Health. 2017; 3: 227ñ35
Colombia Vital Registration - Deaths 1997 ICD10 as it appears in World Health Organization (WHO). WHO Mortality Database Version October 2017. Geneva, Switzerland: World Health Organization (WHO)
Colombia Vital Registration - Deaths 1998 ICD10 as it appears in World Health Organization (WHO). WHO Mortality Database Version October 2017. Geneva, Switzerland: World Health Organization (WHO)
Colombia Vital Registration - Deaths 1999 ICD10 as it appears in World Health Organization (WHO). WHO Mortality Database Version October 2017. Geneva, Switzerland: World Health Organization (WHO)
Colombia Vital Registration - Deaths 2000 ICD10 as it appears in World Health Organization (WHO). WHO Mortality Database Version October 2017. Geneva, Switzerland: World Health Organization (WHO)
Colombia Vital Registration - Deaths 2001 ICD10 as it appears in World Health Organization (WHO). WHO Mortality Database Version October 2017. Geneva, Switzerland: World Health Organization (WHO)
Colombia Vital Registration - Deaths 2002 ICD10 as it appears in World Health Organization (WHO). WHO Mortality Database Version October 2017. Geneva, Switzerland: World Health Organization (WHO)
Colombia Vital Registration - Deaths 2003 ICD10 as it appears in World Health Organization (WHO). WHO Mortality Database Version April 2018. Geneva, Switzerland: World Health Organization (WHO)
Colombia Vital Registration - Deaths 2004 ICD10 as it appears in World Health Organization (WHO). WHO Mortality Database Version October 2017. Geneva, Switzerland: World Health Organization (WHO)
Colombia Vital Registration - Deaths 2005 ICD10 as it appears in World Health Organization (WHO). WHO Mortality Database Version October 2017. Geneva, Switzerland: World Health Organization (WHO)
Colombia Vital Registration - Deaths 2006 ICD10 as it appears in World Health Organization (WHO). WHO Mortality Database Version October 2017. Geneva, Switzerland: World Health Organization (WHO)
Colombia Vital Registration - Deaths 2007 ICD10 as it appears in World Health Organization (WHO). WHO Mortality Database Version October 2017. Geneva, Switzerland: World Health Organization (WHO)
Colombia Vital Registration - Deaths 2008 ICD10 as it appears in World Health Organization (WHO). WHO Mortality Database Version October 2017. Geneva, Switzerland: World Health Organization (WHO)
Colombia Vital Registration - Deaths 2009 ICD10 as it appears in World Health Organization (WHO). WHO Mortality Database Version October 2017. Geneva, Switzerland: World Health Organization (WHO)
Colombia Vital Registration - Deaths 2010 ICD10 as it appears in World Health Organization (WHO). WHO Mortality Database Version October 2017. Geneva, Switzerland: World Health Organization (WHO)
Colombia Vital Registration - Deaths 2011 ICD10 as it appears in World Health Organization (WHO). WHO Mortality Database Version October 2017. Geneva, Switzerland: World Health Organization (WHO)
Colombia Vital Registration - Deaths 2012 ICD10 as it appears in World Health Organization (WHO). WHO Mortality Database Version October 2017. Geneva, Switzerland: World Health Organization (WHO)
Colombia Vital Registration - Deaths 2013 ICD10 as it appears in World Health Organization (WHO). WHO Mortality Database Version October 2017. Geneva, Switzerland: World Health Organization (WHO)
Colombia Vital Registration - Deaths 2014 ICD10 as it appears in World Health Organization (WHO). WHO Mortality Database Version April 2018. Geneva, Switzerland: World Health Organization (WHO)
Colombia Vital Registration - Deaths 2015 ICD10 as it appears in World Health Organization (WHO). WHO Mortality Database Version April 2018. Geneva, Switzerland: World Health Organization (WHO)
Costa Rica Vital Registration - Deaths 1997 ICD10 as it appears in World Health Organization (WHO). WHO Mortality Database Version October 2017. Geneva, Switzerland: World Health Organization (WHO)
Costa Rica Vital Registration - Deaths 1998 ICD10 as it appears in World Health Organization (WHO). WHO Mortality Database Version October 2017. Geneva, Switzerland: World Health Organization (WHO)
Costa Rica Vital Registration - Deaths 1999 ICD10 as it appears in World Health Organization (WHO). WHO Mortality Database Version October 2017. Geneva, Switzerland: World Health Organization (WHO)
Costa Rica Vital Registration - Deaths 2000 ICD10 as it appears in World Health Organization (WHO). WHO Mortality Database Version October 2017. Geneva, Switzerland: World Health Organization (WHO)
Costa Rica Vital Registration - Deaths 2001 ICD10 as it appears in World Health Organization (WHO). WHO Mortality Database Version October 2017. Geneva, Switzerland: World Health Organization (WHO)
Costa Rica Vital Registration - Deaths 2002 ICD10 as it appears in World Health Organization (WHO). WHO Mortality Database Version October 2017. Geneva, Switzerland: World Health Organization (WHO)
Costa Rica Vital Registration - Deaths 2003 ICD10 as it appears in World Health Organization (WHO). WHO Mortality Database Version October 2017. Geneva, Switzerland: World Health Organization (WHO)
Costa Rica Vital Registration - Deaths 2004 ICD10 as it appears in World Health Organization (WHO). WHO Mortality Database Version October 2017. Geneva, Switzerland: World Health Organization (WHO)
Costa Rica Vital Registration - Deaths 2005 ICD10 as it appears in World Health Organization (WHO). WHO Mortality Database Version October 2017. Geneva, Switzerland: World Health Organization (WHO)
Costa Rica Vital Registration - Deaths 2006 ICD10 as it appears in World Health Organization (WHO). WHO Mortality Database Version October 2017. Geneva, Switzerland: World Health Organization (WHO)
Costa Rica Vital Registration - Deaths 2007 ICD10 as it appears in World Health Organization (WHO). WHO Mortality Database Version October 2017. Geneva, Switzerland: World Health Organization (WHO)
Costa Rica Vital Registration - Deaths 2008 ICD10 as it appears in World Health Organization (WHO). WHO Mortality Database Version October 2017. Geneva, Switzerland: World Health Organization (WHO)
Costa Rica Vital Registration - Deaths 2009 ICD10 as it appears in World Health Organization (WHO). WHO Mortality Database Version October 2017. Geneva, Switzerland: World Health Organization (WHO)
Costa Rica Vital Registration - Deaths 2010 ICD10 as it appears in World Health Organization (WHO). WHO Mortality Database Version October 2017. Geneva, Switzerland: World Health Organization (WHO)
Costa Rica Vital Registration - Deaths 2011 ICD10 as it appears in World Health Organization (WHO). WHO Mortality Database Version October 2017. Geneva, Switzerland: World Health Organization (WHO)
Costa Rica Vital Registration - Deaths 2012 ICD10 as it appears in World Health Organization (WHO). WHO Mortality Database Version October 2017. Geneva, Switzerland: World Health Organization (WHO)
Costa Rica Vital Registration - Deaths 2013 ICD10 as it appears in World Health Organization (WHO). WHO Mortality Database Version October 2017. Geneva, Switzerland: World Health Organization (WHO)
Costa Rica Vital Registration - Deaths 2014 ICD10 as it appears in World Health Organization (WHO). WHO Mortality Database Version October 2017. Geneva, Switzerland: World Health Organization (WHO)
Croatia Vital Registration - Deaths 1991 ICD9 as it appears in World Health Organization (WHO). WHO Mortality Database Version November 2015. Geneva, Switzerland: World Health Organization (WHO)
Croatia Vital Registration - Deaths 1992 ICD9 as it appears in World Health Organization (WHO). WHO Mortality Database Version November 2015. Geneva, Switzerland: World Health Organization (WHO)
Croatia Vital Registration - Deaths 1993 ICD9 as it appears in World Health Organization (WHO). WHO Mortality Database Version November 2015. Geneva, Switzerland: World Health Organization (WHO)
Croatia Vital Registration - Deaths 1994 ICD9 as it appears in World Health Organization (WHO). WHO Mortality Database Version November 2015. Geneva, Switzerland: World Health Organization (WHO)
Croatia Vital Registration - Deaths 1995 ICD10 as it appears in World Health Organization (WHO). WHO Mortality Database Version October 2017. Geneva, Switzerland: World Health Organization (WHO)
Croatia Vital Registration - Deaths 1996 ICD10 as it appears in World Health Organization (WHO). WHO Mortality Database Version October 2017. Geneva, Switzerland: World Health Organization (WHO)
Croatia Vital Registration - Deaths 1997 ICD10 as it appears in World Health Organization (WHO). WHO Mortality Database Version October 2017. Geneva, Switzerland: World Health Organization (WHO)
Croatia Vital Registration - Deaths 1998 ICD10 as it appears in World Health Organization (WHO). WHO Mortality Database Version October 2017. Geneva, Switzerland: World Health Organization (WHO)
Croatia Vital Registration - Deaths 1999 ICD10 as it appears in World Health Organization (WHO). WHO Mortality Database Version October 2017. Geneva, Switzerland: World Health Organization (WHO)
Croatia Vital Registration - Deaths 2000 ICD10 as it appears in World Health Organization (WHO). WHO Mortality Database Version October 2017. Geneva, Switzerland: World Health Organization (WHO)
Croatia Vital Registration - Deaths 2001 ICD10 as it appears in World Health Organization (WHO). WHO Mortality Database Version October 2017. Geneva, Switzerland: World Health Organization (WHO)
Croatia Vital Registration - Deaths 2002 ICD10 as it appears in World Health Organization (WHO). WHO Mortality Database Version October 2017. Geneva, Switzerland: World Health Organization (WHO)
Croatia Vital Registration - Deaths 2003 ICD10 as it appears in World Health Organization (WHO). WHO Mortality Database Version October 2017. Geneva, Switzerland: World Health Organization (WHO)
Croatia Vital Registration - Deaths 2004 ICD10 as it appears in World Health Organization (WHO). WHO Mortality Database Version October 2017. Geneva, Switzerland: World Health Organization (WHO)
Croatia Vital Registration - Deaths 2005 ICD10 as it appears in World Health Organization (WHO). WHO Mortality Database Version October 2017. Geneva, Switzerland: World Health Organization (WHO)
Croatia Vital Registration - Deaths 2006 ICD10 as it appears in World Health Organization (WHO). WHO Mortality Database Version October 2017. Geneva, Switzerland: World Health Organization (WHO)
Croatia Vital Registration - Deaths 2007 ICD10 as it appears in World Health Organization (WHO). WHO Mortality Database Version October 2017. Geneva, Switzerland: World Health Organization (WHO)
Croatia Vital Registration - Deaths 2008 ICD10 as it appears in World Health Organization (WHO). WHO Mortality Database Version October 2017. Geneva, Switzerland: World Health Organization (WHO)
Croatia Vital Registration - Deaths 2009 ICD10 as it appears in World Health Organization (WHO). WHO Mortality Database Version October 2017. Geneva, Switzerland: World Health Organization (WHO)
Croatia Vital Registration - Deaths 2010 ICD10 as it appears in World Health Organization (WHO). WHO Mortality Database Version October 2017. Geneva, Switzerland: World Health Organization (WHO)
Croatia Vital Registration - Deaths 2011 ICD10 as it appears in World Health Organization (WHO). WHO Mortality Database Version October 2017. Geneva, Switzerland: World Health Organization (WHO)
Croatia Vital Registration - Deaths 2012 ICD10 as it appears in World Health Organization (WHO). WHO Mortality Database Version October 2017. Geneva, Switzerland: World Health Organization (WHO)
Croatia Vital Registration - Deaths 2013 ICD10 as it appears in World Health Organization (WHO). WHO Mortality Database Version October 2017. Geneva, Switzerland: World Health Organization (WHO)
Croatia Vital Registration - Deaths 2014 ICD10 as it appears in World Health Organization (WHO). WHO Mortality Database Version October 2017. Geneva, Switzerland: World Health Organization (WHO)
Croatia Vital Registration - Deaths 2015 ICD10 as it appears in World Health Organization (WHO). WHO Mortality Database Version April 2018. Geneva, Switzerland: World Health Organization (WHO)
Croatia Vital Registration - Deaths 2016 ICD10 as it appears in World Health Organization (WHO). WHO Mortality Database Version April 2018. Geneva, Switzerland: World Health Organization (WHO)
Cuba Vital Registration - Deaths 1997 ICD9 as it appears in World Health Organization (WHO). WHO Mortality Database Version November 2015. Geneva, Switzerland: World Health Organization (WHO)
Cuba Vital Registration - Deaths 1998 ICD9 as it appears in World Health Organization (WHO). WHO Mortality Database Version November 2015. Geneva, Switzerland: World Health Organization (WHO)
Cuba Vital Registration - Deaths 1999 ICD9 as it appears in World Health Organization (WHO). WHO Mortality Database Version November 2015. Geneva, Switzerland: World Health Organization (WHO)
Cuba Vital Registration - Deaths 2000 ICD9 as it appears in World Health Organization (WHO). WHO Mortality Database Version November 2015. Geneva, Switzerland: World Health Organization (WHO)
Cuba Vital Registration - Deaths 2001 ICD10 as it appears in World Health Organization (WHO). WHO Mortality Database Version October 2017. Geneva, Switzerland: World Health Organization (WHO)
Cuba Vital Registration - Deaths 2002 ICD10 as it appears in World Health Organization (WHO). WHO Mortality Database Version October 2017. Geneva, Switzerland: World Health Organization (WHO)
Cuba Vital Registration - Deaths 2003 ICD10 as it appears in World Health Organization (WHO). WHO Mortality Database Version October 2017. Geneva, Switzerland: World Health Organization (WHO)
Cuba Vital Registration - Deaths 2004 ICD10 as it appears in World Health Organization (WHO). WHO Mortality Database Version October 2017. Geneva, Switzerland: World Health Organization (WHO)
Cuba Vital Registration - Deaths 2005 ICD10 as it appears in World Health Organization (WHO). WHO Mortality Database Version October 2017. Geneva, Switzerland: World Health Organization (WHO)
Cuba Vital Registration - Deaths 2006 ICD10 as it appears in World Health Organization (WHO). WHO Mortality Database Version October 2017. Geneva, Switzerland: World Health Organization (WHO)
Cuba Vital Registration - Deaths 2007 ICD10 as it appears in World Health Organization (WHO). WHO Mortality Database Version October 2017. Geneva, Switzerland: World Health Organization (WHO)
Cuba Vital Registration - Deaths 2008 ICD10 as it appears in World Health Organization (WHO). WHO Mortality Database Version October 2017. Geneva, Switzerland: World Health Organization (WHO)
Cuba Vital Registration - Deaths 2009 ICD10 as it appears in World Health Organization (WHO). WHO Mortality Database Version October 2017. Geneva, Switzerland: World Health Organization (WHO)
Cuba Vital Registration - Deaths 2010 ICD10 as it appears in World Health Organization (WHO). WHO Mortality Database Version October 2017. Geneva, Switzerland: World Health Organization (WHO)
Cuba Vital Registration - Deaths 2011 ICD10 as it appears in World Health Organization (WHO). WHO Mortality Database Version October 2017. Geneva, Switzerland: World Health Organization (WHO)
Cuba Vital Registration - Deaths 2012 ICD10 as it appears in World Health Organization (WHO). WHO Mortality Database Version October 2017. Geneva, Switzerland: World Health Organization (WHO)
Cuba Vital Registration - Deaths 2013 ICD10 as it appears in World Health Organization (WHO). WHO Mortality Database Version October 2017. Geneva, Switzerland: World Health Organization (WHO)
Cuba Vital Registration - Deaths 2014 ICD10 as it appears in World Health Organization (WHO). WHO Mortality Database Version October 2017. Geneva, Switzerland: World Health Organization (WHO)
Cuba Vital Registration - Deaths 2015 ICD10 as it appears in World Health Organization (WHO). WHO Mortality Database Version October 2017. Geneva, Switzerland: World Health Organization (WHO)
Cuba Vital Registration - Deaths 2016 ICD10 as it appears in World Health Organization (WHO). WHO Mortality Database Version December 2018. Geneva, Switzerland: World Health Organization (WHO)
Cyprus Vital Registration - Deaths 2004 ICD10 as it appears in World Health Organization (WHO). WHO Mortality Database Version October 2017. Geneva, Switzerland: World Health Organization (WHO)
Cyprus Vital Registration - Deaths 2005 ICD10 as it appears in World Health Organization (WHO). WHO Mortality Database Version October 2017. Geneva, Switzerland: World Health Organization (WHO)
Cyprus Vital Registration - Deaths 2006 ICD10 as it appears in World Health Organization (WHO). WHO Mortality Database Version October 2017. Geneva, Switzerland: World Health Organization (WHO)
Cyprus Vital Registration - Deaths 2007 ICD10 as it appears in World Health Organization (WHO). WHO Mortality Database Version October 2017. Geneva, Switzerland: World Health Organization (WHO)
Cyprus Vital Registration - Deaths 2008 ICD10 as it appears in World Health Organization (WHO). WHO Mortality Database Version October 2017. Geneva, Switzerland: World Health Organization (WHO)
Cyprus Vital Registration - Deaths 2009 ICD10 as it appears in World Health Organization (WHO). WHO Mortality Database Version October 2017. Geneva, Switzerland: World Health Organization (WHO)
Cyprus Vital Registration - Deaths 2010 ICD10 as it appears in World Health Organization (WHO). WHO Mortality Database Version October 2017. Geneva, Switzerland: World Health Organization (WHO)
Cyprus Vital Registration - Deaths 2011 ICD10 as it appears in World Health Organization (WHO). WHO Mortality Database Version October 2017. Geneva, Switzerland: World Health Organization (WHO)
Cyprus Vital Registration - Deaths 2012 ICD10 as it appears in World Health Organization (WHO). WHO Mortality Database Version October 2017. Geneva, Switzerland: World Health Organization (WHO)
Cyprus Vital Registration - Deaths 2013 ICD10 as it appears in World Health Organization (WHO). WHO Mortality Database Version October 2017. Geneva, Switzerland: World Health Organization (WHO)
Cyprus Vital Registration - Deaths 2014 ICD10 as it appears in World Health Organization (WHO). WHO Mortality Database Version March 2017. Geneva, Switzerland: World Health Organization (WHO)
Cyprus Vital Registration - Deaths 2015 ICD10 as it appears in World Health Organization (WHO). WHO Mortality Database Version October 2017. Geneva, Switzerland: World Health Organization (WHO)
Cyprus Vital Registration - Deaths 2016 ICD10 as it appears in World Health Organization (WHO). WHO Mortality Database Version April 2018. Geneva, Switzerland: World Health Organization (WHO)
Czech Republic Vital Registration - Deaths 1993 ICD9 as it appears in World Health Organization (WHO). WHO Mortality Database Version November 2015. Geneva, Switzerland: World Health Organization (WHO)
Czech Republic Vital Registration - Deaths 1994 ICD10 as it appears in World Health Organization (WHO). WHO Mortality Database Version October 2017. Geneva, Switzerland: World Health Organization (WHO)
Czech Republic Vital Registration - Deaths 1995 ICD10 as it appears in World Health Organization (WHO). WHO Mortality Database Version October 2017. Geneva, Switzerland: World Health Organization (WHO)
Czech Republic Vital Registration - Deaths 1996 ICD10 as it appears in World Health Organization (WHO). WHO Mortality Database Version October 2017. Geneva, Switzerland: World Health Organization (WHO)
Czech Republic Vital Registration - Deaths 1997 ICD10 as it appears in World Health Organization (WHO). WHO Mortality Database Version October 2017. Geneva, Switzerland: World Health Organization (WHO)
Czech Republic Vital Registration - Deaths 1998 ICD10 as it appears in World Health Organization (WHO). WHO Mortality Database Version October 2017. Geneva, Switzerland: World Health Organization (WHO)
Czech Republic Vital Registration - Deaths 1999 ICD10 as it appears in World Health Organization (WHO). WHO Mortality Database Version October 2017. Geneva, Switzerland: World Health Organization (WHO)
Czech Republic Vital Registration - Deaths 2000 ICD10 as it appears in World Health Organization (WHO). WHO Mortality Database Version October 2017. Geneva, Switzerland: World Health Organization (WHO)
Czech Republic Vital Registration - Deaths 2001 ICD10 as it appears in World Health Organization (WHO). WHO Mortality Database Version October 2017. Geneva, Switzerland: World Health Organization (WHO)
Czech Republic Vital Registration - Deaths 2002 ICD10 as it appears in World Health Organization (WHO). WHO Mortality Database Version October 2017. Geneva, Switzerland: World Health Organization (WHO)
Czech Republic Vital Registration - Deaths 2003 ICD10 as it appears in World Health Organization (WHO). WHO Mortality Database Version October 2017. Geneva, Switzerland: World Health Organization (WHO)
Czech Republic Vital Registration - Deaths 2004 ICD10 as it appears in World Health Organization (WHO). WHO Mortality Database Version October 2017. Geneva, Switzerland: World Health Organization (WHO)
Czech Republic Vital Registration - Deaths 2005 ICD10 as it appears in World Health Organization (WHO). WHO Mortality Database Version October 2017. Geneva, Switzerland: World Health Organization (WHO)
Czech Republic Vital Registration - Deaths 2006 ICD10 as it appears in World Health Organization (WHO). WHO Mortality Database Version October 2017. Geneva, Switzerland: World Health Organization (WHO)
Czech Republic Vital Registration - Deaths 2007 ICD10 as it appears in World Health Organization (WHO). WHO Mortality Database Version October 2017. Geneva, Switzerland: World Health Organization (WHO)
Czech Republic Vital Registration - Deaths 2008 ICD10 as it appears in World Health Organization (WHO). WHO Mortality Database Version October 2017. Geneva, Switzerland: World Health Organization (WHO)
Czech Republic Vital Registration - Deaths 2009 ICD10 as it appears in World Health Organization (WHO). WHO Mortality Database Version October 2017. Geneva, Switzerland: World Health Organization (WHO)
Czech Republic Vital Registration - Deaths 2010 ICD10 as it appears in World Health Organization (WHO). WHO Mortality Database Version October 2017. Geneva, Switzerland: World Health Organization (WHO)
Czech Republic Vital Registration - Deaths 2011 ICD10 as it appears in World Health Organization (WHO). WHO Mortality Database Version October 2017. Geneva, Switzerland: World Health Organization (WHO)
Czech Republic Vital Registration - Deaths 2012 ICD10 as it appears in World Health Organization (WHO). WHO Mortality Database Version October 2017. Geneva, Switzerland: World Health Organization (WHO)
Czech Republic Vital Registration - Deaths 2013 ICD10 as it appears in World Health Organization (WHO). WHO Mortality Database Version October 2017. Geneva, Switzerland: World Health Organization (WHO)
Czech Republic Vital Registration - Deaths 2014 ICD10 as it appears in World Health Organization (WHO). WHO Mortality Database Version October 2017. Geneva, Switzerland: World Health Organization (WHO)
Czech Republic Vital Registration - Deaths 2015 ICD10 as it appears in World Health Organization (WHO). WHO Mortality Database Version March 2017. Geneva, Switzerland: World Health Organization (WHO)
Czech Republic Vital Registration - Deaths 2016 ICD10 as it appears in World Health Organization (WHO). WHO Mortality Database Version April 2018. Geneva, Switzerland: World Health Organization (WHO)
Czech Republic Vital Registration - Deaths 2017 ICD10 as it appears in World Health Organization (WHO). WHO Mortality Database Version May 2019. Geneva, Switzerland: World Health Organization (WHO)
Czechoslovakia - Czech Republic Vital Registration - Deaths 1986 ICD9 as it appears in World Health Organization (WHO). WHO Mortality Database Version November 2015. Geneva, Switzerland: World Health Organization (WHO)
Czechoslovakia - Czech Republic Vital Registration - Deaths 1987 ICD9 as it appears in World Health Organization (WHO). WHO Mortality Database Version November 2015. Geneva, Switzerland: World Health Organization (WHO)
Czechoslovakia - Czech Republic Vital Registration - Deaths 1988 ICD9 as it appears in World Health Organization (WHO). WHO Mortality Database Version November 2015. Geneva, Switzerland: World Health Organization (WHO)
Czechoslovakia - Czech Republic Vital Registration - Deaths 1989 ICD9 as it appears in World Health Organization (WHO). WHO Mortality Database Version November 2015. Geneva, Switzerland: World Health Organization (WHO)
Czechoslovakia - Czech Republic Vital Registration - Deaths 1990 ICD9 as it appears in World Health Organization (WHO). WHO Mortality Database Version November 2015. Geneva, Switzerland: World Health Organization (WHO)
Czechoslovakia - Czech Republic Vital Registration - Deaths 1991 ICD9 as it appears in World Health Organization (WHO). WHO Mortality Database Version November 2015. Geneva, Switzerland: World Health Organization (WHO)
Czechoslovakia - Czech Republic Vital Registration - Deaths 1992 ICD9 as it appears in World Health Organization (WHO). WHO Mortality Database Version November 2015. Geneva, Switzerland: World Health Organization (WHO)
Daou P, Diakite C, Willcox M, Traore A, Bamba D, Sidibe K, Berthe D, Traore SO, Coulibaly E, Diarra D. Audit of child mortality in Mali: case study of Finkolo ac/Sikasso and Massantola-Sabougou/Kolokani rural areas. Grant Med J. 2017; 2(04): 78-84
Delacollette C, Van der Stuyft P, Molima K, Delacollette-Lebrun C, Wery M. Etude de la mortalitÈ globale et de la mortalitÈ liÈe au paludisme dans le Kivu montagneux, ZaÔre. Rev Epidemiol Sante Publique. 1989; 37(2): 161-6
Denmark Vital Registration - Deaths 1994 ICD10 as it appears in World Health Organization (WHO). WHO Mortality Database Version October 2017. Geneva, Switzerland: World Health Organization (WHO)
Denmark Vital Registration - Deaths 1995 ICD10 as it appears in World Health Organization (WHO). WHO Mortality Database Version October 2017. Geneva, Switzerland: World Health Organization (WHO)
Denmark Vital Registration - Deaths 1996 ICD10 as it appears in World Health Organization (WHO). WHO Mortality Database Version October 2017. Geneva, Switzerland: World Health Organization (WHO)
Denmark Vital Registration - Deaths 1997 ICD10 as it appears in World Health Organization (WHO). WHO Mortality Database Version October 2017. Geneva, Switzerland: World Health Organization (WHO)
Denmark Vital Registration - Deaths 1998 ICD10 as it appears in World Health Organization (WHO). WHO Mortality Database Version October 2017. Geneva, Switzerland: World Health Organization (WHO)
Denmark Vital Registration - Deaths 1999 ICD10 as it appears in World Health Organization (WHO). WHO Mortality Database Version October 2017. Geneva, Switzerland: World Health Organization (WHO)
Denmark Vital Registration - Deaths 2000 ICD10 as it appears in World Health Organization (WHO). WHO Mortality Database Version October 2017. Geneva, Switzerland: World Health Organization (WHO)
Denmark Vital Registration - Deaths 2001 ICD10 as it appears in World Health Organization (WHO). WHO Mortality Database Version October 2017. Geneva, Switzerland: World Health Organization (WHO)
Denmark Vital Registration - Deaths 2002 ICD10 as it appears in World Health Organization (WHO). WHO Mortality Database Version October 2017. Geneva, Switzerland: World Health Organization (WHO)
Denmark Vital Registration - Deaths 2003 ICD10 as it appears in World Health Organization (WHO). WHO Mortality Database Version October 2017. Geneva, Switzerland: World Health Organization (WHO)
Denmark Vital Registration - Deaths 2004 ICD10 as it appears in World Health Organization (WHO). WHO Mortality Database Version October 2017. Geneva, Switzerland: World Health Organization (WHO)
Denmark Vital Registration - Deaths 2005 ICD10 as it appears in World Health Organization (WHO). WHO Mortality Database Version October 2017. Geneva, Switzerland: World Health Organization (WHO)
Denmark Vital Registration - Deaths 2006 ICD10 as it appears in World Health Organization (WHO). WHO Mortality Database Version October 2017. Geneva, Switzerland: World Health Organization (WHO)
Denmark Vital Registration - Deaths 2007 ICD10 as it appears in World Health Organization (WHO). WHO Mortality Database Version October 2017. Geneva, Switzerland: World Health Organization (WHO)
Denmark Vital Registration - Deaths 2008 ICD10 as it appears in World Health Organization (WHO). WHO Mortality Database Version October 2017. Geneva, Switzerland: World Health Organization (WHO)
Denmark Vital Registration - Deaths 2009 ICD10 as it appears in World Health Organization (WHO). WHO Mortality Database Version October 2017. Geneva, Switzerland: World Health Organization (WHO)
Denmark Vital Registration - Deaths 2010 ICD10 as it appears in World Health Organization (WHO). WHO Mortality Database Version October 2017. Geneva, Switzerland: World Health Organization (WHO)
Denmark Vital Registration - Deaths 2011 ICD10 as it appears in World Health Organization (WHO). WHO Mortality Database Version October 2017. Geneva, Switzerland: World Health Organization (WHO)
Denmark Vital Registration - Deaths 2012 ICD10 as it appears in World Health Organization (WHO). WHO Mortality Database Version October 2017. Geneva, Switzerland: World Health Organization (WHO)
Denmark Vital Registration - Deaths 2013 ICD10 as it appears in World Health Organization (WHO). WHO Mortality Database Version March 2017. Geneva, Switzerland: World Health Organization (WHO)
Denmark Vital Registration - Deaths 2014 ICD10 as it appears in World Health Organization (WHO). WHO Mortality Database Version March 2017. Geneva, Switzerland: World Health Organization (WHO)
Denmark Vital Registration - Deaths 2015 ICD10 as it appears in World Health Organization (WHO). WHO Mortality Database Version October 2017. Geneva, Switzerland: World Health Organization (WHO)
Department for International Development (DFiD) (United Kingdom), Ministry of Health (Tanzania), Newcastle University (England). The Policy Implications of Tanzania's Mortality Burden. United Republic of Tanzania: Ministry of Health (Tanzania), 2004
Department of Census and Statistics (Sri Lanka). Sri Lanka Vital Statistics - Deaths 2009. Colombo, Sri Lanka: Department of Census and Statistics (Sri Lanka)
Department of Census and Statistics (Sri Lanka). Sri Lanka Vital Statistics - Deaths 2010. Colombo, Sri Lanka: Department of Census and Statistics (Sri Lanka)
Department of Health (Taiwan). Taiwan Vital Registration - Deaths 1980
Department of Health (Taiwan). Taiwan Vital Registration - Deaths 1981
Department of Health (Taiwan). Taiwan Vital Registration - Deaths 1982
Department of Health (Taiwan). Taiwan Vital Registration - Deaths 1983
Department of Health (Taiwan). Taiwan Vital Registration - Deaths 1984
Department of Health (Taiwan). Taiwan Vital Registration - Deaths 1985
Department of Health (Taiwan). Taiwan Vital Registration - Deaths 1986
Department of Health (Taiwan). Taiwan Vital Registration - Deaths 1987
Department of Health (Taiwan). Taiwan Vital Registration - Deaths 1988
Department of Health (Taiwan). Taiwan Vital Registration - Deaths 1989
Department of Health (Taiwan). Taiwan Vital Registration - Deaths 1990
Department of Health (Taiwan). Taiwan Vital Registration - Deaths 1991
Department of Health (Taiwan). Taiwan Vital Registration - Deaths 1992. Taipei City, Taiwan: Ministry of Health and Welfare (Taiwan)
Department of Health (Taiwan). Taiwan Vital Registration - Deaths 1993. Taipei City, Taiwan: Ministry of Health and Welfare (Taiwan)
Department of Health (Taiwan). Taiwan Vital Registration - Deaths 1994. Taipei City, Taiwan: Ministry of Health and Welfare (Taiwan)
Department of Health (Taiwan). Taiwan Vital Registration - Deaths 1995. Taipei City, Taiwan: Ministry of Health and Welfare (Taiwan)
Department of Health (Taiwan). Taiwan Vital Registration - Deaths 1996. Taipei City, Taiwan: Ministry of Health and Welfare (Taiwan)
Department of Health (Taiwan). Taiwan Vital Registration - Deaths 1997. Taipei City, Taiwan: Ministry of Health and Welfare (Taiwan)
Department of Health (Taiwan). Taiwan Vital Registration - Deaths 1998. Taipei City, Taiwan: Ministry of Health and Welfare (Taiwan)
Department of Health (Taiwan). Taiwan Vital Registration - Deaths 1999. Taipei City, Taiwan: Ministry of Health and Welfare (Taiwan)
Department of Health (Taiwan). Taiwan Vital Registration - Deaths 2000. Taipei City, Taiwan (Province of China): Ministry of Health and Welfare (Taiwan)
Department of Health (Taiwan). Taiwan Vital Registration - Deaths 2001. Taipei City, Taiwan (Province of China): Ministry of Health and Welfare (Taiwan)
Department of Health (Taiwan). Taiwan Vital Registration - Deaths 2002. Taipei City, Taiwan (Province of China): Ministry of Health and Welfare (Taiwan)
Department of Health (Taiwan). Taiwan Vital Registration - Deaths 2003. Taipei City, Taiwan (Province of China): Ministry of Health and Welfare (Taiwan)
Department of Health (Taiwan). Taiwan Vital Registration - Deaths 2004. Taipei City, Taiwan (Province of China): Ministry of Health and Welfare (Taiwan)
Department of Health (Taiwan). Taiwan Vital Registration - Deaths 2005. Taipei City, Taiwan (Province of China): Ministry of Health and Welfare (Taiwan)
Department of Health (Taiwan). Taiwan Vital Registration - Deaths 2006. Taipei City, Taiwan (Province of China): Ministry of Health and Welfare (Taiwan)
Department of Health (Taiwan). Taiwan Vital Registration - Deaths 2007. Taipei City, Taiwan (Province of China): Ministry of Health and Welfare (Taiwan)
Department of Health (Taiwan). Taiwan Vital Registration - Deaths 2008. Taipei City, Taiwan (Province of China): Ministry of Health and Welfare (Taiwan)
Department of Health (Taiwan). Taiwan Vital Registration - Deaths 2009. Taipei City, Taiwan (Province of China): Ministry of Health and Welfare (Taiwan)
Department of Health (Taiwan). Taiwan Vital Registration - Deaths 2010. Taipei City, Taiwan (Province of China): Ministry of Health and Welfare (Taiwan)
Department of Health (Taiwan). Taiwan Vital Registration - Deaths 2011. Taipei City, Taiwan (Province of China): Ministry of Health and Welfare (Taiwan)
Department of Health (Taiwan). Taiwan Vital Registration - Deaths 2012. Taipei City, Taiwan (Province of China): Ministry of Health and Welfare (Taiwan)
Department of Home Affairs (South Africa), Statistics South Africa. South Africa Vital Registration - Causes of Death 1997-2005. Pretoria, South Africa: Statistics South Africa
Department of Home Affairs (South Africa), Statistics South Africa. South Africa Vital Registration - Causes of Death 2006. Pretoria, South Africa: Statistics South Africa
Department of Home Affairs (South Africa), Statistics South Africa. South Africa Vital Registration - Causes of Death 2007. Pretoria, South Africa: Statistics South Africa
Department of Home Affairs (South Africa), Statistics South Africa. South Africa Vital Registration - Causes of Death 2008. Pretoria, South Africa: Statistics South Africa
Department of Home Affairs (South Africa), Statistics South Africa. South Africa Vital Registration - Causes of Death 2009. Pretoria, South Africa: Statistics South Africa
Department of Home Affairs (South Africa), Statistics South Africa. South Africa Vital Registration - Causes of Death 2010. Pretoria, South Africa: Statistics South Africa
Department of Home Affairs (South Africa), Statistics South Africa. South Africa Vital Registration - Causes of Death 2011. Pretoria, South Africa: Statistics South Africa
Department of Home Affairs (South Africa), Statistics South Africa. South Africa Vital Registration - Causes of Death 2012. Pretoria, South Africa: Statistics South Africa
Department of Home Affairs (South Africa), Statistics South Africa. South Africa Vital Registration - Causes of Death 2013. Pretoria, South Africa: Statistics South Africa
Department of Home Affairs (South Africa), Statistics South Africa. South Africa Vital Registration - Causes of Death 2014. Pretoria, South Africa: Statistics South Africa
Department of Home Affairs (South Africa), Statistics South Africa. South Africa Vital Registration - Causes of Death 2015. Pretoria, South Africa: Statistics South Africa
Department of Home Affairs (South Africa), Statistics South Africa. South Africa Vital Registration - Causes of Death 2016. Pretoria, South Africa: Statistics South Africa, 2019
Department of Public Health (Palau), Ministry of Health (Palau), Office of Planning and Statistics (Palau). Palau Vital Statistics - Causes of Death 2013
Department of Statistics and Health Information, Ministry of Health (Chile), National Institute of Statistics (Chile). Chile Vital Statistics - Deaths 1990. Santiago, Chile: Department of Statistics and Health Information, Ministry of Health (Chile)
Department of Statistics and Health Information, Ministry of Health (Chile), National Institute of Statistics (Chile). Chile Vital Statistics - Deaths 1991. Santiago, Chile: Department of Statistics and Health Information, Ministry of Health (Chile)
Department of Statistics and Health Information, Ministry of Health (Chile), National Institute of Statistics (Chile). Chile Vital Statistics - Deaths 1992. Santiago, Chile: Department of Statistics and Health Information, Ministry of Health (Chile)
Department of Statistics and Health Information, Ministry of Health (Chile), National Institute of Statistics (Chile). Chile Vital Statistics - Deaths 1993. Santiago, Chile: Department of Statistics and Health Information, Ministry of Health (Chile)
Department of Statistics and Health Information, Ministry of Health (Chile), National Institute of Statistics (Chile). Chile Vital Statistics - Deaths 1994. Santiago, Chile: Department of Statistics and Health Information, Ministry of Health (Chile)
Department of Statistics and Health Information, Ministry of Health (Chile), National Institute of Statistics (Chile). Chile Vital Statistics - Deaths 1995. Santiago, Chile: Department of Statistics and Health Information, Ministry of Health (Chile)
Department of Statistics and Health Information, Ministry of Health (Chile), National Institute of Statistics (Chile). Chile Vital Statistics - Deaths 1996. Santiago, Chile: Department of Statistics and Health Information, Ministry of Health (Chile)
Deribew A, Tessema F, Girma B. Determinants of under-five mortality in Gilgel Gibe Field Research Center, Southwest Ethiopia. Ethiop J Health Dev. 2007; 21(2): 117-24
Deshmukh V, Lahariya C, Krishnamurthy S, Das MK, Pandey RM, Arora NK. Taken to Health Care Provider or Not, Under-Five Children Die of Preventable Causes: Findings from Cross-Sectional Survey and Social Autopsy in Rural India. Indian J Community Med. 2016; 41(2): 108ñ19
Diallo AH, Meda N, Sommerfelt H, Traore GS, Cousens S, Tylleskar T. The high burden of infant deaths in rural Burkina Faso: a prospective community-based cohort study. BMC Public Health. 2012; 12(739)
Directorate of Economics and Statistics and Office of Chief Registrar Births and Deaths (Delhi Territory, India). India - Delhi Medical Certification of Cause of Death Report 2013
Directorate of Economics and Statistics, Government of Karnataka, Office of the Chief Registrar of Births and Deaths, Government of Karnataka. India - Karnataka Medical Certification of Cause of Death Report 2014. Bangalore, India: Directorate of Economics and Statistics, Government of Karnataka, 2016
Directorate of Economics and Statistics, Government of Karnataka, Office of the Chief Registrar of Births and Deaths, Government of Karnataka. India - Karnataka Medical Certification of Cause of Death Report 2015. Bangalore, India: Directorate of Economics and Statistics, Government of Karnataka, 2017
Directorate of Health (Iceland). Iceland Causes of Death Register 2017
Directorate of Health (Iceland). Iceland Causes of Death Register 2018
Doctor HV, Weinreb AA. Estimation of AIDS adult mortality by verbal autopsy in rural Malawi. AIDS. 2003; 17(17): 2509-13
Dominica Vital Registration - Deaths 2000 ICD9 as it appears in World Health Organization (WHO). WHO Mortality Database Version November 2015. Geneva, Switzerland: World Health Organization (WHO)
Dominica Vital Registration - Deaths 2001 ICD10 as it appears in World Health Organization (WHO). WHO Mortality Database Version October 2017. Geneva, Switzerland: World Health Organization (WHO)
Dominica Vital Registration - Deaths 2002 ICD10 as it appears in World Health Organization (WHO). WHO Mortality Database Version October 2017. Geneva, Switzerland: World Health Organization (WHO)
Dominica Vital Registration - Deaths 2003 ICD10 as it appears in World Health Organization (WHO). WHO Mortality Database Version October 2017. Geneva, Switzerland: World Health Organization (WHO)
Dominica Vital Registration - Deaths 2004 ICD10 as it appears in World Health Organization (WHO). WHO Mortality Database Version October 2017. Geneva, Switzerland: World Health Organization (WHO)
Dominica Vital Registration - Deaths 2005 ICD10 as it appears in World Health Organization (WHO). WHO Mortality Database Version October 2017. Geneva, Switzerland: World Health Organization (WHO)
Dominica Vital Registration - Deaths 2006 ICD10 as it appears in World Health Organization (WHO). WHO Mortality Database Version October 2017. Geneva, Switzerland: World Health Organization (WHO)
Dominica Vital Registration - Deaths 2007 ICD10 as it appears in World Health Organization (WHO). WHO Mortality Database Version October 2017. Geneva, Switzerland: World Health Organization (WHO)
Dominica Vital Registration - Deaths 2008 ICD10 as it appears in World Health Organization (WHO). WHO Mortality Database Version October 2017. Geneva, Switzerland: World Health Organization (WHO)
Dominica Vital Registration - Deaths 2009 ICD10 as it appears in World Health Organization (WHO). WHO Mortality Database Version October 2017. Geneva, Switzerland: World Health Organization (WHO)
Dominica Vital Registration - Deaths 2010 ICD10 as it appears in World Health Organization (WHO). WHO Mortality Database Version October 2017. Geneva, Switzerland: World Health Organization (WHO)
Dominica Vital Registration - Deaths 2011 ICD10 as it appears in World Health Organization (WHO). WHO Mortality Database Version October 2017. Geneva, Switzerland: World Health Organization (WHO)
Dominica Vital Registration - Deaths 2012 ICD10 as it appears in World Health Organization (WHO). WHO Mortality Database Version October 2017. Geneva, Switzerland: World Health Organization (WHO)
Dominica Vital Registration - Deaths 2013 ICD10 as it appears in World Health Organization (WHO). WHO Mortality Database Version October 2017. Geneva, Switzerland: World Health Organization (WHO)
Dominica Vital Registration - Deaths 2014 ICD10 as it appears in World Health Organization (WHO). WHO Mortality Database Version October 2017. Geneva, Switzerland: World Health Organization (WHO)
Dominica Vital Registration - Deaths 2015 ICD10 as it appears in World Health Organization (WHO). WHO Mortality Database Version October 2017. Geneva, Switzerland: World Health Organization (WHO)
Dominican Republic Vital Registration - Deaths 1990 ICD9 as it appears in World Health Organization (WHO). WHO Mortality Database Version November 2015. Geneva, Switzerland: World Health Organization (WHO)
Dominican Republic Vital Registration - Deaths 1996 ICD10 as it appears in World Health Organization (WHO). WHO Mortality Database Version October 2017. Geneva, Switzerland: World Health Organization (WHO)
Dominican Republic Vital Registration - Deaths 1997 ICD10 as it appears in World Health Organization (WHO). WHO Mortality Database Version October 2017. Geneva, Switzerland: World Health Organization (WHO)
Dominican Republic Vital Registration - Deaths 1998 ICD10 as it appears in World Health Organization (WHO). WHO Mortality Database Version October 2017. Geneva, Switzerland: World Health Organization (WHO)
Dominican Republic Vital Registration - Deaths 1999 ICD10 as it appears in World Health Organization (WHO). WHO Mortality Database Version October 2017. Geneva, Switzerland: World Health Organization (WHO)
Dominican Republic Vital Registration - Deaths 2000 ICD10 as it appears in World Health Organization (WHO). WHO Mortality Database Version October 2017. Geneva, Switzerland: World Health Organization (WHO)
Dominican Republic Vital Registration - Deaths 2001 ICD10 as it appears in World Health Organization (WHO). WHO Mortality Database Version October 2017. Geneva, Switzerland: World Health Organization (WHO)
Dominican Republic Vital Registration - Deaths 2003 ICD10 as it appears in World Health Organization (WHO). WHO Mortality Database Version October 2017. Geneva, Switzerland: World Health Organization (WHO)
Dominican Republic Vital Registration - Deaths 2004 ICD10 as it appears in World Health Organization (WHO). WHO Mortality Database Version October 2017. Geneva, Switzerland: World Health Organization (WHO)
Dominican Republic Vital Registration - Deaths 2005 ICD10 as it appears in World Health Organization (WHO). WHO Mortality Database Version October 2017. Geneva, Switzerland: World Health Organization (WHO)
Dominican Republic Vital Registration - Deaths 2006 ICD10 as it appears in World Health Organization (WHO). WHO Mortality Database Version October 2017. Geneva, Switzerland: World Health Organization (WHO)
Dominican Republic Vital Registration - Deaths 2007 ICD10 as it appears in World Health Organization (WHO). WHO Mortality Database Version October 2017. Geneva, Switzerland: World Health Organization (WHO)
Dominican Republic Vital Registration - Deaths 2008 ICD10 as it appears in World Health Organization (WHO). WHO Mortality Database Version October 2017. Geneva, Switzerland: World Health Organization (WHO)
Dominican Republic Vital Registration - Deaths 2009 ICD10 as it appears in World Health Organization (WHO). WHO Mortality Database Version October 2017. Geneva, Switzerland: World Health Organization (WHO)
Dominican Republic Vital Registration - Deaths 2010 ICD10 as it appears in World Health Organization (WHO). WHO Mortality Database Version October 2017. Geneva, Switzerland: World Health Organization (WHO)
Dominican Republic Vital Registration - Deaths 2011 ICD10 as it appears in World Health Organization (WHO). WHO Mortality Database Version October 2017. Geneva, Switzerland: World Health Organization (WHO)
Dominican Republic Vital Registration - Deaths 2012 ICD10 as it appears in World Health Organization (WHO). WHO Mortality Database Version October 2017. Geneva, Switzerland: World Health Organization (WHO)
Dominican Republic Vital Registration - Deaths 2013 ICD10 as it appears in World Health Organization (WHO). WHO Mortality Database Version October 2017. Geneva, Switzerland: World Health Organization (WHO)
Duthe G, Pison G. Adult mortality in a rural area of Senegal: Non-communicable diseases have a large impact in Mlomp. Demogr Res. 2008; 19(37): 1419-48
Ecuador Vital Registration - Deaths 1996 ICD9 as it appears in World Health Organization (WHO). WHO Mortality Database Version November 2015. Geneva, Switzerland: World Health Organization (WHO)
Ecuador Vital Registration - Deaths 1997 ICD10 as it appears in World Health Organization (WHO). WHO Mortality Database Version October 2017. Geneva, Switzerland: World Health Organization (WHO)
Ecuador Vital Registration - Deaths 1998 ICD10 as it appears in World Health Organization (WHO). WHO Mortality Database Version October 2017. Geneva, Switzerland: World Health Organization (WHO)
Ecuador Vital Registration - Deaths 1999 ICD10 as it appears in World Health Organization (WHO). WHO Mortality Database Version October 2017. Geneva, Switzerland: World Health Organization (WHO)
Ecuador Vital Registration - Deaths 2000 ICD10 as it appears in World Health Organization (WHO). WHO Mortality Database Version October 2017. Geneva, Switzerland: World Health Organization (WHO)
Ecuador Vital Registration - Deaths 2001 ICD10 as it appears in World Health Organization (WHO). WHO Mortality Database Version October 2017. Geneva, Switzerland: World Health Organization (WHO)
Ecuador Vital Registration - Deaths 2002 ICD10 as it appears in World Health Organization (WHO). WHO Mortality Database Version October 2017. Geneva, Switzerland: World Health Organization (WHO)
Ecuador Vital Registration - Deaths 2003 ICD10 as it appears in World Health Organization (WHO). WHO Mortality Database Version October 2017. Geneva, Switzerland: World Health Organization (WHO)
Ecuador Vital Registration - Deaths 2004 ICD10 as it appears in World Health Organization (WHO). WHO Mortality Database Version October 2017. Geneva, Switzerland: World Health Organization (WHO)
Ecuador Vital Registration - Deaths 2005 ICD10 as it appears in World Health Organization (WHO). WHO Mortality Database Version October 2017. Geneva, Switzerland: World Health Organization (WHO)
Ecuador Vital Registration - Deaths 2006 ICD10 as it appears in World Health Organization (WHO). WHO Mortality Database Version October 2017. Geneva, Switzerland: World Health Organization (WHO)
Ecuador Vital Registration - Deaths 2007 ICD10 as it appears in World Health Organization (WHO). WHO Mortality Database Version October 2017. Geneva, Switzerland: World Health Organization (WHO)
Ecuador Vital Registration - Deaths 2008 ICD10 as it appears in World Health Organization (WHO). WHO Mortality Database Version October 2017. Geneva, Switzerland: World Health Organization (WHO)
Ecuador Vital Registration - Deaths 2009 ICD10 as it appears in World Health Organization (WHO). WHO Mortality Database Version October 2017. Geneva, Switzerland: World Health Organization (WHO)
Ecuador Vital Registration - Deaths 2010 ICD10 as it appears in World Health Organization (WHO). WHO Mortality Database Version October 2017. Geneva, Switzerland: World Health Organization (WHO)
Ecuador Vital Registration - Deaths 2011 ICD10 as it appears in World Health Organization (WHO). WHO Mortality Database Version October 2017. Geneva, Switzerland: World Health Organization (WHO)
Ecuador Vital Registration - Deaths 2012 ICD10 as it appears in World Health Organization (WHO). WHO Mortality Database Version October 2017. Geneva, Switzerland: World Health Organization (WHO)
Ecuador Vital Registration - Deaths 2013 ICD10 as it appears in World Health Organization (WHO). WHO Mortality Database Version October 2017. Geneva, Switzerland: World Health Organization (WHO)
Ecuador Vital Registration - Deaths 2014 ICD10 as it appears in World Health Organization (WHO). WHO Mortality Database Version October 2017. Geneva, Switzerland: World Health Organization (WHO)
Ecuador Vital Registration - Deaths 2015 ICD10 as it appears in World Health Organization (WHO). WHO Mortality Database Version October 2017. Geneva, Switzerland: World Health Organization (WHO)
Ecuador Vital Registration - Deaths 2016 ICD10 as it appears in World Health Organization (WHO). WHO Mortality Database Version December 2018. Geneva, Switzerland: World Health Organization (WHO)
Edmond KM, Kirkwood BR, Amenga-Etego S, Owusu-Agyei S, Hurt LS. Effect of early infant feeding practices on infection-specific neonatal mortality: an investigation of the causal links with observational data from rural Ghana. Am J Clin Nutr. 2007; 86(4): 1126-31
El Salvador Vital Registration - Deaths 1997 ICD10 as it appears in World Health Organization (WHO). WHO Mortality Database Version October 2017. Geneva, Switzerland: World Health Organization (WHO)
El Salvador Vital Registration - Deaths 1998 ICD10 as it appears in World Health Organization (WHO). WHO Mortality Database Version October 2017. Geneva, Switzerland: World Health Organization (WHO)
El Salvador Vital Registration - Deaths 1999 ICD10 as it appears in World Health Organization (WHO). WHO Mortality Database Version October 2017. Geneva, Switzerland: World Health Organization (WHO)
El Salvador Vital Registration - Deaths 2000 ICD10 as it appears in World Health Organization (WHO). WHO Mortality Database Version October 2017. Geneva, Switzerland: World Health Organization (WHO)
El Salvador Vital Registration - Deaths 2001 ICD10 as it appears in World Health Organization (WHO). WHO Mortality Database Version October 2017. Geneva, Switzerland: World Health Organization (WHO)
El Salvador Vital Registration - Deaths 2002 ICD10 as it appears in World Health Organization (WHO). WHO Mortality Database Version October 2017. Geneva, Switzerland: World Health Organization (WHO)
El Salvador Vital Registration - Deaths 2003 ICD10 as it appears in World Health Organization (WHO). WHO Mortality Database Version October 2017. Geneva, Switzerland: World Health Organization (WHO)
El Salvador Vital Registration - Deaths 2004 ICD10 as it appears in World Health Organization (WHO). WHO Mortality Database Version October 2017. Geneva, Switzerland: World Health Organization (WHO)
El Salvador Vital Registration - Deaths 2005 ICD10 as it appears in World Health Organization (WHO). WHO Mortality Database Version October 2017. Geneva, Switzerland: World Health Organization (WHO)
El Salvador Vital Registration - Deaths 2006 ICD10 as it appears in World Health Organization (WHO). WHO Mortality Database Version October 2017. Geneva, Switzerland: World Health Organization (WHO)
El Salvador Vital Registration - Deaths 2007 ICD10 as it appears in World Health Organization (WHO). WHO Mortality Database Version October 2017. Geneva, Switzerland: World Health Organization (WHO)
El Salvador Vital Registration - Deaths 2008 ICD10 as it appears in World Health Organization (WHO). WHO Mortality Database Version October 2017. Geneva, Switzerland: World Health Organization (WHO)
El Salvador Vital Registration - Deaths 2009 ICD10 as it appears in World Health Organization (WHO). WHO Mortality Database Version October 2017. Geneva, Switzerland: World Health Organization (WHO)
El Salvador Vital Registration - Deaths 2010 ICD10 as it appears in World Health Organization (WHO). WHO Mortality Database Version October 2017. Geneva, Switzerland: World Health Organization (WHO)
El Salvador Vital Registration - Deaths 2011 ICD10 as it appears in World Health Organization (WHO). WHO Mortality Database Version October 2017. Geneva, Switzerland: World Health Organization (WHO)
El Salvador Vital Registration - Deaths 2012 ICD10 as it appears in World Health Organization (WHO). WHO Mortality Database Version October 2017. Geneva, Switzerland: World Health Organization (WHO)
El Salvador Vital Registration - Deaths 2013 ICD10 as it appears in World Health Organization (WHO). WHO Mortality Database Version October 2017. Geneva, Switzerland: World Health Organization (WHO)
El Salvador Vital Registration - Deaths 2014 ICD10 as it appears in World Health Organization (WHO). WHO Mortality Database Version October 2017. Geneva, Switzerland: World Health Organization (WHO)
Engelaer FM, Koopman JJE, Bodegom D van, Eriksson UK, Westendorp RGJ. Determinants of epidemiologic transition in rural Africa: the role of socioeconomic status and drinking water source. Trans R Soc Trop Med Hyg. 2014; 108(6): 372-9
Estonia Vital Registration - Deaths 1994 ICD9 as it appears in World Health Organization (WHO). WHO Mortality Database Version November 2015. Geneva, Switzerland: World Health Organization (WHO)
Estonia Vital Registration - Deaths 1995 ICD9 as it appears in World Health Organization (WHO). WHO Mortality Database Version November 2015. Geneva, Switzerland: World Health Organization (WHO)
Estonia Vital Registration - Deaths 1996 ICD9 as it appears in World Health Organization (WHO). WHO Mortality Database Version November 2015. Geneva, Switzerland: World Health Organization (WHO)
Estonia Vital Registration - Deaths 1997 ICD10 as it appears in World Health Organization (WHO). WHO Mortality Database Version October 2017. Geneva, Switzerland: World Health Organization (WHO)
Estonia Vital Registration - Deaths 1998 ICD10 as it appears in World Health Organization (WHO). WHO Mortality Database Version October 2017. Geneva, Switzerland: World Health Organization (WHO)
Estonia Vital Registration - Deaths 1999 ICD10 as it appears in World Health Organization (WHO). WHO Mortality Database Version October 2017. Geneva, Switzerland: World Health Organization (WHO)
Estonia Vital Registration - Deaths 2000 ICD10 as it appears in World Health Organization (WHO). WHO Mortality Database Version October 2017. Geneva, Switzerland: World Health Organization (WHO)
Estonia Vital Registration - Deaths 2001 ICD10 as it appears in World Health Organization (WHO). WHO Mortality Database Version October 2017. Geneva, Switzerland: World Health Organization (WHO)
Estonia Vital Registration - Deaths 2002 ICD10 as it appears in World Health Organization (WHO). WHO Mortality Database Version October 2017. Geneva, Switzerland: World Health Organization (WHO)
Estonia Vital Registration - Deaths 2003 ICD10 as it appears in World Health Organization (WHO). WHO Mortality Database Version October 2017. Geneva, Switzerland: World Health Organization (WHO)
Estonia Vital Registration - Deaths 2004 ICD10 as it appears in World Health Organization (WHO). WHO Mortality Database Version October 2017. Geneva, Switzerland: World Health Organization (WHO)
Estonia Vital Registration - Deaths 2005 ICD10 as it appears in World Health Organization (WHO). WHO Mortality Database Version October 2017. Geneva, Switzerland: World Health Organization (WHO)
Estonia Vital Registration - Deaths 2006 ICD10 as it appears in World Health Organization (WHO). WHO Mortality Database Version October 2017. Geneva, Switzerland: World Health Organization (WHO)
Estonia Vital Registration - Deaths 2007 ICD10 as it appears in World Health Organization (WHO). WHO Mortality Database Version October 2017. Geneva, Switzerland: World Health Organization (WHO)
Estonia Vital Registration - Deaths 2008 ICD10 as it appears in World Health Organization (WHO). WHO Mortality Database Version October 2017. Geneva, Switzerland: World Health Organization (WHO)
Estonia Vital Registration - Deaths 2009 ICD10 as it appears in World Health Organization (WHO). WHO Mortality Database Version October 2017. Geneva, Switzerland: World Health Organization (WHO)
Estonia Vital Registration - Deaths 2010 ICD10 as it appears in World Health Organization (WHO). WHO Mortality Database Version October 2017. Geneva, Switzerland: World Health Organization (WHO)
Estonia Vital Registration - Deaths 2011 ICD10 as it appears in World Health Organization (WHO). WHO Mortality Database Version October 2017. Geneva, Switzerland: World Health Organization (WHO)
Estonia Vital Registration - Deaths 2012 ICD10 as it appears in World Health Organization (WHO). WHO Mortality Database Version October 2017. Geneva, Switzerland: World Health Organization (WHO)
Estonia Vital Registration - Deaths 2013 ICD10 as it appears in World Health Organization (WHO). WHO Mortality Database Version October 2017. Geneva, Switzerland: World Health Organization (WHO)
Estonia Vital Registration - Deaths 2014 ICD10 as it appears in World Health Organization (WHO). WHO Mortality Database Version October 2017. Geneva, Switzerland: World Health Organization (WHO)
Estonia Vital Registration - Deaths 2015 ICD10 as it appears in World Health Organization (WHO). WHO Mortality Database Version October 2017. Geneva, Switzerland: World Health Organization (WHO)
Estonia Vital Registration - Deaths 2016 ICD10 as it appears in World Health Organization (WHO). WHO Mortality Database Version December 2018. Geneva, Switzerland: World Health Organization (WHO)
Ethiopian Public Health Association. Ethiopia Demographic Surveillance Verbal Autopsy Data 2009-2016
Fantahun M. Patterns of childhood mortality in three districts of north Gondar Administrative Zone. A community based study using the verbal autopsy method. Ethiop Med J. 1998; 36(2): 71-81
Fauveau V, Wojtyniak B, Chakraborty J, Sarder AM, Briend A. The effect of maternal and child health and family planning services on mortality: Is prevention enough?. BMJ. 1990; 301(6743): 103ñ7
Fauveau VA. The Lao People's Democratic Republic: maternal mortality and female mortality: determining causes of deaths. World Health Stat Q. 1995; 48(1): 44-6
Fiji Vital Registration - Deaths 2002 ICD10 as it appears in World Health Organization (WHO). WHO Mortality Database Version October 2017. Geneva, Switzerland: World Health Organization (WHO)
Fiji Vital Registration - Deaths 2003 ICD10 as it appears in World Health Organization (WHO). WHO Mortality Database Version October 2017. Geneva, Switzerland: World Health Organization (WHO)
Fiji Vital Registration - Deaths 2004 ICD10 as it appears in World Health Organization (WHO). WHO Mortality Database Version October 2017. Geneva, Switzerland: World Health Organization (WHO)
Fiji Vital Registration - Deaths 2005 ICD10 as it appears in World Health Organization (WHO). WHO Mortality Database Version October 2017. Geneva, Switzerland: World Health Organization (WHO)
Fiji Vital Registration - Deaths 2006 ICD10 as it appears in World Health Organization (WHO). WHO Mortality Database Version October 2017. Geneva, Switzerland: World Health Organization (WHO)
Fiji Vital Registration - Deaths 2007 ICD10 as it appears in World Health Organization (WHO). WHO Mortality Database Version October 2017. Geneva, Switzerland: World Health Organization (WHO)
Fiji Vital Registration - Deaths 2008 ICD10 as it appears in World Health Organization (WHO). WHO Mortality Database Version October 2017. Geneva, Switzerland: World Health Organization (WHO)
Fiji Vital Registration - Deaths 2009 ICD10 as it appears in World Health Organization (WHO). WHO Mortality Database Version October 2017. Geneva, Switzerland: World Health Organization (WHO)
Fiji Vital Registration - Deaths 2011 ICD10 as it appears in World Health Organization (WHO). WHO Mortality Database Version October 2017. Geneva, Switzerland: World Health Organization (WHO)
Fiji Vital Registration - Deaths 2012 ICD10 as it appears in World Health Organization (WHO). WHO Mortality Database Version October 2017. Geneva, Switzerland: World Health Organization (WHO)
Finland Vital Registration - Deaths 1996 ICD10 as it appears in World Health Organization (WHO). WHO Mortality Database Version October 2017. Geneva, Switzerland: World Health Organization (WHO)
Finland Vital Registration - Deaths 1997 ICD10 as it appears in World Health Organization (WHO). WHO Mortality Database Version October 2017. Geneva, Switzerland: World Health Organization (WHO)
Finland Vital Registration - Deaths 1998 ICD10 as it appears in World Health Organization (WHO). WHO Mortality Database Version October 2017. Geneva, Switzerland: World Health Organization (WHO)
Finland Vital Registration - Deaths 1999 ICD10 as it appears in World Health Organization (WHO). WHO Mortality Database Version October 2017. Geneva, Switzerland: World Health Organization (WHO)
Finland Vital Registration - Deaths 2000 ICD10 as it appears in World Health Organization (WHO). WHO Mortality Database Version October 2017. Geneva, Switzerland: World Health Organization (WHO)
Finland Vital Registration - Deaths 2001 ICD10 as it appears in World Health Organization (WHO). WHO Mortality Database Version October 2017. Geneva, Switzerland: World Health Organization (WHO)
Finland Vital Registration - Deaths 2002 ICD10 as it appears in World Health Organization (WHO). WHO Mortality Database Version October 2017. Geneva, Switzerland: World Health Organization (WHO)
Finland Vital Registration - Deaths 2003 ICD10 as it appears in World Health Organization (WHO). WHO Mortality Database Version October 2017. Geneva, Switzerland: World Health Organization (WHO)
Finland Vital Registration - Deaths 2004 ICD10 as it appears in World Health Organization (WHO). WHO Mortality Database Version October 2017. Geneva, Switzerland: World Health Organization (WHO)
Finland Vital Registration - Deaths 2005 ICD10 as it appears in World Health Organization (WHO). WHO Mortality Database Version October 2017. Geneva, Switzerland: World Health Organization (WHO)
Finland Vital Registration - Deaths 2006 ICD10 as it appears in World Health Organization (WHO). WHO Mortality Database Version October 2017. Geneva, Switzerland: World Health Organization (WHO)
Finland Vital Registration - Deaths 2007 ICD10 as it appears in World Health Organization (WHO). WHO Mortality Database Version October 2017. Geneva, Switzerland: World Health Organization (WHO)
Finland Vital Registration - Deaths 2008 ICD10 as it appears in World Health Organization (WHO). WHO Mortality Database Version October 2017. Geneva, Switzerland: World Health Organization (WHO)
Finland Vital Registration - Deaths 2009 ICD10 as it appears in World Health Organization (WHO). WHO Mortality Database Version October 2017. Geneva, Switzerland: World Health Organization (WHO)
Finland Vital Registration - Deaths 2010 ICD10 as it appears in World Health Organization (WHO). WHO Mortality Database Version October 2017. Geneva, Switzerland: World Health Organization (WHO)
Finland Vital Registration - Deaths 2011 ICD10 as it appears in World Health Organization (WHO). WHO Mortality Database Version October 2017. Geneva, Switzerland: World Health Organization (WHO)
Finland Vital Registration - Deaths 2012 ICD10 as it appears in World Health Organization (WHO). WHO Mortality Database Version October 2017. Geneva, Switzerland: World Health Organization (WHO)
Finland Vital Registration - Deaths 2013 ICD10 as it appears in World Health Organization (WHO). WHO Mortality Database Version October 2017. Geneva, Switzerland: World Health Organization (WHO)
Finland Vital Registration - Deaths 2014 ICD10 as it appears in World Health Organization (WHO). WHO Mortality Database Version October 2017. Geneva, Switzerland: World Health Organization (WHO)
Finland Vital Registration - Deaths 2015 ICD10 as it appears in World Health Organization (WHO). WHO Mortality Database Version October 2017. Geneva, Switzerland: World Health Organization (WHO)
Finland Vital Registration - Deaths 2016 ICD10 as it appears in World Health Organization (WHO). WHO Mortality Database Version May 2019. Geneva, Switzerland: World Health Organization (WHO)
Fortney JA, Susanti I, Gadalla S, Saleh S, Rogers SM, Potts M. Reproductive Mortality in Two Developing Countries. Am J Public Health. 1986; 76(2): 134ñ8
France Vital Registration - Deaths 1980 ICD9 as it appears in World Health Organization (WHO). WHO Mortality Database Version November 2015. Geneva, Switzerland: World Health Organization (WHO)
France Vital Registration - Deaths 1981 ICD9 as it appears in World Health Organization (WHO). WHO Mortality Database Version November 2015. Geneva, Switzerland: World Health Organization (WHO)
France Vital Registration - Deaths 1982 ICD9 as it appears in World Health Organization (WHO). WHO Mortality Database Version November 2015. Geneva, Switzerland: World Health Organization (WHO)
France Vital Registration - Deaths 1983 ICD9 as it appears in World Health Organization (WHO). WHO Mortality Database Version November 2015. Geneva, Switzerland: World Health Organization (WHO)
France Vital Registration - Deaths 1984 ICD9 as it appears in World Health Organization (WHO). WHO Mortality Database Version November 2015. Geneva, Switzerland: World Health Organization (WHO)
France Vital Registration - Deaths 1985 ICD9 as it appears in World Health Organization (WHO). WHO Mortality Database Version November 2015. Geneva, Switzerland: World Health Organization (WHO)
France Vital Registration - Deaths 1986 ICD9 as it appears in World Health Organization (WHO). WHO Mortality Database Version November 2015. Geneva, Switzerland: World Health Organization (WHO)
France Vital Registration - Deaths 1987 ICD9 as it appears in World Health Organization (WHO). WHO Mortality Database Version November 2015. Geneva, Switzerland: World Health Organization (WHO)
France Vital Registration - Deaths 1988 ICD9 as it appears in World Health Organization (WHO). WHO Mortality Database Version November 2015. Geneva, Switzerland: World Health Organization (WHO)
France Vital Registration - Deaths 1989 ICD9 as it appears in World Health Organization (WHO). WHO Mortality Database Version November 2015. Geneva, Switzerland: World Health Organization (WHO)
France Vital Registration - Deaths 1990 ICD9 as it appears in World Health Organization (WHO). WHO Mortality Database Version November 2015. Geneva, Switzerland: World Health Organization (WHO)
France Vital Registration - Deaths 1991 ICD9 as it appears in World Health Organization (WHO). WHO Mortality Database Version November 2015. Geneva, Switzerland: World Health Organization (WHO)
France Vital Registration - Deaths 1992 ICD9 as it appears in World Health Organization (WHO). WHO Mortality Database Version November 2015. Geneva, Switzerland: World Health Organization (WHO)
France Vital Registration - Deaths 1993 ICD9 as it appears in World Health Organization (WHO). WHO Mortality Database Version November 2015. Geneva, Switzerland: World Health Organization (WHO)
France Vital Registration - Deaths 1994 ICD9 as it appears in World Health Organization (WHO). WHO Mortality Database Version November 2015. Geneva, Switzerland: World Health Organization (WHO)
France Vital Registration - Deaths 1995 ICD9 as it appears in World Health Organization (WHO). WHO Mortality Database Version November 2015. Geneva, Switzerland: World Health Organization (WHO)
France Vital Registration - Deaths 1996 ICD9 as it appears in World Health Organization (WHO). WHO Mortality Database Version November 2015. Geneva, Switzerland: World Health Organization (WHO)
France Vital Registration - Deaths 1997 ICD9 as it appears in World Health Organization (WHO). WHO Mortality Database Version November 2015. Geneva, Switzerland: World Health Organization (WHO)
France Vital Registration - Deaths 1998 ICD9 as it appears in World Health Organization (WHO). WHO Mortality Database Version November 2015. Geneva, Switzerland: World Health Organization (WHO)
France Vital Registration - Deaths 1999 ICD9 as it appears in World Health Organization (WHO). WHO Mortality Database Version November 2015. Geneva, Switzerland: World Health Organization (WHO)
France Vital Registration - Deaths 2000 ICD10 as it appears in World Health Organization (WHO). WHO Mortality Database Version October 2017. Geneva, Switzerland: World Health Organization (WHO)
France Vital Registration - Deaths 2001 ICD10 as it appears in World Health Organization (WHO). WHO Mortality Database Version October 2017. Geneva, Switzerland: World Health Organization (WHO)
France Vital Registration - Deaths 2002 ICD10 as it appears in World Health Organization (WHO). WHO Mortality Database Version October 2017. Geneva, Switzerland: World Health Organization (WHO)
France Vital Registration - Deaths 2003 ICD10 as it appears in World Health Organization (WHO). WHO Mortality Database Version October 2017. Geneva, Switzerland: World Health Organization (WHO)
France Vital Registration - Deaths 2004 ICD10 as it appears in World Health Organization (WHO). WHO Mortality Database Version October 2017. Geneva, Switzerland: World Health Organization (WHO)
France Vital Registration - Deaths 2005 ICD10 as it appears in World Health Organization (WHO). WHO Mortality Database Version October 2017. Geneva, Switzerland: World Health Organization (WHO)
France Vital Registration - Deaths 2006 ICD10 as it appears in World Health Organization (WHO). WHO Mortality Database Version October 2017. Geneva, Switzerland: World Health Organization (WHO)
France Vital Registration - Deaths 2007 ICD10 as it appears in World Health Organization (WHO). WHO Mortality Database Version October 2017. Geneva, Switzerland: World Health Organization (WHO)
France Vital Registration - Deaths 2008 ICD10 as it appears in World Health Organization (WHO). WHO Mortality Database Version October 2017. Geneva, Switzerland: World Health Organization (WHO)
France Vital Registration - Deaths 2009 ICD10 as it appears in World Health Organization (WHO). WHO Mortality Database Version October 2017. Geneva, Switzerland: World Health Organization (WHO)
France Vital Registration - Deaths 2010 ICD10 as it appears in World Health Organization (WHO). WHO Mortality Database Version October 2017. Geneva, Switzerland: World Health Organization (WHO)
France Vital Registration - Deaths 2011 ICD10 as it appears in World Health Organization (WHO). WHO Mortality Database Version October 2017. Geneva, Switzerland: World Health Organization (WHO)
France Vital Registration - Deaths 2012 ICD10 as it appears in World Health Organization (WHO). WHO Mortality Database Version October 2017. Geneva, Switzerland: World Health Organization (WHO)
France Vital Registration - Deaths 2013 ICD10 as it appears in World Health Organization (WHO). WHO Mortality Database Version October 2017. Geneva, Switzerland: World Health Organization (WHO)
France Vital Registration - Deaths 2014 ICD10 as it appears in World Health Organization (WHO). WHO Mortality Database Version October 2017. Geneva, Switzerland: World Health Organization (WHO)
France Vital Registration - Deaths 2015 ICD10 as it appears in World Health Organization (WHO). WHO Mortality Database Version December 2018. Geneva, Switzerland: World Health Organization (WHO)
Garrib A, Jaffar S, Knight S, Bradshaw D, Bennish ML. Rates and causes of child mortality in an area of high HIV prevalence in rural South Africa. Trop Med Int Health. 2006; 11(12): 1841-8
Georgia Vital Registration - Deaths 1998 ICD10 as it appears in World Health Organization (WHO). WHO Mortality Database Version October 2017. Geneva, Switzerland: World Health Organization (WHO)
Georgia Vital Registration - Deaths 1999 ICD10 as it appears in World Health Organization (WHO). WHO Mortality Database Version October 2017. Geneva, Switzerland: World Health Organization (WHO)
Georgia Vital Registration - Deaths 2000 ICD10 as it appears in World Health Organization (WHO). WHO Mortality Database Version October 2017. Geneva, Switzerland: World Health Organization (WHO)
Georgia Vital Registration - Deaths 2001 ICD10 as it appears in World Health Organization (WHO). WHO Mortality Database Version October 2017. Geneva, Switzerland: World Health Organization (WHO)
Georgia Vital Registration - Deaths 2004 ICD10 as it appears in World Health Organization (WHO). WHO Mortality Database Version October 2017. Geneva, Switzerland: World Health Organization (WHO)
Georgia Vital Registration - Deaths 2005 ICD10 as it appears in World Health Organization (WHO). WHO Mortality Database Version October 2017. Geneva, Switzerland: World Health Organization (WHO)
Georgia Vital Registration - Deaths 2006 ICD10 as it appears in World Health Organization (WHO). WHO Mortality Database Version October 2017. Geneva, Switzerland: World Health Organization (WHO)
Georgia Vital Registration - Deaths 2007 ICD10 as it appears in World Health Organization (WHO). WHO Mortality Database Version October 2017. Geneva, Switzerland: World Health Organization (WHO)
Georgia Vital Registration - Deaths 2009 ICD10 as it appears in World Health Organization (WHO). WHO Mortality Database Version October 2017. Geneva, Switzerland: World Health Organization (WHO)
Georgia Vital Registration - Deaths 2012 ICD10 as it appears in World Health Organization (WHO). WHO Mortality Database Version October 2017. Geneva, Switzerland: World Health Organization (WHO)
Georgia Vital Registration - Deaths 2013 ICD10 as it appears in World Health Organization (WHO). WHO Mortality Database Version October 2017. Geneva, Switzerland: World Health Organization (WHO)
Georgia Vital Registration - Deaths 2014 ICD10 as it appears in World Health Organization (WHO). WHO Mortality Database Version October 2017. Geneva, Switzerland: World Health Organization (WHO)
Georgia Vital Registration - Deaths 2015 ICD10 as it appears in World Health Organization (WHO). WHO Mortality Database Version October 2017. Geneva, Switzerland: World Health Organization (WHO)
Germany Vital Registration - Deaths 1995 ICD9 as it appears in World Health Organization (WHO). WHO Mortality Database Version November 2015. Geneva, Switzerland: World Health Organization (WHO)
Germany Vital Registration - Deaths 1996 ICD9 as it appears in World Health Organization (WHO). WHO Mortality Database Version November 2015. Geneva, Switzerland: World Health Organization (WHO)
Germany Vital Registration - Deaths 1997 ICD9 as it appears in World Health Organization (WHO). WHO Mortality Database Version November 2015. Geneva, Switzerland: World Health Organization (WHO)
Germany Vital Registration - Deaths 1998 ICD10 as it appears in World Health Organization (WHO). WHO Mortality Database Version October 2017. Geneva, Switzerland: World Health Organization (WHO)
Germany Vital Registration - Deaths 1999 ICD10 as it appears in World Health Organization (WHO). WHO Mortality Database Version October 2017. Geneva, Switzerland: World Health Organization (WHO)
Germany Vital Registration - Deaths 2000 ICD10 as it appears in World Health Organization (WHO). WHO Mortality Database Version October 2017. Geneva, Switzerland: World Health Organization (WHO)
Germany Vital Registration - Deaths 2001 ICD10 as it appears in World Health Organization (WHO). WHO Mortality Database Version October 2017. Geneva, Switzerland: World Health Organization (WHO)
Germany Vital Registration - Deaths 2002 ICD10 as it appears in World Health Organization (WHO). WHO Mortality Database Version October 2017. Geneva, Switzerland: World Health Organization (WHO)
Germany Vital Registration - Deaths 2003 ICD10 as it appears in World Health Organization (WHO). WHO Mortality Database Version October 2017. Geneva, Switzerland: World Health Organization (WHO)
Germany Vital Registration - Deaths 2004 ICD10 as it appears in World Health Organization (WHO). WHO Mortality Database Version October 2017. Geneva, Switzerland: World Health Organization (WHO)
Germany Vital Registration - Deaths 2005 ICD10 as it appears in World Health Organization (WHO). WHO Mortality Database Version October 2017. Geneva, Switzerland: World Health Organization (WHO)
Germany Vital Registration - Deaths 2006 ICD10 as it appears in World Health Organization (WHO). WHO Mortality Database Version October 2017. Geneva, Switzerland: World Health Organization (WHO)
Germany Vital Registration - Deaths 2007 ICD10 as it appears in World Health Organization (WHO). WHO Mortality Database Version October 2017. Geneva, Switzerland: World Health Organization (WHO)
Germany Vital Registration - Deaths 2008 ICD10 as it appears in World Health Organization (WHO). WHO Mortality Database Version October 2017. Geneva, Switzerland: World Health Organization (WHO)
Germany Vital Registration - Deaths 2009 ICD10 as it appears in World Health Organization (WHO). WHO Mortality Database Version October 2017. Geneva, Switzerland: World Health Organization (WHO)
Germany Vital Registration - Deaths 2010 ICD10 as it appears in World Health Organization (WHO). WHO Mortality Database Version October 2017. Geneva, Switzerland: World Health Organization (WHO)
Germany Vital Registration - Deaths 2011 ICD10 as it appears in World Health Organization (WHO). WHO Mortality Database Version October 2017. Geneva, Switzerland: World Health Organization (WHO)
Germany Vital Registration - Deaths 2012 ICD10 as it appears in World Health Organization (WHO). WHO Mortality Database Version October 2017. Geneva, Switzerland: World Health Organization (WHO)
Germany Vital Registration - Deaths 2013 ICD10 as it appears in World Health Organization (WHO). WHO Mortality Database Version October 2017. Geneva, Switzerland: World Health Organization (WHO)
Germany Vital Registration - Deaths 2014 ICD10 as it appears in World Health Organization (WHO). WHO Mortality Database Version October 2017. Geneva, Switzerland: World Health Organization (WHO)
Germany Vital Registration - Deaths 2015 ICD10 as it appears in World Health Organization (WHO). WHO Mortality Database Version October 2017. Geneva, Switzerland: World Health Organization (WHO)
Germany Vital Registration - Deaths 2016 ICD10 as it appears in World Health Organization (WHO). WHO Mortality Database Version May 2019. Geneva, Switzerland: World Health Organization (WHO)
Ghana Health Service, Ghana Statistical Service, ICF Macro, MEASURE Evaluation Project, Carolina Population Center, University of North Carolina. Ghana Child Verbal Autopsy Study 2008
Ghana Health Service, Ghana Statistical Service, Macro International, Inc. Ghana Special Demographic and Health Survey 2007-2008. Fairfax, United States of America: ICF International
Ghana VAST Study Team. Vitamin A supplementation in northern Ghana: effects on clinic attendances, hospital admissions, and child mortality. Lancet. 1993; 342(8862): 7-12
Goyet S, Rammaert B, McCarron M, Khieu V, Fournier I, Kitsutani P, Ly S, Mounts A, Letson WG, Buchy P, Vong S. Mortality in Cambodia An 18-Month Prospective Community-based Surveillance of All-age Deaths Using Verbal Autopsies. Asia Pac J Public Health. 2013; 1010539513
Greece Vital Registration - Deaths 1987 ICD9 as it appears in World Health Organization (WHO). WHO Mortality Database Version November 2015. Geneva, Switzerland: World Health Organization (WHO)
Greece Vital Registration - Deaths 1988 ICD9 as it appears in World Health Organization (WHO). WHO Mortality Database Version November 2015. Geneva, Switzerland: World Health Organization (WHO)
Greece Vital Registration - Deaths 1989 ICD9 as it appears in World Health Organization (WHO). WHO Mortality Database Version November 2015. Geneva, Switzerland: World Health Organization (WHO)
Greece Vital Registration - Deaths 1990 ICD9 as it appears in World Health Organization (WHO). WHO Mortality Database Version November 2015. Geneva, Switzerland: World Health Organization (WHO)
Greece Vital Registration - Deaths 1991 ICD9 as it appears in World Health Organization (WHO). WHO Mortality Database Version November 2015. Geneva, Switzerland: World Health Organization (WHO)
Greece Vital Registration - Deaths 1992 ICD9 as it appears in World Health Organization (WHO). WHO Mortality Database Version November 2015. Geneva, Switzerland: World Health Organization (WHO)
Greece Vital Registration - Deaths 1993 ICD9 as it appears in World Health Organization (WHO). WHO Mortality Database Version November 2015. Geneva, Switzerland: World Health Organization (WHO)
Greece Vital Registration - Deaths 1994 ICD9 as it appears in World Health Organization (WHO). WHO Mortality Database Version November 2015. Geneva, Switzerland: World Health Organization (WHO)
Greece Vital Registration - Deaths 1995 ICD9 as it appears in World Health Organization (WHO). WHO Mortality Database Version November 2015. Geneva, Switzerland: World Health Organization (WHO)
Greece Vital Registration - Deaths 1996 ICD9 as it appears in World Health Organization (WHO). WHO Mortality Database Version November 2015. Geneva, Switzerland: World Health Organization (WHO)
Greece Vital Registration - Deaths 1997 ICD9 as it appears in World Health Organization (WHO). WHO Mortality Database Version November 2015. Geneva, Switzerland: World Health Organization (WHO)
Greece Vital Registration - Deaths 1998 ICD9 as it appears in World Health Organization (WHO). WHO Mortality Database Version November 2015. Geneva, Switzerland: World Health Organization (WHO)
Greece Vital Registration - Deaths 1999 ICD9 as it appears in World Health Organization (WHO). WHO Mortality Database Version November 2015. Geneva, Switzerland: World Health Organization (WHO)
Greece Vital Registration - Deaths 2000 ICD9 as it appears in World Health Organization (WHO). WHO Mortality Database Version November 2015. Geneva, Switzerland: World Health Organization (WHO)
Greece Vital Registration - Deaths 2001 ICD9 as it appears in World Health Organization (WHO). WHO Mortality Database Version November 2015. Geneva, Switzerland: World Health Organization (WHO)
Greece Vital Registration - Deaths 2002 ICD9 as it appears in World Health Organization (WHO). WHO Mortality Database Version November 2015. Geneva, Switzerland: World Health Organization (WHO)
Greece Vital Registration - Deaths 2003 ICD9 as it appears in World Health Organization (WHO). WHO Mortality Database Version November 2015. Geneva, Switzerland: World Health Organization (WHO)
Greece Vital Registration - Deaths 2004 ICD9 as it appears in World Health Organization (WHO). WHO Mortality Database Version November 2015. Geneva, Switzerland: World Health Organization (WHO)
Greece Vital Registration - Deaths 2005 ICD9 as it appears in World Health Organization (WHO). WHO Mortality Database Version November 2015. Geneva, Switzerland: World Health Organization (WHO)
Greece Vital Registration - Deaths 2006 ICD9 as it appears in World Health Organization (WHO). WHO Mortality Database Version November 2015. Geneva, Switzerland: World Health Organization (WHO)
Greece Vital Registration - Deaths 2008 ICD9 as it appears in World Health Organization (WHO). WHO Mortality Database Version November 2015. Geneva, Switzerland: World Health Organization (WHO)
Greece Vital Registration - Deaths 2014 ICD10 as it appears in World Health Organization (WHO). WHO Mortality Database Version March 2017. Geneva, Switzerland: World Health Organization (WHO)
Greece Vital Registration - Deaths 2015 ICD10 as it appears in World Health Organization (WHO). WHO Mortality Database Version April 2018. Geneva, Switzerland: World Health Organization (WHO)
Greece Vital Registration - Deaths 2016 ICD10 as it appears in World Health Organization (WHO). WHO Mortality Database Version May 2019. Geneva, Switzerland: World Health Organization (WHO)
Grenada Vital Registration - Deaths 2001 ICD10 as it appears in World Health Organization (WHO). WHO Mortality Database Version October 2017. Geneva, Switzerland: World Health Organization (WHO)
Grenada Vital Registration - Deaths 2002 ICD10 as it appears in World Health Organization (WHO). WHO Mortality Database Version October 2017. Geneva, Switzerland: World Health Organization (WHO)
Grenada Vital Registration - Deaths 2003 ICD10 as it appears in World Health Organization (WHO). WHO Mortality Database Version October 2017. Geneva, Switzerland: World Health Organization (WHO)
Grenada Vital Registration - Deaths 2004 ICD10 as it appears in World Health Organization (WHO). WHO Mortality Database Version October 2017. Geneva, Switzerland: World Health Organization (WHO)
Grenada Vital Registration - Deaths 2005 ICD10 as it appears in World Health Organization (WHO). WHO Mortality Database Version October 2017. Geneva, Switzerland: World Health Organization (WHO)
Grenada Vital Registration - Deaths 2007 ICD10 as it appears in World Health Organization (WHO). WHO Mortality Database Version October 2017. Geneva, Switzerland: World Health Organization (WHO)
Grenada Vital Registration - Deaths 2006 ICD10 as it appears in World Health Organization (WHO). WHO Mortality Database Version October 2017. Geneva, Switzerland: World Health Organization (WHO)
Grenada Vital Registration - Deaths 2008 ICD10 as it appears in World Health Organization (WHO). WHO Mortality Database Version October 2017. Geneva, Switzerland: World Health Organization (WHO)
Grenada Vital Registration - Deaths 2009 ICD10 as it appears in World Health Organization (WHO). WHO Mortality Database Version October 2017. Geneva, Switzerland: World Health Organization (WHO)
Grenada Vital Registration - Deaths 2010 ICD10 as it appears in World Health Organization (WHO). WHO Mortality Database Version October 2017. Geneva, Switzerland: World Health Organization (WHO)
Grenada Vital Registration - Deaths 2011 ICD10 as it appears in World Health Organization (WHO). WHO Mortality Database Version October 2017. Geneva, Switzerland: World Health Organization (WHO)
Grenada Vital Registration - Deaths 2012 ICD10 as it appears in World Health Organization (WHO). WHO Mortality Database Version October 2017. Geneva, Switzerland: World Health Organization (WHO)
Grenada Vital Registration - Deaths 2013 ICD10 as it appears in World Health Organization (WHO). WHO Mortality Database Version October 2017. Geneva, Switzerland: World Health Organization (WHO)
Grenada Vital Registration - Deaths 2014 ICD10 as it appears in World Health Organization (WHO). WHO Mortality Database Version October 2017. Geneva, Switzerland: World Health Organization (WHO)
Grenada Vital Registration - Deaths 2015 ICD10 as it appears in World Health Organization (WHO). WHO Mortality Database Version October 2017. Geneva, Switzerland: World Health Organization (WHO)
Grenada Vital Registration - Deaths 2016 ICD10 as it appears in World Health Organization (WHO). WHO Mortality Database Version October 2017. Geneva, Switzerland: World Health Organization (WHO)
Grenada Vital Registration - Deaths 2017 ICD10 as it appears in World Health Organization (WHO). WHO Mortality Database Version December 2018. Geneva, Switzerland: World Health Organization (WHO)
Grubb GS,†Fortney JA,†Saleh S,†Gadalla S,†el-Baz A,†Feldblum P,†Rogers SM. A comparison of two cause-of-death classification systems for deaths among women of reproductive age in Menoufia, Egypt. Int J Epidemiol. 1988; 17(2): 385-91
Guam NVSS Custom Mortality Data 2016 as it appears in National Center for Health Statistics, Centers for Disease Control and Prevention. United States NVSS Custom Mortality Data 2016. Hyattsville, United States of America: National Center for Health Statistics, Centers for Disease Control and Prevention
Guatemala Vital Registration - Deaths 2000 ICD9 as it appears in World Health Organization (WHO). WHO Mortality Database Version November 2015. Geneva, Switzerland: World Health Organization (WHO)
Guatemala Vital Registration - Deaths 2001 ICD9 as it appears in World Health Organization (WHO). WHO Mortality Database Version November 2015. Geneva, Switzerland: World Health Organization (WHO)
Guatemala Vital Registration - Deaths 2002 ICD9 as it appears in World Health Organization (WHO). WHO Mortality Database Version November 2015. Geneva, Switzerland: World Health Organization (WHO)
Guatemala Vital Registration - Deaths 2003 ICD9 as it appears in World Health Organization (WHO). WHO Mortality Database Version November 2015. Geneva, Switzerland: World Health Organization (WHO)
Guatemala Vital Registration - Deaths 2004 ICD9 as it appears in World Health Organization (WHO). WHO Mortality Database Version November 2015. Geneva, Switzerland: World Health Organization (WHO)
Guatemala Vital Registration - Deaths 2005 ICD10 as it appears in World Health Organization (WHO). WHO Mortality Database Version October 2017. Geneva, Switzerland: World Health Organization (WHO)
Guatemala Vital Registration - Deaths 2006 ICD10 as it appears in World Health Organization (WHO). WHO Mortality Database Version October 2017. Geneva, Switzerland: World Health Organization (WHO)
Guatemala Vital Registration - Deaths 2007 ICD10 as it appears in World Health Organization (WHO). WHO Mortality Database Version October 2017. Geneva, Switzerland: World Health Organization (WHO)
Guatemala Vital Registration - Deaths 2008 ICD10 as it appears in World Health Organization (WHO). WHO Mortality Database Version October 2017. Geneva, Switzerland: World Health Organization (WHO)
Guatemala Vital Registration - Deaths 2009 ICD10 as it appears in World Health Organization (WHO). WHO Mortality Database Version October 2017. Geneva, Switzerland: World Health Organization (WHO)
Guatemala Vital Registration - Deaths 2010 ICD10 as it appears in World Health Organization (WHO). WHO Mortality Database Version October 2017. Geneva, Switzerland: World Health Organization (WHO)
Guatemala Vital Registration - Deaths 2011 ICD10 as it appears in World Health Organization (WHO). WHO Mortality Database Version October 2017. Geneva, Switzerland: World Health Organization (WHO)
Guatemala Vital Registration - Deaths 2012 ICD10 as it appears in World Health Organization (WHO). WHO Mortality Database Version October 2017. Geneva, Switzerland: World Health Organization (WHO)
Guatemala Vital Registration - Deaths 2013 ICD10 as it appears in World Health Organization (WHO). WHO Mortality Database Version October 2017. Geneva, Switzerland: World Health Organization (WHO)
Guatemala Vital Registration - Deaths 2014 ICD10 as it appears in World Health Organization (WHO). WHO Mortality Database Version October 2017. Geneva, Switzerland: World Health Organization (WHO)
Guatemala Vital Registration - Deaths 2015 ICD10 as it appears in World Health Organization (WHO). WHO Mortality Database Version October 2017. Geneva, Switzerland: World Health Organization (WHO)
Guatemala Vital Registration - Deaths 2016 ICD10 as it appears in World Health Organization (WHO). WHO Mortality Database Version December 2018. Geneva, Switzerland: World Health Organization (WHO)
Gunay T, Kilic B, Keskinoglu P, Kayser Konakci S, Pabuccuoglu O. Infant Mortality Rates in Narlidere District, Turkey (1999 to 2001): Trends in Rates and Risk Factors. Turk J Public Health. 2009; 6(1): 9-18
Gunduz O, Bakar C, Simsek C, Baba A, Elci A, Gurleyuk H, Mutlu M, Cakir A. Statistical Analysis of Death Causes (2005-2010) in Villages with High Arsenic Levels in Drinking Water Supplies of Simav Plain, Turkey. Arch Environ Occup Health. 2014
Guyana Vital Registration - Deaths 1991 ICD9 as it appears in World Health Organization (WHO). WHO Mortality Database Version November 2015. Geneva, Switzerland: World Health Organization (WHO)
Guyana Vital Registration - Deaths 1992 ICD9 as it appears in World Health Organization (WHO). WHO Mortality Database Version November 2015. Geneva, Switzerland: World Health Organization (WHO)
Guyana Vital Registration - Deaths 1998 ICD9 as it appears in World Health Organization (WHO). WHO Mortality Database Version November 2015. Geneva, Switzerland: World Health Organization (WHO)
Guyana Vital Registration - Deaths 1999 ICD9 as it appears in World Health Organization (WHO). WHO Mortality Database Version November 2015. Geneva, Switzerland: World Health Organization (WHO)
Guyana Vital Registration - Deaths 2001 ICD10 as it appears in World Health Organization (WHO). WHO Mortality Database Version October 2017. Geneva, Switzerland: World Health Organization (WHO)
Guyana Vital Registration - Deaths 2002 ICD10 as it appears in World Health Organization (WHO). WHO Mortality Database Version October 2017. Geneva, Switzerland: World Health Organization (WHO)
Guyana Vital Registration - Deaths 2003 ICD10 as it appears in World Health Organization (WHO). WHO Mortality Database Version October 2017. Geneva, Switzerland: World Health Organization (WHO)
Guyana Vital Registration - Deaths 2004 ICD10 as it appears in World Health Organization (WHO). WHO Mortality Database Version October 2017. Geneva, Switzerland: World Health Organization (WHO)
Guyana Vital Registration - Deaths 2005 ICD10 as it appears in World Health Organization (WHO). WHO Mortality Database Version October 2017. Geneva, Switzerland: World Health Organization (WHO)
Guyana Vital Registration - Deaths 2000 ICD10 - PAHO
Guyana Vital Registration - Deaths 2006 ICD10 as it appears in World Health Organization (WHO). WHO Mortality Database Version October 2017. Geneva, Switzerland: World Health Organization (WHO)
Guyana Vital Registration - Deaths 2007 ICD10 as it appears in World Health Organization (WHO). WHO Mortality Database Version October 2017. Geneva, Switzerland: World Health Organization (WHO)
Guyana Vital Registration - Deaths 2008 ICD10 as it appears in World Health Organization (WHO). WHO Mortality Database Version October 2017. Geneva, Switzerland: World Health Organization (WHO)
Guyana Vital Registration - Deaths 2009 ICD10 as it appears in World Health Organization (WHO). WHO Mortality Database Version October 2017. Geneva, Switzerland: World Health Organization (WHO)
Guyana Vital Registration - Deaths 2010 ICD10 as it appears in World Health Organization (WHO). WHO Mortality Database Version October 2017. Geneva, Switzerland: World Health Organization (WHO)
Guyana Vital Registration - Deaths 2011 ICD10 as it appears in World Health Organization (WHO). WHO Mortality Database Version October 2017. Geneva, Switzerland: World Health Organization (WHO)
Guyana Vital Registration - Deaths 2012 ICD10 as it appears in World Health Organization (WHO). WHO Mortality Database Version October 2017. Geneva, Switzerland: World Health Organization (WHO)
Guyana Vital Registration - Deaths 2013 ICD10 as it appears in World Health Organization (WHO). WHO Mortality Database Version October 2017. Geneva, Switzerland: World Health Organization (WHO)
Guyana Vital Registration - Deaths 2014 ICD10 as it appears in World Health Organization (WHO). WHO Mortality Database Version December 2018. Geneva, Switzerland: World Health Organization (WHO)
H¯j L, Stensballe J, Aaby P. Maternal mortality in Guinea-Bissau: the use of verbal autopsy in a multi-ethnic population. Int J Epidemiol. 1999; 28(1): 70-6
Hanifi SMA, Sulatan A, Mia MN, Hoque S, Mahmood SS, Iqbal M, Bhuiya A .International Centre for Diarrhoeal Disease Research, Bangladesh (ICDDR,B). Chakaria health and demographic surveillance system report 2016: focusing on the Sustainable Development Goals. 2018
Hanoi School of Public Health, Ministry of Health (Vietnam), School of Population Health, University of Queensland (Australia). Vietnam Burden of Disease and Injury Study 2008
Health Research Centre of Angola. Angola - Dande Health and Demographic Surveillance System
Herbst AJ, Mafojane T, Newell M-L. Verbal autopsy-based cause-specific mortality trends in rural KwaZulu-Natal, South Africa, 2000-2009. Popul Health Metr. 2011; 9: 47
Hieu DT, Hanenberg R, Vach TH, Vinh DQ, Sokal D. Maternal mortality in Vietnam in 1994-95. Stud Fam Plann. 1999; 30(4): 329-38
Hinderaker SG, Olsen BE, Bergsj¯ PB, Gasheka P, Lie RT, Havnen J, KvÂle G. Avoidable stillbirths and neonatal deaths in rural Tanzania. Br J Obstet Gynaecol. 2003; 110(6): 616-23
Hirve S, Ganatra B. A prospective cohort study on the survival experience of under five children in rural western India. Indian Pediatr. 1997; 34(11): 995-1001
Hoa DP, Hˆjer B, Persson LA. Are there social inequities in child morbidity and mortality in rural Vietnam. J Trop Pediatr. 1997; 43(4): 226-31
Hoa NP, Rao C, Hoy DG, Hinh ND, Chuc NT, Ngo DA. Mortality measures from sample-based surveillance: evidence of the epidemiological transition in Viet Nam. Bull World Health Organ. 2012; 90(10): 764-72. [Unpublished data]
Hong Kong Vital Registration - Deaths 1994 ICD9 as it appears in World Health Organization (WHO). WHO Mortality Database Version November 2015. Geneva, Switzerland: World Health Organization (WHO)
Hong Kong Vital Registration - Deaths 1995 ICD9 as it appears in World Health Organization (WHO). WHO Mortality Database Version November 2015. Geneva, Switzerland: World Health Organization (WHO)
Hong Kong Vital Registration - Deaths 1996 ICD9 as it appears in World Health Organization (WHO). WHO Mortality Database Version November 2015. Geneva, Switzerland: World Health Organization (WHO)
Hong Kong Vital Registration - Deaths 1997 ICD9 as it appears in World Health Organization (WHO). WHO Mortality Database Version November 2015. Geneva, Switzerland: World Health Organization (WHO)
Hong Kong Vital Registration - Deaths 1998 ICD9 as it appears in World Health Organization (WHO). WHO Mortality Database Version November 2015. Geneva, Switzerland: World Health Organization (WHO)
Hong Kong Vital Registration - Deaths 1999 ICD9 as it appears in World Health Organization (WHO). WHO Mortality Database Version November 2015. Geneva, Switzerland: World Health Organization (WHO)
Hong Kong Vital Registration - Deaths 2000 ICD9 as it appears in World Health Organization (WHO). WHO Mortality Database Version November 2015. Geneva, Switzerland: World Health Organization (WHO)
Hong Kong Vital Registration - Deaths 2001 ICD10 as it appears in World Health Organization (WHO). WHO Mortality Database Version October 2017. Geneva, Switzerland: World Health Organization (WHO)
Hong Kong Vital Registration - Deaths 2002 ICD10 as it appears in World Health Organization (WHO). WHO Mortality Database Version October 2017. Geneva, Switzerland: World Health Organization (WHO)
Hong Kong Vital Registration - Deaths 2003 ICD10 as it appears in World Health Organization (WHO). WHO Mortality Database Version October 2017. Geneva, Switzerland: World Health Organization (WHO)
Hong Kong Vital Registration - Deaths 2004 ICD10 as it appears in World Health Organization (WHO). WHO Mortality Database Version October 2017. Geneva, Switzerland: World Health Organization (WHO)
Hong Kong Vital Registration - Deaths 2005 ICD10 as it appears in World Health Organization (WHO). WHO Mortality Database Version October 2017. Geneva, Switzerland: World Health Organization (WHO)
Hong Kong Vital Registration - Deaths 2006 ICD10 as it appears in World Health Organization (WHO). WHO Mortality Database Version October 2017. Geneva, Switzerland: World Health Organization (WHO)
Hong Kong Vital Registration - Deaths 2007 ICD10 as it appears in World Health Organization (WHO). WHO Mortality Database Version October 2017. Geneva, Switzerland: World Health Organization (WHO)
Hong Kong Vital Registration - Deaths 2008 ICD10 as it appears in World Health Organization (WHO). WHO Mortality Database Version October 2017. Geneva, Switzerland: World Health Organization (WHO)
Hong Kong Vital Registration - Deaths 2009 ICD10 as it appears in World Health Organization (WHO). WHO Mortality Database Version October 2017. Geneva, Switzerland: World Health Organization (WHO)
Hong Kong Vital Registration - Deaths 2010 ICD10 as it appears in World Health Organization (WHO). WHO Mortality Database Version October 2017. Geneva, Switzerland: World Health Organization (WHO)
Hong Kong Vital Registration - Deaths 2011 ICD10 as it appears in World Health Organization (WHO). WHO Mortality Database Version October 2017. Geneva, Switzerland: World Health Organization (WHO)
Hong Kong Vital Registration - Deaths 2012 ICD10 as it appears in World Health Organization (WHO). WHO Mortality Database Version October 2017. Geneva, Switzerland: World Health Organization (WHO)
Hong Kong Vital Registration - Deaths 2013 ICD10 as it appears in World Health Organization (WHO). WHO Mortality Database Version October 2017. Geneva, Switzerland: World Health Organization (WHO)
Hong Kong Vital Registration - Deaths 2014 ICD10 as it appears in World Health Organization (WHO). WHO Mortality Database Version April 2018. Geneva, Switzerland: World Health Organization (WHO)
Hong Kong Vital Registration - Deaths 2015 ICD10 as it appears in World Health Organization (WHO). WHO Mortality Database Version April 2018. Geneva, Switzerland: World Health Organization (WHO)
Hong Kong Vital Registration - Deaths 2016 ICD10 as it appears in World Health Organization (WHO). WHO Mortality Database Version May 2019. Geneva, Switzerland: World Health Organization (WHO)
Huang W, Yu H, Wang F, Li G. Infant mortality among various nationalities in the middle part of Guizhou, China. Soc Sci Med. 1997; 45(7): 1031-40
Hungary Vital Registration - Deaths 1980 ICD9 as it appears in World Health Organization (WHO). WHO Mortality Database Version November 2015. Geneva, Switzerland: World Health Organization (WHO)
Hungary Vital Registration - Deaths 1981 ICD9 as it appears in World Health Organization (WHO). WHO Mortality Database Version November 2015. Geneva, Switzerland: World Health Organization (WHO)
Hungary Vital Registration - Deaths 1982 ICD9 as it appears in World Health Organization (WHO). WHO Mortality Database Version November 2015. Geneva, Switzerland: World Health Organization (WHO)
Hungary Vital Registration - Deaths 1983 ICD9 as it appears in World Health Organization (WHO). WHO Mortality Database Version November 2015. Geneva, Switzerland: World Health Organization (WHO)
Hungary Vital Registration - Deaths 1984 ICD9 as it appears in World Health Organization (WHO). WHO Mortality Database Version November 2015. Geneva, Switzerland: World Health Organization (WHO)
Hungary Vital Registration - Deaths 1985 ICD9 as it appears in World Health Organization (WHO). WHO Mortality Database Version November 2015. Geneva, Switzerland: World Health Organization (WHO)
Hungary Vital Registration - Deaths 1986 ICD9 as it appears in World Health Organization (WHO). WHO Mortality Database Version November 2015. Geneva, Switzerland: World Health Organization (WHO)
Hungary Vital Registration - Deaths 1987 ICD9 as it appears in World Health Organization (WHO). WHO Mortality Database Version November 2015. Geneva, Switzerland: World Health Organization (WHO)
Hungary Vital Registration - Deaths 1988 ICD9 as it appears in World Health Organization (WHO). WHO Mortality Database Version November 2015. Geneva, Switzerland: World Health Organization (WHO)
Hungary Vital Registration - Deaths 1989 ICD9 as it appears in World Health Organization (WHO). WHO Mortality Database Version November 2015. Geneva, Switzerland: World Health Organization (WHO)
Hungary Vital Registration - Deaths 1990 ICD9 as it appears in World Health Organization (WHO). WHO Mortality Database Version November 2015. Geneva, Switzerland: World Health Organization (WHO)
Hungary Vital Registration - Deaths 1991 ICD9 as it appears in World Health Organization (WHO). WHO Mortality Database Version November 2015. Geneva, Switzerland: World Health Organization (WHO)
Hungary Vital Registration - Deaths 1992 ICD9 as it appears in World Health Organization (WHO). WHO Mortality Database Version November 2015. Geneva, Switzerland: World Health Organization (WHO)
Hungary Vital Registration - Deaths 1993 ICD9 as it appears in World Health Organization (WHO). WHO Mortality Database Version November 2015. Geneva, Switzerland: World Health Organization (WHO)
Hungary Vital Registration - Deaths 1994 ICD9 as it appears in World Health Organization (WHO). WHO Mortality Database Version November 2015. Geneva, Switzerland: World Health Organization (WHO)
Hungary Vital Registration - Deaths 1995 ICD9 as it appears in World Health Organization (WHO). WHO Mortality Database Version November 2015. Geneva, Switzerland: World Health Organization (WHO)
Hungary Vital Registration - Deaths 1996 ICD10 as it appears in World Health Organization (WHO). WHO Mortality Database Version October 2017. Geneva, Switzerland: World Health Organization (WHO)
Hungary Vital Registration - Deaths 1997 ICD10 as it appears in World Health Organization (WHO). WHO Mortality Database Version October 2017. Geneva, Switzerland: World Health Organization (WHO)
Hungary Vital Registration - Deaths 1998 ICD10 as it appears in World Health Organization (WHO). WHO Mortality Database Version October 2017. Geneva, Switzerland: World Health Organization (WHO)
Hungary Vital Registration - Deaths 1999 ICD10 as it appears in World Health Organization (WHO). WHO Mortality Database Version October 2017. Geneva, Switzerland: World Health Organization (WHO)
Hungary Vital Registration - Deaths 2000 ICD10 as it appears in World Health Organization (WHO). WHO Mortality Database Version October 2017. Geneva, Switzerland: World Health Organization (WHO)
Hungary Vital Registration - Deaths 2001 ICD10 as it appears in World Health Organization (WHO). WHO Mortality Database Version October 2017. Geneva, Switzerland: World Health Organization (WHO)
Hungary Vital Registration - Deaths 2002 ICD10 as it appears in World Health Organization (WHO). WHO Mortality Database Version October 2017. Geneva, Switzerland: World Health Organization (WHO)
Hungary Vital Registration - Deaths 2003 ICD10 as it appears in World Health Organization (WHO). WHO Mortality Database Version October 2017. Geneva, Switzerland: World Health Organization (WHO)
Hungary Vital Registration - Deaths 2004 ICD10 as it appears in World Health Organization (WHO). WHO Mortality Database Version October 2017. Geneva, Switzerland: World Health Organization (WHO)
Hungary Vital Registration - Deaths 2005 ICD10 as it appears in World Health Organization (WHO). WHO Mortality Database Version October 2017. Geneva, Switzerland: World Health Organization (WHO)
Hungary Vital Registration - Deaths 2006 ICD10 as it appears in World Health Organization (WHO). WHO Mortality Database Version October 2017. Geneva, Switzerland: World Health Organization (WHO)
Hungary Vital Registration - Deaths 2007 ICD10 as it appears in World Health Organization (WHO). WHO Mortality Database Version October 2017. Geneva, Switzerland: World Health Organization (WHO)
Hungary Vital Registration - Deaths 2008 ICD10 as it appears in World Health Organization (WHO). WHO Mortality Database Version October 2017. Geneva, Switzerland: World Health Organization (WHO)
Hungary Vital Registration - Deaths 2009 ICD10 as it appears in World Health Organization (WHO). WHO Mortality Database Version October 2017. Geneva, Switzerland: World Health Organization (WHO)
Hungary Vital Registration - Deaths 2010 ICD10 as it appears in World Health Organization (WHO). WHO Mortality Database Version October 2017. Geneva, Switzerland: World Health Organization (WHO)
Hungary Vital Registration - Deaths 2011 ICD10 as it appears in World Health Organization (WHO). WHO Mortality Database Version October 2017. Geneva, Switzerland: World Health Organization (WHO)
Hungary Vital Registration - Deaths 2012 ICD10 as it appears in World Health Organization (WHO). WHO Mortality Database Version October 2017. Geneva, Switzerland: World Health Organization (WHO)
Hungary Vital Registration - Deaths 2013 ICD10 as it appears in World Health Organization (WHO). WHO Mortality Database Version October 2017. Geneva, Switzerland: World Health Organization (WHO)
Hungary Vital Registration - Deaths 2014 ICD10 as it appears in World Health Organization (WHO). WHO Mortality Database Version October 2017. Geneva, Switzerland: World Health Organization (WHO)
Hungary Vital Registration - Deaths 2015 ICD10 as it appears in World Health Organization (WHO). WHO Mortality Database Version March 2017. Geneva, Switzerland: World Health Organization (WHO)
Hungary Vital Registration - Deaths 2016 ICD10 as it appears in World Health Organization (WHO). WHO Mortality Database Version April 2018. Geneva, Switzerland: World Health Organization (WHO)
Hungary Vital Registration - Deaths 2017 ICD10 as it appears in World Health Organization (WHO). WHO Mortality Database Version May 2019. Geneva, Switzerland: World Health Organization (WHO)
Huong DL, Minh HV, Byass P. Applying verbal autopsy to determine cause of death in rural Vietnam. Scand J Public Health Suppl. 2003; 62: 19-25
Huong DL, Van Minh H, Janlert U, Van DD, Byass P. Socio-economic status inequality and major causes of death in adults: a 5-year follow-up study in rural Vietnam. Public Health. 2006; 120(6): 497-504
Hurt L, ten Asbroek A, Amenga-Etego S, Zandoh C, Danso S, Edmond K, Hurt C, Tawiah C, Hill Z, Fenty J, Owusu-Agyei S, Campbell OM, Kirkwood BR. Effect of vitamin A supplementation on cause-specific mortality in women of reproductive age in Ghana: a secondary analysis from the ObaapaVitA trial. Bull World Health Organ. 2013; 91(1): 19-27
Hussain A, Ali SM, Kv‚le G. Determinants of mortality among children in the urban slums of Dhaka city, Bangladesh. Trop Med Int Health. 1999; 4(11): 758-64
Iceland Vital Registration - Deaths 1989 ICD9 as it appears in World Health Organization (WHO). WHO Mortality Database Version November 2015. Geneva, Switzerland: World Health Organization (WHO)
Iceland Vital Registration - Deaths 1990 ICD9 as it appears in World Health Organization (WHO). WHO Mortality Database Version November 2015. Geneva, Switzerland: World Health Organization (WHO)
Iceland Vital Registration - Deaths 1991 ICD9 as it appears in World Health Organization (WHO). WHO Mortality Database Version November 2015. Geneva, Switzerland: World Health Organization (WHO)
Iceland Vital Registration - Deaths 1992 ICD9 as it appears in World Health Organization (WHO). WHO Mortality Database Version November 2015. Geneva, Switzerland: World Health Organization (WHO)
Iceland Vital Registration - Deaths 1993 ICD9 as it appears in World Health Organization (WHO). WHO Mortality Database Version November 2015. Geneva, Switzerland: World Health Organization (WHO)
Iceland Vital Registration - Deaths 1994 ICD9 as it appears in World Health Organization (WHO). WHO Mortality Database Version November 2015. Geneva, Switzerland: World Health Organization (WHO)
Iceland Vital Registration - Deaths 1995 ICD9 as it appears in World Health Organization (WHO). WHO Mortality Database Version November 2015. Geneva, Switzerland: World Health Organization (WHO)
Iceland Vital Registration - Deaths 1996 ICD10 as it appears in World Health Organization (WHO). WHO Mortality Database Version October 2017. Geneva, Switzerland: World Health Organization (WHO)
Iceland Vital Registration - Deaths 1997 ICD10 as it appears in World Health Organization (WHO). WHO Mortality Database Version October 2017. Geneva, Switzerland: World Health Organization (WHO)
Iceland Vital Registration - Deaths 1998 ICD10 as it appears in World Health Organization (WHO). WHO Mortality Database Version October 2017. Geneva, Switzerland: World Health Organization (WHO)
Iceland Vital Registration - Deaths 1999 ICD10 as it appears in World Health Organization (WHO). WHO Mortality Database Version October 2017. Geneva, Switzerland: World Health Organization (WHO)
Iceland Vital Registration - Deaths 2000 ICD10 as it appears in World Health Organization (WHO). WHO Mortality Database Version October 2017. Geneva, Switzerland: World Health Organization (WHO)
Iceland Vital Registration - Deaths 2001 ICD10 as it appears in World Health Organization (WHO). WHO Mortality Database Version October 2017. Geneva, Switzerland: World Health Organization (WHO)
Iceland Vital Registration - Deaths 2002 ICD10 as it appears in World Health Organization (WHO). WHO Mortality Database Version October 2017. Geneva, Switzerland: World Health Organization (WHO)
Iceland Vital Registration - Deaths 2003 ICD10 as it appears in World Health Organization (WHO). WHO Mortality Database Version October 2017. Geneva, Switzerland: World Health Organization (WHO)
Iceland Vital Registration - Deaths 2004 ICD10 as it appears in World Health Organization (WHO). WHO Mortality Database Version October 2017. Geneva, Switzerland: World Health Organization (WHO)
Iceland Vital Registration - Deaths 2005 ICD10 as it appears in World Health Organization (WHO). WHO Mortality Database Version October 2017. Geneva, Switzerland: World Health Organization (WHO)
Iceland Vital Registration - Deaths 2006 ICD10 as it appears in World Health Organization (WHO). WHO Mortality Database Version October 2017. Geneva, Switzerland: World Health Organization (WHO)
Iceland Vital Registration - Deaths 2007 ICD10 as it appears in World Health Organization (WHO). WHO Mortality Database Version October 2017. Geneva, Switzerland: World Health Organization (WHO)
Iceland Vital Registration - Deaths 2008 ICD10 as it appears in World Health Organization (WHO). WHO Mortality Database Version October 2017. Geneva, Switzerland: World Health Organization (WHO)
Iceland Vital Registration - Deaths 2009 ICD10 as it appears in World Health Organization (WHO). WHO Mortality Database Version October 2017. Geneva, Switzerland: World Health Organization (WHO)
Iceland Vital Registration - Deaths 2010 ICD10 as it appears in World Health Organization (WHO). WHO Mortality Database Version March 2017. Geneva, Switzerland: World Health Organization (WHO)
Iceland Vital Registration - Deaths 2011 ICD10 as it appears in World Health Organization (WHO). WHO Mortality Database Version March 2017. Geneva, Switzerland: World Health Organization (WHO)
Iceland Vital Registration - Deaths 2012 ICD10 as it appears in World Health Organization (WHO). WHO Mortality Database Version March 2017. Geneva, Switzerland: World Health Organization (WHO)
Iceland Vital Registration - Deaths 2013 ICD10 as it appears in World Health Organization (WHO). WHO Mortality Database Version March 2017. Geneva, Switzerland: World Health Organization (WHO)
Iceland Vital Registration - Deaths 2014 ICD10 as it appears in World Health Organization (WHO). WHO Mortality Database Version March 2017. Geneva, Switzerland: World Health Organization (WHO)
Iceland Vital Registration - Deaths 2015 ICD10 as it appears in World Health Organization (WHO). WHO Mortality Database Version March 2017. Geneva, Switzerland: World Health Organization (WHO)
Iceland Vital Registration - Deaths 2016 ICD10 as it appears in World Health Organization (WHO). WHO Mortality Database Version October 2017. Geneva, Switzerland: World Health Organization (WHO)
ICF Macro, MEASURE Evaluation Project, Carolina Population Center, University of North Carolina, Ministry of Health (Rwanda), National Institute of Statistics of Rwanda, School of Public Health, University of Rwanda. Rwanda Child Verbal Autopsy Study 2008
INDEPTH, International Centre for Diarrhoeal Disease Research, Bangladesh (ICDDR,B). Bangladesh - Matlab Health and Demographic Surveillance System
INDEPTH, Manhica Health Research Center (CISM). Mozambique - ManhiÁa Health and Demographic Surveillance System
INDEPTH, Ministry of Health and Social Welfare (Tanzania), School of Public Health, Columbia University. Tanzania - Rufiji Health and Demographic Surveillance System
INDEPTH, Nouna Health Research Center (CRSN) (Burkina Faso). Burkina Faso - Nouna Health and Demographic Surveillance System
INDEPTH. Africa, Asia, Oceania - INDEPTH Network Cause-Specific Mortality - Release 2014. Accra, Ghana: INDEPTH, 2014
INDEPTH. Tanzania - Ifakara Health and Demographic Surveillance System
Indian Council of Medical Research (ICMR). India Study on Causes of Death by Verbal Autopsy 2003
International Centre for Diarrhoeal Disease Research, Bangladesh (ICDDR,B). Bangladesh - Chandpur and Comilla District Verbal Autopsy Study 2011-2014
Iraq Vital Registration - Deaths 2008 ICD10 as it appears in World Health Organization (WHO). WHO Mortality Database Version October 2017. Geneva, Switzerland: World Health Organization (WHO)
Iraq Vital Registration - Deaths 2016 ICD10 as it appears in World Health Organization (WHO). WHO Mortality Database Version May 2019. Geneva, Switzerland: World Health Organization (WHO)
Ireland Vital Registration - Deaths 1980 ICD9 as it appears in World Health Organization (WHO). WHO Mortality Database Version November 2015. Geneva, Switzerland: World Health Organization (WHO)
Ireland Vital Registration - Deaths 1981 ICD9 as it appears in World Health Organization (WHO). WHO Mortality Database Version November 2015. Geneva, Switzerland: World Health Organization (WHO)
Ireland Vital Registration - Deaths 1982 ICD9 as it appears in World Health Organization (WHO). WHO Mortality Database Version November 2015. Geneva, Switzerland: World Health Organization (WHO)
Ireland Vital Registration - Deaths 1983 ICD9 as it appears in World Health Organization (WHO). WHO Mortality Database Version November 2015. Geneva, Switzerland: World Health Organization (WHO)
Ireland Vital Registration - Deaths 1984 ICD9 as it appears in World Health Organization (WHO). WHO Mortality Database Version November 2015. Geneva, Switzerland: World Health Organization (WHO)
Ireland Vital Registration - Deaths 1985 ICD9 as it appears in World Health Organization (WHO). WHO Mortality Database Version November 2015. Geneva, Switzerland: World Health Organization (WHO)
Ireland Vital Registration - Deaths 1986 ICD9 as it appears in World Health Organization (WHO). WHO Mortality Database Version November 2015. Geneva, Switzerland: World Health Organization (WHO)
Ireland Vital Registration - Deaths 1987 ICD9 as it appears in World Health Organization (WHO). WHO Mortality Database Version November 2015. Geneva, Switzerland: World Health Organization (WHO)
Ireland Vital Registration - Deaths 1988 ICD9 as it appears in World Health Organization (WHO). WHO Mortality Database Version November 2015. Geneva, Switzerland: World Health Organization (WHO)
Ireland Vital Registration - Deaths 1989 ICD9 as it appears in World Health Organization (WHO). WHO Mortality Database Version November 2015. Geneva, Switzerland: World Health Organization (WHO)
Ireland Vital Registration - Deaths 1990 ICD9 as it appears in World Health Organization (WHO). WHO Mortality Database Version November 2015. Geneva, Switzerland: World Health Organization (WHO)
Ireland Vital Registration - Deaths 1991 ICD9 as it appears in World Health Organization (WHO). WHO Mortality Database Version November 2015. Geneva, Switzerland: World Health Organization (WHO)
Ireland Vital Registration - Deaths 1992 ICD9 as it appears in World Health Organization (WHO). WHO Mortality Database Version November 2015. Geneva, Switzerland: World Health Organization (WHO)
Ireland Vital Registration - Deaths 1993 ICD9 as it appears in World Health Organization (WHO). WHO Mortality Database Version November 2015. Geneva, Switzerland: World Health Organization (WHO)
Ireland Vital Registration - Deaths 1994 ICD9 as it appears in World Health Organization (WHO). WHO Mortality Database Version November 2015. Geneva, Switzerland: World Health Organization (WHO)
Ireland Vital Registration - Deaths 1995 ICD9 as it appears in World Health Organization (WHO). WHO Mortality Database Version November 2015. Geneva, Switzerland: World Health Organization (WHO)
Ireland Vital Registration - Deaths 1996 ICD9 as it appears in World Health Organization (WHO). WHO Mortality Database Version November 2015. Geneva, Switzerland: World Health Organization (WHO)
Ireland Vital Registration - Deaths 1997 ICD9 as it appears in World Health Organization (WHO). WHO Mortality Database Version November 2015. Geneva, Switzerland: World Health Organization (WHO)
Ireland Vital Registration - Deaths 1998 ICD9 as it appears in World Health Organization (WHO). WHO Mortality Database Version November 2015. Geneva, Switzerland: World Health Organization (WHO)
Ireland Vital Registration - Deaths 1999 ICD9 as it appears in World Health Organization (WHO). WHO Mortality Database Version November 2015. Geneva, Switzerland: World Health Organization (WHO)
Ireland Vital Registration - Deaths 2000 ICD9 as it appears in World Health Organization (WHO). WHO Mortality Database Version November 2015. Geneva, Switzerland: World Health Organization (WHO)
Ireland Vital Registration - Deaths 2001 ICD9 as it appears in World Health Organization (WHO). WHO Mortality Database Version November 2015. Geneva, Switzerland: World Health Organization (WHO)
Ireland Vital Registration - Deaths 2002 ICD9 as it appears in World Health Organization (WHO). WHO Mortality Database Version November 2015. Geneva, Switzerland: World Health Organization (WHO)
Ireland Vital Registration - Deaths 2003 ICD9 as it appears in World Health Organization (WHO). WHO Mortality Database Version November 2015. Geneva, Switzerland: World Health Organization (WHO)
Ireland Vital Registration - Deaths 2004 ICD9 as it appears in World Health Organization (WHO). WHO Mortality Database Version November 2015. Geneva, Switzerland: World Health Organization (WHO)
Ireland Vital Registration - Deaths 2005 ICD9 as it appears in World Health Organization (WHO). WHO Mortality Database Version November 2015. Geneva, Switzerland: World Health Organization (WHO)
Ireland Vital Registration - Deaths 2007 ICD10 as it appears in World Health Organization (WHO). WHO Mortality Database Version October 2017. Geneva, Switzerland: World Health Organization (WHO)
Ireland Vital Registration - Deaths 2008 ICD10 as it appears in World Health Organization (WHO). WHO Mortality Database Version October 2017. Geneva, Switzerland: World Health Organization (WHO)
Ireland Vital Registration - Deaths 2009 ICD10 as it appears in World Health Organization (WHO). WHO Mortality Database Version October 2017. Geneva, Switzerland: World Health Organization (WHO)
Ireland Vital Registration - Deaths 2010 ICD10 as it appears in World Health Organization (WHO). WHO Mortality Database Version October 2017. Geneva, Switzerland: World Health Organization (WHO)
Ireland Vital Registration - Deaths 2011 ICD10 as it appears in World Health Organization (WHO). WHO Mortality Database Version October 2017. Geneva, Switzerland: World Health Organization (WHO)
Ireland Vital Registration - Deaths 2012 ICD10 as it appears in World Health Organization (WHO). WHO Mortality Database Version October 2017. Geneva, Switzerland: World Health Organization (WHO)
Ireland Vital Registration - Deaths 2013 ICD10 as it appears in World Health Organization (WHO). WHO Mortality Database Version October 2017. Geneva, Switzerland: World Health Organization (WHO)
Ireland Vital Registration - Deaths 2014 ICD10 as it appears in World Health Organization (WHO). WHO Mortality Database Version October 2017. Geneva, Switzerland: World Health Organization (WHO)
Ireland Vital Registration - Deaths 2015 ICD10 as it appears in World Health Organization (WHO). WHO Mortality Database Version December 2018. Geneva, Switzerland: World Health Organization (WHO)
Islami F, Pourshams A, Nasseri-Moghaddam S, Khademi H, Poutschi H, Khoshnia M, Norouzi A, Amiriani T, Sohrabpour AA, Aliasgari A, Jafari E, Semnani S, Abnet CC, Pharaoh PD, Brennan P, Kamangar F, Dawsey SM, Boffetta P, Malekzadeh R. Gastroesophageal Reflux Disease and overall and Cause-specific Mortality: A Prospective Study of 50000 Individuals. Middle East J Dig Dis. 2014; 6(2): 65-80
Israel Vital Registration - Deaths 1995 ICD9 as it appears in World Health Organization (WHO). WHO Mortality Database Version November 2015. Geneva, Switzerland: World Health Organization (WHO)
Israel Vital Registration - Deaths 1996 ICD9 as it appears in World Health Organization (WHO). WHO Mortality Database Version November 2015. Geneva, Switzerland: World Health Organization (WHO)
Israel Vital Registration - Deaths 1997 ICD9 as it appears in World Health Organization (WHO). WHO Mortality Database Version November 2015. Geneva, Switzerland: World Health Organization (WHO)
Israel Vital Registration - Deaths 1998 ICD10 as it appears in World Health Organization (WHO). WHO Mortality Database Version October 2017. Geneva, Switzerland: World Health Organization (WHO)
Israel Vital Registration - Deaths 1999 ICD10 as it appears in World Health Organization (WHO). WHO Mortality Database Version October 2017. Geneva, Switzerland: World Health Organization (WHO)
Israel Vital Registration - Deaths 2000 ICD10 as it appears in World Health Organization (WHO). WHO Mortality Database Version October 2017. Geneva, Switzerland: World Health Organization (WHO)
Israel Vital Registration - Deaths 2001 ICD10 as it appears in World Health Organization (WHO). WHO Mortality Database Version October 2017. Geneva, Switzerland: World Health Organization (WHO)
Israel Vital Registration - Deaths 2002 ICD10 as it appears in World Health Organization (WHO). WHO Mortality Database Version October 2017. Geneva, Switzerland: World Health Organization (WHO)
Israel Vital Registration - Deaths 2003 ICD10 as it appears in World Health Organization (WHO). WHO Mortality Database Version October 2017. Geneva, Switzerland: World Health Organization (WHO)
Israel Vital Registration - Deaths 2004 ICD10 as it appears in World Health Organization (WHO). WHO Mortality Database Version October 2017. Geneva, Switzerland: World Health Organization (WHO)
Israel Vital Registration - Deaths 2005 ICD10 as it appears in World Health Organization (WHO). WHO Mortality Database Version October 2017. Geneva, Switzerland: World Health Organization (WHO)
Israel Vital Registration - Deaths 2006 ICD10 as it appears in World Health Organization (WHO). WHO Mortality Database Version October 2017. Geneva, Switzerland: World Health Organization (WHO)
Israel Vital Registration - Deaths 2007 ICD10 as it appears in World Health Organization (WHO). WHO Mortality Database Version October 2017. Geneva, Switzerland: World Health Organization (WHO)
Israel Vital Registration - Deaths 2008 ICD10 as it appears in World Health Organization (WHO). WHO Mortality Database Version October 2017. Geneva, Switzerland: World Health Organization (WHO)
Israel Vital Registration - Deaths 2009 ICD10 as it appears in World Health Organization (WHO). WHO Mortality Database Version October 2017. Geneva, Switzerland: World Health Organization (WHO)
Israel Vital Registration - Deaths 2010 ICD10 as it appears in World Health Organization (WHO). WHO Mortality Database Version October 2017. Geneva, Switzerland: World Health Organization (WHO)
Israel Vital Registration - Deaths 2011 ICD10 as it appears in World Health Organization (WHO). WHO Mortality Database Version October 2017. Geneva, Switzerland: World Health Organization (WHO)
Israel Vital Registration - Deaths 2012 ICD10 as it appears in World Health Organization (WHO). WHO Mortality Database Version October 2017. Geneva, Switzerland: World Health Organization (WHO)
Israel Vital Registration - Deaths 2013 ICD10 as it appears in World Health Organization (WHO). WHO Mortality Database Version October 2017. Geneva, Switzerland: World Health Organization (WHO)
Israel Vital Registration - Deaths 2014 ICD10 as it appears in World Health Organization (WHO). WHO Mortality Database Version March 2017. Geneva, Switzerland: World Health Organization (WHO)
Israel Vital Registration - Deaths 2015 ICD10 as it appears in World Health Organization (WHO). WHO Mortality Database Version April 2018. Geneva, Switzerland: World Health Organization (WHO)
Italy Vital Registration - Deaths 2013. Rome, Italy: National Institute of Statistics (Italy)
Iyengar K, Iyengar SD, Suhalka V, Dashora K. Pregnancy-related deaths in rural Rajasthan, India: exploring causes, context, and care-seeking through verbal autopsy. J Health Popul Nutr. 2009; 27(2): 293-302
Jahn A, Floyd S, Crampin AC, Mvula H, Mwinuka V, Mwaiyeghele E, McGrath N, Zaba B, Fine PEM, Glynn JR. Declining child mortality in northern Malawi despite high rates of infection with HIV. Bull World Health Organ. 2010; 88: 746-53
Jamaica Vital Registration - Deaths 2000 ICD10 as it appears in World Health Organization (WHO). WHO Mortality Database Version October 2017. Geneva, Switzerland: World Health Organization (WHO)
Jamaica Vital Registration - Deaths 2001 ICD10 as it appears in World Health Organization (WHO). WHO Mortality Database Version October 2017. Geneva, Switzerland: World Health Organization (WHO)
Jamaica Vital Registration - Deaths 2002 ICD10 as it appears in World Health Organization (WHO). WHO Mortality Database Version October 2017. Geneva, Switzerland: World Health Organization (WHO)
Jamaica Vital Registration - Deaths 2003 ICD10 as it appears in World Health Organization (WHO). WHO Mortality Database Version October 2017. Geneva, Switzerland: World Health Organization (WHO)
Jamaica Vital Registration - Deaths 2004 ICD10 as it appears in World Health Organization (WHO). WHO Mortality Database Version October 2017. Geneva, Switzerland: World Health Organization (WHO)
Jamaica Vital Registration - Deaths 2005 ICD10 as it appears in World Health Organization (WHO). WHO Mortality Database Version October 2017. Geneva, Switzerland: World Health Organization (WHO)
Jamaica Vital Registration - Deaths 2006 ICD10 as it appears in World Health Organization (WHO). WHO Mortality Database Version October 2017. Geneva, Switzerland: World Health Organization (WHO)
Jamaica Vital Registration - Deaths 2009 ICD10 as it appears in World Health Organization (WHO). WHO Mortality Database Version October 2017. Geneva, Switzerland: World Health Organization (WHO)
Jamaica Vital Registration - Deaths 2010 ICD10 as it appears in World Health Organization (WHO). WHO Mortality Database Version October 2017. Geneva, Switzerland: World Health Organization (WHO)
Jamaica Vital Registration - Deaths 2011 ICD10 as it appears in World Health Organization (WHO). WHO Mortality Database Version October 2017. Geneva, Switzerland: World Health Organization (WHO)
Jamaica Vital Registration - Deaths 2012 ICD10 as it appears in World Health Organization (WHO). WHO Mortality Database Version December 2018. Geneva, Switzerland: World Health Organization (WHO)
Jamaica Vital Registration - Deaths 2013 ICD10 as it appears in World Health Organization (WHO). WHO Mortality Database Version December 2018. Geneva, Switzerland: World Health Organization (WHO)
Jamaica Vital Registration - Deaths 2014 ICD10 as it appears in World Health Organization (WHO). WHO Mortality Database Version December 2018. Geneva, Switzerland: World Health Organization (WHO)
Jordan Vital Registration - Deaths 2008 ICD10 as it appears in World Health Organization (WHO). WHO Mortality Database Version October 2017. Geneva, Switzerland: World Health Organization (WHO)
Jordan Vital Registration - Deaths 2009 ICD10 as it appears in World Health Organization (WHO). WHO Mortality Database Version October 2017. Geneva, Switzerland: World Health Organization (WHO)
Jordan Vital Registration - Deaths 2010 ICD10 as it appears in World Health Organization (WHO). WHO Mortality Database Version October 2017. Geneva, Switzerland: World Health Organization (WHO)
Jordan Vital Registration - Deaths 2011 ICD10 as it appears in World Health Organization (WHO). WHO Mortality Database Version October 2017. Geneva, Switzerland: World Health Organization (WHO)
Jordan Vital Registration - Deaths 2012 ICD10 as it appears in World Health Organization (WHO). WHO Mortality Database Version March 2017. Geneva, Switzerland: World Health Organization (WHO)
Jordan Vital Registration - Deaths 2015 ICD10 as it appears in World Health Organization (WHO). WHO Mortality Database Version May 2019. Geneva, Switzerland: World Health Organization (WHO)
Joshi R, Cardona M, Iyengar S, Sukumar A, Raju CR, Raju KR, Raju K, Reddy KS, Lopez A, Neal B. Chronic diseases now a leading cause of death in rural India ñ mortality data from the Andhra Pradesh Rural Health Initiative. Int J Epidemiol. 2006; 35(6): 1522-9
Kaatano GM, Mashauri FM, Kinung'hi SM, Mwanga JR, Malima RC, Kishamawe C, Nnko SE, Magesa SM, Mboera LE. Patterns of malaria related mortality based on verbal autopsy in Muleba District, north-western Tanzania. Tanzan J Health Res. 2009; 11(4): 210-8
Kakazo M, Lehmann D, Coakley K, Gratten H, Saleu G, Taime J, Riley ID, Alphers MP. Mortality rates and the utilization of health services during terminal illness in the Asaro Valley, Eastern Highlands Province, Papua New Guinea. P N G Med J. 1999; 42(2-Jan): 13-26
Kalkonde Y, Deshmukh M, Kakarmath S, Puthran J, Agavane V, Sahane V, Bang A. A prospective study of causes of death in rural Gadchiroli, an underdeveloped district of India (2011-2013). J Glob Health Rep. 2019; 3: e2019009
Kalter HD, Roubanatou AM, Koffi A, Black RE. Direct estimates of national neonatal and child cause-specific mortality proportions in Niger by expert algorithm and physician-coded analysis of verbal autopsy interviews. J Glob Health. 2015; 5(1): 010415
Kazakhstan Vital Registration - Deaths 2013 ICD10 as it appears in World Health Organization (WHO). WHO Mortality Database Version October 2017. Geneva, Switzerland: World Health Organization (WHO)
Kazakhstan Vital Registration - Deaths 2014 ICD10 as it appears in World Health Organization (WHO). WHO Mortality Database Version October 2017. Geneva, Switzerland: World Health Organization (WHO)
Kazakhstan Vital Registration - Deaths 2015 ICD10 as it appears in World Health Organization (WHO). WHO Mortality Database Version October 2017. Geneva, Switzerland: World Health Organization (WHO)
Kazakhstan Vital Registration - Deaths 2017 ICD10 as it appears in World Health Organization (WHO). WHO Mortality Database Version May 2019. Geneva, Switzerland: World Health Organization (WHO)
Khanna R, Kumar A, Vaghela JF, Sreenivas V, Puliyel JM. Community based retrospective study of sex in infant mortality in India. BMJ. 2003; 327(7407): 126
Kiribati Vital Registration - Deaths 1995 ICD9 as it appears in World Health Organization (WHO). WHO Mortality Database Version November 2015. Geneva, Switzerland: World Health Organization (WHO)
Kiribati Vital Registration - Deaths 1999 ICD10 as it appears in World Health Organization (WHO). WHO Mortality Database Version October 2017. Geneva, Switzerland: World Health Organization (WHO)
Kiribati Vital Registration - Deaths 2000 ICD10 as it appears in World Health Organization (WHO). WHO Mortality Database Version October 2017. Geneva, Switzerland: World Health Organization (WHO)
Kiribati Vital Registration - Deaths 2001 ICD10 as it appears in World Health Organization (WHO). WHO Mortality Database Version October 2017. Geneva, Switzerland: World Health Organization (WHO)
Kolappan C, Subramani R, Swaminathan S. Tuberculosis mortality in a rural population from South India. Indian J Tuberc. 2016; 63(2): 100ñ5
Kouanda S, Bado A, YamÈogo M, NitiËma J, YamÈogo G, Bocoum F, Millogo T, Ridde V, Haddad S, Sondo B. The Kaya HDSS, Burkina Faso: a platform for epidemiological studies and health programme evaluation. Int J Epidemiol. 2013; 42(3): 741-9
Kumar R, Kapoor SK, Krishnan A. Performance of cause-specific childhood mortality surveillance by health workers using a short verbal autopsy tool. Southeast Asia J Public Health. 2012; 1(2): 151-158
Kuwait Vital Registration - Deaths 1995 ICD10 as it appears in World Health Organization (WHO). WHO Mortality Database Version October 2017. Geneva, Switzerland: World Health Organization (WHO)
Kuwait Vital Registration - Deaths 1996 ICD10 as it appears in World Health Organization (WHO). WHO Mortality Database Version October 2017. Geneva, Switzerland: World Health Organization (WHO)
Kuwait Vital Registration - Deaths 1997 ICD10 as it appears in World Health Organization (WHO). WHO Mortality Database Version October 2017. Geneva, Switzerland: World Health Organization (WHO)
Kuwait Vital Registration - Deaths 1999 ICD10 as it appears in World Health Organization (WHO). WHO Mortality Database Version October 2017. Geneva, Switzerland: World Health Organization (WHO)
Kuwait Vital Registration - Deaths 2000 ICD10 as it appears in World Health Organization (WHO). WHO Mortality Database Version October 2017. Geneva, Switzerland: World Health Organization (WHO)
Kuwait Vital Registration - Deaths 2001 ICD10 as it appears in World Health Organization (WHO). WHO Mortality Database Version October 2017. Geneva, Switzerland: World Health Organization (WHO)
Kuwait Vital Registration - Deaths 2002 ICD10 as it appears in World Health Organization (WHO). WHO Mortality Database Version October 2017. Geneva, Switzerland: World Health Organization (WHO)
Kuwait Vital Registration - Deaths 2008 ICD10 as it appears in World Health Organization (WHO). WHO Mortality Database Version October 2017. Geneva, Switzerland: World Health Organization (WHO)
Kuwait Vital Registration - Deaths 1998 ICD10 as it appears in World Health Organization (WHO). WHO Mortality Database Version October 2017. Geneva, Switzerland: World Health Organization (WHO)
Kuwait Vital Registration - Deaths 2003 ICD10 as it appears in World Health Organization (WHO). WHO Mortality Database Version October 2017. Geneva, Switzerland: World Health Organization (WHO)
Kuwait Vital Registration - Deaths 2004 ICD10 as it appears in World Health Organization (WHO). WHO Mortality Database Version October 2017. Geneva, Switzerland: World Health Organization (WHO)
Kuwait Vital Registration - Deaths 2005 ICD10 as it appears in World Health Organization (WHO). WHO Mortality Database Version October 2017. Geneva, Switzerland: World Health Organization (WHO)
Kuwait Vital Registration - Deaths 2006 ICD10 as it appears in World Health Organization (WHO). WHO Mortality Database Version October 2017. Geneva, Switzerland: World Health Organization (WHO)
Kuwait Vital Registration - Deaths 2007 ICD10 as it appears in World Health Organization (WHO). WHO Mortality Database Version October 2017. Geneva, Switzerland: World Health Organization (WHO)
Kuwait Vital Registration - Deaths 2009 ICD10 as it appears in World Health Organization (WHO). WHO Mortality Database Version October 2017. Geneva, Switzerland: World Health Organization (WHO)
Kuwait Vital Registration - Deaths 2010 ICD10 as it appears in World Health Organization (WHO). WHO Mortality Database Version October 2017. Geneva, Switzerland: World Health Organization (WHO)
Kuwait Vital Registration - Deaths 2011 ICD10 as it appears in World Health Organization (WHO). WHO Mortality Database Version October 2017. Geneva, Switzerland: World Health Organization (WHO)
Kuwait Vital Registration - Deaths 2012 ICD10 as it appears in World Health Organization (WHO). WHO Mortality Database Version October 2017. Geneva, Switzerland: World Health Organization (WHO)
Kuwait Vital Registration - Deaths 2013 ICD10 as it appears in World Health Organization (WHO). WHO Mortality Database Version October 2017. Geneva, Switzerland: World Health Organization (WHO)
Kuwait Vital Registration - Deaths 2014 ICD10 as it appears in World Health Organization (WHO). WHO Mortality Database Version October 2017. Geneva, Switzerland: World Health Organization (WHO)
Kyrgyzstan Vital Registration - Deaths 2000 ICD10 as it appears in World Health Organization (WHO). WHO Mortality Database Version October 2017. Geneva, Switzerland: World Health Organization (WHO)
Kyrgyzstan Vital Registration - Deaths 2001 ICD10 as it appears in World Health Organization (WHO). WHO Mortality Database Version October 2017. Geneva, Switzerland: World Health Organization (WHO)
Kyrgyzstan Vital Registration - Deaths 2002 ICD10 as it appears in World Health Organization (WHO). WHO Mortality Database Version October 2017. Geneva, Switzerland: World Health Organization (WHO)
Kyrgyzstan Vital Registration - Deaths 2003 ICD10 as it appears in World Health Organization (WHO). WHO Mortality Database Version October 2017. Geneva, Switzerland: World Health Organization (WHO)
Kyrgyzstan Vital Registration - Deaths 2004 ICD10 as it appears in World Health Organization (WHO). WHO Mortality Database Version October 2017. Geneva, Switzerland: World Health Organization (WHO)
Kyrgyzstan Vital Registration - Deaths 2005 ICD10 as it appears in World Health Organization (WHO). WHO Mortality Database Version October 2017. Geneva, Switzerland: World Health Organization (WHO)
Kyrgyzstan Vital Registration - Deaths 2006 ICD10 as it appears in World Health Organization (WHO). WHO Mortality Database Version October 2017. Geneva, Switzerland: World Health Organization (WHO)
Kyrgyzstan Vital Registration - Deaths 2007 ICD10 as it appears in World Health Organization (WHO). WHO Mortality Database Version October 2017. Geneva, Switzerland: World Health Organization (WHO)
Kyrgyzstan Vital Registration - Deaths 2008 ICD10 as it appears in World Health Organization (WHO). WHO Mortality Database Version October 2017. Geneva, Switzerland: World Health Organization (WHO)
Kyrgyzstan Vital Registration - Deaths 2009 ICD10 as it appears in World Health Organization (WHO). WHO Mortality Database Version October 2017. Geneva, Switzerland: World Health Organization (WHO)
Kyrgyzstan Vital Registration - Deaths 2010 ICD10 as it appears in World Health Organization (WHO). WHO Mortality Database Version October 2017. Geneva, Switzerland: World Health Organization (WHO)
Kyrgyzstan Vital Registration - Deaths 2011 ICD10 as it appears in World Health Organization (WHO). WHO Mortality Database Version October 2017. Geneva, Switzerland: World Health Organization (WHO)
Kyrgyzstan Vital Registration - Deaths 2012 ICD10 as it appears in World Health Organization (WHO). WHO Mortality Database Version October 2017. Geneva, Switzerland: World Health Organization (WHO)
Kyrgyzstan Vital Registration - Deaths 2013 ICD10 as it appears in World Health Organization (WHO). WHO Mortality Database Version October 2017. Geneva, Switzerland: World Health Organization (WHO)
Kyrgyzstan Vital Registration - Deaths 2014 ICD10 as it appears in World Health Organization (WHO). WHO Mortality Database Version March 2017. Geneva, Switzerland: World Health Organization (WHO)
Kyrgyzstan Vital Registration - Deaths 2015 ICD10 as it appears in World Health Organization (WHO). WHO Mortality Database Version March 2017. Geneva, Switzerland: World Health Organization (WHO)
Kyrgyzstan Vital Registration - Deaths 2016 ICD10 as it appears in World Health Organization (WHO). WHO Mortality Database Version December 2018. Geneva, Switzerland: World Health Organization (WHO)
Labrique AB, Sikder SS, Wu L, Rashid M, Ali H, Ullah B, Shamim AA, Mehra S, Klemm R, Banu H, West KP, Christian P. Beyond pregnancy--the neglected burden of mortality in young women of reproductive age in Bangladesh: a prospective cohort study. BJOG. 2013; 120(9): 1085-9
Latvia Vital Registration - Deaths 1996 ICD10 as it appears in World Health Organization (WHO). WHO Mortality Database Version October 2017. Geneva, Switzerland: World Health Organization (WHO)
Latvia Vital Registration - Deaths 1997 ICD10 as it appears in World Health Organization (WHO). WHO Mortality Database Version October 2017. Geneva, Switzerland: World Health Organization (WHO)
Latvia Vital Registration - Deaths 1998 ICD10 as it appears in World Health Organization (WHO). WHO Mortality Database Version October 2017. Geneva, Switzerland: World Health Organization (WHO)
Latvia Vital Registration - Deaths 1999 ICD10 as it appears in World Health Organization (WHO). WHO Mortality Database Version October 2017. Geneva, Switzerland: World Health Organization (WHO)
Latvia Vital Registration - Deaths 2000 ICD10 as it appears in World Health Organization (WHO). WHO Mortality Database Version October 2017. Geneva, Switzerland: World Health Organization (WHO)
Latvia Vital Registration - Deaths 2001 ICD10 as it appears in World Health Organization (WHO). WHO Mortality Database Version October 2017. Geneva, Switzerland: World Health Organization (WHO)
Latvia Vital Registration - Deaths 2002 ICD10 as it appears in World Health Organization (WHO). WHO Mortality Database Version October 2017. Geneva, Switzerland: World Health Organization (WHO)
Latvia Vital Registration - Deaths 2003 ICD10 as it appears in World Health Organization (WHO). WHO Mortality Database Version October 2017. Geneva, Switzerland: World Health Organization (WHO)
Latvia Vital Registration - Deaths 2004 ICD10 as it appears in World Health Organization (WHO). WHO Mortality Database Version October 2017. Geneva, Switzerland: World Health Organization (WHO)
Latvia Vital Registration - Deaths 2005 ICD10 as it appears in World Health Organization (WHO). WHO Mortality Database Version October 2017. Geneva, Switzerland: World Health Organization (WHO)
Latvia Vital Registration - Deaths 2006 ICD10 as it appears in World Health Organization (WHO). WHO Mortality Database Version October 2017. Geneva, Switzerland: World Health Organization (WHO)
Latvia Vital Registration - Deaths 2007 ICD10 as it appears in World Health Organization (WHO). WHO Mortality Database Version October 2017. Geneva, Switzerland: World Health Organization (WHO)
Latvia Vital Registration - Deaths 2008 ICD10 as it appears in World Health Organization (WHO). WHO Mortality Database Version October 2017. Geneva, Switzerland: World Health Organization (WHO)
Latvia Vital Registration - Deaths 2009 ICD10 as it appears in World Health Organization (WHO). WHO Mortality Database Version October 2017. Geneva, Switzerland: World Health Organization (WHO)
Latvia Vital Registration - Deaths 2010 ICD10 as it appears in World Health Organization (WHO). WHO Mortality Database Version October 2017. Geneva, Switzerland: World Health Organization (WHO)
Latvia Vital Registration - Deaths 2011 ICD10 as it appears in World Health Organization (WHO). WHO Mortality Database Version October 2017. Geneva, Switzerland: World Health Organization (WHO)
Latvia Vital Registration - Deaths 2012 ICD10 as it appears in World Health Organization (WHO). WHO Mortality Database Version October 2017. Geneva, Switzerland: World Health Organization (WHO)
Latvia Vital Registration - Deaths 2013 ICD10 as it appears in World Health Organization (WHO). WHO Mortality Database Version October 2017. Geneva, Switzerland: World Health Organization (WHO)
Latvia Vital Registration - Deaths 2014 ICD10 as it appears in World Health Organization (WHO). WHO Mortality Database Version October 2017. Geneva, Switzerland: World Health Organization (WHO)
Latvia Vital Registration - Deaths 2015 ICD10 as it appears in World Health Organization (WHO). WHO Mortality Database Version October 2017. Geneva, Switzerland: World Health Organization (WHO)
Lehmann D. Demography and causes of death among the Huli in the Tari Basin. P N G Med J. 2002; 45(1-2): 51-62
Lithuania Vital Registration - Deaths 1994 ICD9 as it appears in World Health Organization (WHO). WHO Mortality Database Version November 2015. Geneva, Switzerland: World Health Organization (WHO)
Lithuania Vital Registration - Deaths 1995 ICD9 as it appears in World Health Organization (WHO). WHO Mortality Database Version November 2015. Geneva, Switzerland: World Health Organization (WHO)
Lithuania Vital Registration - Deaths 1996 ICD9 as it appears in World Health Organization (WHO). WHO Mortality Database Version November 2015. Geneva, Switzerland: World Health Organization (WHO)
Lithuania Vital Registration - Deaths 1998 ICD10 as it appears in World Health Organization (WHO). WHO Mortality Database Version October 2017. Geneva, Switzerland: World Health Organization (WHO)
Lithuania Vital Registration - Deaths 1999 ICD10 as it appears in World Health Organization (WHO). WHO Mortality Database Version October 2017. Geneva, Switzerland: World Health Organization (WHO)
Lithuania Vital Registration - Deaths 2000 ICD10 as it appears in World Health Organization (WHO). WHO Mortality Database Version October 2017. Geneva, Switzerland: World Health Organization (WHO)
Lithuania Vital Registration - Deaths 2001 ICD10 as it appears in World Health Organization (WHO). WHO Mortality Database Version October 2017. Geneva, Switzerland: World Health Organization (WHO)
Lithuania Vital Registration - Deaths 2002 ICD10 as it appears in World Health Organization (WHO). WHO Mortality Database Version October 2017. Geneva, Switzerland: World Health Organization (WHO)
Lithuania Vital Registration - Deaths 2003 ICD10 as it appears in World Health Organization (WHO). WHO Mortality Database Version October 2017. Geneva, Switzerland: World Health Organization (WHO)
Lithuania Vital Registration - Deaths 2004 ICD10 as it appears in World Health Organization (WHO). WHO Mortality Database Version October 2017. Geneva, Switzerland: World Health Organization (WHO)
Lithuania Vital Registration - Deaths 2005 ICD10 as it appears in World Health Organization (WHO). WHO Mortality Database Version October 2017. Geneva, Switzerland: World Health Organization (WHO)
Lithuania Vital Registration - Deaths 2006 ICD10 as it appears in World Health Organization (WHO). WHO Mortality Database Version October 2017. Geneva, Switzerland: World Health Organization (WHO)
Lithuania Vital Registration - Deaths 2007 ICD10 as it appears in World Health Organization (WHO). WHO Mortality Database Version October 2017. Geneva, Switzerland: World Health Organization (WHO)
Lithuania Vital Registration - Deaths 2008 ICD10 as it appears in World Health Organization (WHO). WHO Mortality Database Version October 2017. Geneva, Switzerland: World Health Organization (WHO)
Lithuania Vital Registration - Deaths 1997 ICD9 as it appears in World Health Organization (WHO). WHO Mortality Database Version November 2015. Geneva, Switzerland: World Health Organization (WHO)
Lithuania Vital Registration - Deaths 2009 ICD10 as it appears in World Health Organization (WHO). WHO Mortality Database Version October 2017. Geneva, Switzerland: World Health Organization (WHO)
Lithuania Vital Registration - Deaths 2010 ICD10 as it appears in World Health Organization (WHO). WHO Mortality Database Version October 2017. Geneva, Switzerland: World Health Organization (WHO)
Lithuania Vital Registration - Deaths 2011 ICD10 as it appears in World Health Organization (WHO). WHO Mortality Database Version October 2017. Geneva, Switzerland: World Health Organization (WHO)
Lithuania Vital Registration - Deaths 2012 ICD10 as it appears in World Health Organization (WHO). WHO Mortality Database Version October 2017. Geneva, Switzerland: World Health Organization (WHO)
Lithuania Vital Registration - Deaths 2013 ICD10 as it appears in World Health Organization (WHO). WHO Mortality Database Version October 2017. Geneva, Switzerland: World Health Organization (WHO)
Lithuania Vital Registration - Deaths 2014 ICD10 as it appears in World Health Organization (WHO). WHO Mortality Database Version October 2017. Geneva, Switzerland: World Health Organization (WHO)
Lithuania Vital Registration - Deaths 2015 ICD10 as it appears in World Health Organization (WHO). WHO Mortality Database Version March 2017. Geneva, Switzerland: World Health Organization (WHO)
Lithuania Vital Registration - Deaths 2016 ICD10 as it appears in World Health Organization (WHO). WHO Mortality Database Version April 2018. Geneva, Switzerland: World Health Organization (WHO)
Lithuania Vital Registration - Deaths 2017 ICD10 as it appears in World Health Organization (WHO). WHO Mortality Database Version December 2018. Geneva, Switzerland: World Health Organization (WHO)
Lulu K, Berhane Y. The use of simplified verbal autopsy in identifying causes of adult death in a predominantly rural population in Ethiopia. BMC Public Health. 2005; 5: 58
Luxembourg Vital Registration - Deaths 1980 ICD9 as it appears in World Health Organization (WHO). WHO Mortality Database Version November 2015. Geneva, Switzerland: World Health Organization (WHO)
Luxembourg Vital Registration - Deaths 1981 ICD9 as it appears in World Health Organization (WHO). WHO Mortality Database Version November 2015. Geneva, Switzerland: World Health Organization (WHO)
Luxembourg Vital Registration - Deaths 1982 ICD9 as it appears in World Health Organization (WHO). WHO Mortality Database Version November 2015. Geneva, Switzerland: World Health Organization (WHO)
Luxembourg Vital Registration - Deaths 1983 ICD9 as it appears in World Health Organization (WHO). WHO Mortality Database Version November 2015. Geneva, Switzerland: World Health Organization (WHO)
Luxembourg Vital Registration - Deaths 1984 ICD9 as it appears in World Health Organization (WHO). WHO Mortality Database Version November 2015. Geneva, Switzerland: World Health Organization (WHO)
Luxembourg Vital Registration - Deaths 1985 ICD9 as it appears in World Health Organization (WHO). WHO Mortality Database Version November 2015. Geneva, Switzerland: World Health Organization (WHO)
Luxembourg Vital Registration - Deaths 1986 ICD9 as it appears in World Health Organization (WHO). WHO Mortality Database Version November 2015. Geneva, Switzerland: World Health Organization (WHO)
Luxembourg Vital Registration - Deaths 1987 ICD9 as it appears in World Health Organization (WHO). WHO Mortality Database Version November 2015. Geneva, Switzerland: World Health Organization (WHO)
Luxembourg Vital Registration - Deaths 1988 ICD9 as it appears in World Health Organization (WHO). WHO Mortality Database Version November 2015. Geneva, Switzerland: World Health Organization (WHO)
Luxembourg Vital Registration - Deaths 1989 ICD9 as it appears in World Health Organization (WHO). WHO Mortality Database Version November 2015. Geneva, Switzerland: World Health Organization (WHO)
Luxembourg Vital Registration - Deaths 1990 ICD9 as it appears in World Health Organization (WHO). WHO Mortality Database Version November 2015. Geneva, Switzerland: World Health Organization (WHO)
Luxembourg Vital Registration - Deaths 1992 ICD9 as it appears in World Health Organization (WHO). WHO Mortality Database Version November 2015. Geneva, Switzerland: World Health Organization (WHO)
Luxembourg Vital Registration - Deaths 1993 ICD9 as it appears in World Health Organization (WHO). WHO Mortality Database Version November 2015. Geneva, Switzerland: World Health Organization (WHO)
Luxembourg Vital Registration - Deaths 1994 ICD9 as it appears in World Health Organization (WHO). WHO Mortality Database Version November 2015. Geneva, Switzerland: World Health Organization (WHO)
Luxembourg Vital Registration - Deaths 1995 ICD9 as it appears in World Health Organization (WHO). WHO Mortality Database Version November 2015. Geneva, Switzerland: World Health Organization (WHO)
Luxembourg Vital Registration - Deaths 1996 ICD9 as it appears in World Health Organization (WHO). WHO Mortality Database Version November 2015. Geneva, Switzerland: World Health Organization (WHO)
Luxembourg Vital Registration - Deaths 1997 ICD9 as it appears in World Health Organization (WHO). WHO Mortality Database Version November 2015. Geneva, Switzerland: World Health Organization (WHO)
Luxembourg Vital Registration - Deaths 1998 ICD10 as it appears in World Health Organization (WHO). WHO Mortality Database Version October 2017. Geneva, Switzerland: World Health Organization (WHO)
Luxembourg Vital Registration - Deaths 1999 ICD10 as it appears in World Health Organization (WHO). WHO Mortality Database Version October 2017. Geneva, Switzerland: World Health Organization (WHO)
Luxembourg Vital Registration - Deaths 2000 ICD10 as it appears in World Health Organization (WHO). WHO Mortality Database Version October 2017. Geneva, Switzerland: World Health Organization (WHO)
Luxembourg Vital Registration - Deaths 2001 ICD10 as it appears in World Health Organization (WHO). WHO Mortality Database Version October 2017. Geneva, Switzerland: World Health Organization (WHO)
Luxembourg Vital Registration - Deaths 2002 ICD10 as it appears in World Health Organization (WHO). WHO Mortality Database Version October 2017. Geneva, Switzerland: World Health Organization (WHO)
Luxembourg Vital Registration - Deaths 2003 ICD10 as it appears in World Health Organization (WHO). WHO Mortality Database Version October 2017. Geneva, Switzerland: World Health Organization (WHO)
Luxembourg Vital Registration - Deaths 2004 ICD10 as it appears in World Health Organization (WHO). WHO Mortality Database Version October 2017. Geneva, Switzerland: World Health Organization (WHO)
Luxembourg Vital Registration - Deaths 2005 ICD10 as it appears in World Health Organization (WHO). WHO Mortality Database Version October 2017. Geneva, Switzerland: World Health Organization (WHO)
Luxembourg Vital Registration - Deaths 2006 ICD10 as it appears in World Health Organization (WHO). WHO Mortality Database Version October 2017. Geneva, Switzerland: World Health Organization (WHO)
Luxembourg Vital Registration - Deaths 2007 ICD10 as it appears in World Health Organization (WHO). WHO Mortality Database Version October 2017. Geneva, Switzerland: World Health Organization (WHO)
Luxembourg Vital Registration - Deaths 2008 ICD10 as it appears in World Health Organization (WHO). WHO Mortality Database Version October 2017. Geneva, Switzerland: World Health Organization (WHO)
Luxembourg Vital Registration - Deaths 2009 ICD10 as it appears in World Health Organization (WHO). WHO Mortality Database Version October 2017. Geneva, Switzerland: World Health Organization (WHO)
Luxembourg Vital Registration - Deaths 2010 ICD10 as it appears in World Health Organization (WHO). WHO Mortality Database Version October 2017. Geneva, Switzerland: World Health Organization (WHO)
Luxembourg Vital Registration - Deaths 2011 ICD10 as it appears in World Health Organization (WHO). WHO Mortality Database Version October 2017. Geneva, Switzerland: World Health Organization (WHO)
Luxembourg Vital Registration - Deaths 2012 ICD10 as it appears in World Health Organization (WHO). WHO Mortality Database Version October 2017. Geneva, Switzerland: World Health Organization (WHO)
Luxembourg Vital Registration - Deaths 2013 ICD10 as it appears in World Health Organization (WHO). WHO Mortality Database Version October 2017. Geneva, Switzerland: World Health Organization (WHO)
Luxembourg Vital Registration - Deaths 2014 ICD10 as it appears in World Health Organization (WHO). WHO Mortality Database Version October 2017. Geneva, Switzerland: World Health Organization (WHO)
Luxembourg Vital Registration - Deaths 2015 ICD10 as it appears in World Health Organization (WHO). WHO Mortality Database Version October 2017. Geneva, Switzerland: World Health Organization (WHO)
Luxembourg Vital Registration - Deaths 2016 ICD10 as it appears in World Health Organization (WHO). WHO Mortality Database Version May 2019. Geneva, Switzerland: World Health Organization (WHO)
Macau Vital Registration - Deaths 1994 ICD9 as it appears in World Health Organization (WHO). WHO Mortality Database Version November 2015. Geneva, Switzerland: World Health Organization (WHO)
Macedonia Vital Registration - Deaths 1991 ICD9 as it appears in World Health Organization (WHO). WHO Mortality Database Version November 2015. Geneva, Switzerland: World Health Organization (WHO)
Macedonia Vital Registration - Deaths 1992 ICD9 as it appears in World Health Organization (WHO). WHO Mortality Database Version November 2015. Geneva, Switzerland: World Health Organization (WHO)
Macedonia Vital Registration - Deaths 1993 ICD9 as it appears in World Health Organization (WHO). WHO Mortality Database Version November 2015. Geneva, Switzerland: World Health Organization (WHO)
Macedonia Vital Registration - Deaths 1994 ICD9 as it appears in World Health Organization (WHO). WHO Mortality Database Version November 2015. Geneva, Switzerland: World Health Organization (WHO)
Macedonia Vital Registration - Deaths 1995 ICD9 as it appears in World Health Organization (WHO). WHO Mortality Database Version November 2015. Geneva, Switzerland: World Health Organization (WHO)
Macedonia Vital Registration - Deaths 1996 ICD9 as it appears in World Health Organization (WHO). WHO Mortality Database Version November 2015. Geneva, Switzerland: World Health Organization (WHO)
Macedonia Vital Registration - Deaths 1997 ICD9 as it appears in World Health Organization (WHO). WHO Mortality Database Version November 2015. Geneva, Switzerland: World Health Organization (WHO)
Macedonia Vital Registration - Deaths 1998 ICD9 as it appears in World Health Organization (WHO). WHO Mortality Database Version November 2015. Geneva, Switzerland: World Health Organization (WHO)
Macedonia Vital Registration - Deaths 1999 ICD9 as it appears in World Health Organization (WHO). WHO Mortality Database Version November 2015. Geneva, Switzerland: World Health Organization (WHO)
Macedonia Vital Registration - Deaths 2000 ICD9 as it appears in World Health Organization (WHO). WHO Mortality Database Version November 2015. Geneva, Switzerland: World Health Organization (WHO)
Macedonia Vital Registration - Deaths 2001 ICD9 as it appears in World Health Organization (WHO). WHO Mortality Database Version November 2015. Geneva, Switzerland: World Health Organization (WHO)
Macedonia Vital Registration - Deaths 2002 ICD9 as it appears in World Health Organization (WHO). WHO Mortality Database Version November 2015. Geneva, Switzerland: World Health Organization (WHO)
Macedonia Vital Registration - Deaths 2003 ICD9 as it appears in World Health Organization (WHO). WHO Mortality Database Version November 2015. Geneva, Switzerland: World Health Organization (WHO)
Macedonia Vital Registration - Deaths 2006 ICD10 as it appears in World Health Organization (WHO). WHO Mortality Database Version October 2017. Geneva, Switzerland: World Health Organization (WHO)
Macedonia Vital Registration - Deaths 2007 ICD10 as it appears in World Health Organization (WHO). WHO Mortality Database Version October 2017. Geneva, Switzerland: World Health Organization (WHO)
Macedonia Vital Registration - Deaths 2008 ICD10 as it appears in World Health Organization (WHO). WHO Mortality Database Version October 2017. Geneva, Switzerland: World Health Organization (WHO)
Macedonia Vital Registration - Deaths 2009 ICD10 as it appears in World Health Organization (WHO). WHO Mortality Database Version October 2017. Geneva, Switzerland: World Health Organization (WHO)
Macedonia Vital Registration - Deaths 2010 ICD10 as it appears in World Health Organization (WHO). WHO Mortality Database Version October 2017. Geneva, Switzerland: World Health Organization (WHO)
Macedonia Vital Registration - Deaths 2011 ICD10 as it appears in World Health Organization (WHO). WHO Mortality Database Version March 2017. Geneva, Switzerland: World Health Organization (WHO)
Macedonia Vital Registration - Deaths 2012 ICD10 as it appears in World Health Organization (WHO). WHO Mortality Database Version March 2017. Geneva, Switzerland: World Health Organization (WHO)
Macedonia Vital Registration - Deaths 2013 ICD10 as it appears in World Health Organization (WHO). WHO Mortality Database Version March 2017. Geneva, Switzerland: World Health Organization (WHO)
Macro International, Inc, Ministry of Health and Population (Nepal), New ERA. Nepal Demographic and Health Survey 2006. Fairfax, United States of America: ICF International
Macro International, Inc, National Institute of Population Studies (Pakistan). Pakistan Demographic and Health Survey 2006-2007. Fairfax, United States of America: ICF International
Malaysia Vital Registration - Deaths 2000 ICD10 as it appears in World Health Organization (WHO). WHO Mortality Database Version October 2017. Geneva, Switzerland: World Health Organization (WHO)
Malaysia Vital Registration - Deaths 2001 ICD10 as it appears in World Health Organization (WHO). WHO Mortality Database Version October 2017. Geneva, Switzerland: World Health Organization (WHO)
Malaysia Vital Registration - Deaths 2002 ICD10 as it appears in World Health Organization (WHO). WHO Mortality Database Version October 2017. Geneva, Switzerland: World Health Organization (WHO)
Malaysia Vital Registration - Deaths 2003 ICD10 as it appears in World Health Organization (WHO). WHO Mortality Database Version October 2017. Geneva, Switzerland: World Health Organization (WHO)
Malaysia Vital Registration - Deaths 2004 ICD10 as it appears in World Health Organization (WHO). WHO Mortality Database Version October 2017. Geneva, Switzerland: World Health Organization (WHO)
Malaysia Vital Registration - Deaths 2005 ICD10 as it appears in World Health Organization (WHO). WHO Mortality Database Version October 2017. Geneva, Switzerland: World Health Organization (WHO)
Malaysia Vital Registration - Deaths 2006 ICD10 as it appears in World Health Organization (WHO). WHO Mortality Database Version October 2017. Geneva, Switzerland: World Health Organization (WHO)
Malaysia Vital Registration - Deaths 2007 ICD10 as it appears in World Health Organization (WHO). WHO Mortality Database Version October 2017. Geneva, Switzerland: World Health Organization (WHO)
Malaysia Vital Registration - Deaths 2008 ICD10 as it appears in World Health Organization (WHO). WHO Mortality Database Version October 2017. Geneva, Switzerland: World Health Organization (WHO)
Malaysia Vital Registration - Deaths 2009 ICD10 as it appears in World Health Organization (WHO). WHO Mortality Database Version October 2017. Geneva, Switzerland: World Health Organization (WHO)
Malaysia Vital Registration - Deaths 2010 ICD10 as it appears in World Health Organization (WHO). WHO Mortality Database Version October 2017. Geneva, Switzerland: World Health Organization (WHO)
Malaysia Vital Registration - Deaths 2011 ICD10 as it appears in World Health Organization (WHO). WHO Mortality Database Version October 2017. Geneva, Switzerland: World Health Organization (WHO)
Malaysia Vital Registration - Deaths 2012 ICD10 as it appears in World Health Organization (WHO). WHO Mortality Database Version October 2017. Geneva, Switzerland: World Health Organization (WHO)
Malaysia Vital Registration - Deaths 2013 ICD10 as it appears in World Health Organization (WHO). WHO Mortality Database Version October 2017. Geneva, Switzerland: World Health Organization (WHO)
Malaysia Vital Registration - Deaths 2014 ICD10 as it appears in World Health Organization (WHO). WHO Mortality Database Version October 2017. Geneva, Switzerland: World Health Organization (WHO)
Maldives Vital Registration - Deaths 2010 ICD10 as it appears in World Health Organization (WHO). WHO Mortality Database Version October 2017. Geneva, Switzerland: World Health Organization (WHO)
Maldives Vital Registration - Deaths 2011 ICD10 as it appears in World Health Organization (WHO). WHO Mortality Database Version October 2017. Geneva, Switzerland: World Health Organization (WHO)
Maldives Vital Registration - Deaths 2015 ICD10 as it appears in World Health Organization (WHO). WHO Mortality Database Version December 2018. Geneva, Switzerland: World Health Organization (WHO)
Malta Vital Registration - Deaths 1980 ICD9 as it appears in World Health Organization (WHO). WHO Mortality Database Version November 2015. Geneva, Switzerland: World Health Organization (WHO)
Malta Vital Registration - Deaths 1981 ICD9 as it appears in World Health Organization (WHO). WHO Mortality Database Version November 2015. Geneva, Switzerland: World Health Organization (WHO)
Malta Vital Registration - Deaths 1982 ICD9 as it appears in World Health Organization (WHO). WHO Mortality Database Version November 2015. Geneva, Switzerland: World Health Organization (WHO)
Malta Vital Registration - Deaths 1983 ICD9 as it appears in World Health Organization (WHO). WHO Mortality Database Version November 2015. Geneva, Switzerland: World Health Organization (WHO)
Malta Vital Registration - Deaths 1984 ICD9 as it appears in World Health Organization (WHO). WHO Mortality Database Version November 2015. Geneva, Switzerland: World Health Organization (WHO)
Malta Vital Registration - Deaths 1985 ICD9 as it appears in World Health Organization (WHO). WHO Mortality Database Version November 2015. Geneva, Switzerland: World Health Organization (WHO)
Malta Vital Registration - Deaths 1986 ICD9 as it appears in World Health Organization (WHO). WHO Mortality Database Version November 2015. Geneva, Switzerland: World Health Organization (WHO)
Malta Vital Registration - Deaths 1987 ICD9 as it appears in World Health Organization (WHO). WHO Mortality Database Version November 2015. Geneva, Switzerland: World Health Organization (WHO)
Malta Vital Registration - Deaths 1988 ICD9 as it appears in World Health Organization (WHO). WHO Mortality Database Version November 2015. Geneva, Switzerland: World Health Organization (WHO)
Malta Vital Registration - Deaths 1989 ICD9 as it appears in World Health Organization (WHO). WHO Mortality Database Version November 2015. Geneva, Switzerland: World Health Organization (WHO)
Malta Vital Registration - Deaths 1990 ICD9 as it appears in World Health Organization (WHO). WHO Mortality Database Version November 2015. Geneva, Switzerland: World Health Organization (WHO)
Malta Vital Registration - Deaths 1991 ICD9 as it appears in World Health Organization (WHO). WHO Mortality Database Version November 2015. Geneva, Switzerland: World Health Organization (WHO)
Malta Vital Registration - Deaths 1992 ICD9 as it appears in World Health Organization (WHO). WHO Mortality Database Version November 2015. Geneva, Switzerland: World Health Organization (WHO)
Malta Vital Registration - Deaths 1994 ICD9 as it appears in World Health Organization (WHO). WHO Mortality Database Version November 2015. Geneva, Switzerland: World Health Organization (WHO)
Malta Vital Registration - Deaths 1995 ICD10 as it appears in World Health Organization (WHO). WHO Mortality Database Version October 2017. Geneva, Switzerland: World Health Organization (WHO)
Malta Vital Registration - Deaths 1996 ICD10 as it appears in World Health Organization (WHO). WHO Mortality Database Version October 2017. Geneva, Switzerland: World Health Organization (WHO)
Malta Vital Registration - Deaths 1998 ICD10 as it appears in World Health Organization (WHO). WHO Mortality Database Version October 2017. Geneva, Switzerland: World Health Organization (WHO)
Malta Vital Registration - Deaths 1999 ICD10 as it appears in World Health Organization (WHO). WHO Mortality Database Version October 2017. Geneva, Switzerland: World Health Organization (WHO)
Malta Vital Registration - Deaths 2000 ICD10 as it appears in World Health Organization (WHO). WHO Mortality Database Version October 2017. Geneva, Switzerland: World Health Organization (WHO)
Malta Vital Registration - Deaths 2001 ICD10 as it appears in World Health Organization (WHO). WHO Mortality Database Version October 2017. Geneva, Switzerland: World Health Organization (WHO)
Malta Vital Registration - Deaths 2002 ICD10 as it appears in World Health Organization (WHO). WHO Mortality Database Version October 2017. Geneva, Switzerland: World Health Organization (WHO)
Malta Vital Registration - Deaths 2004 ICD10 as it appears in World Health Organization (WHO). WHO Mortality Database Version October 2017. Geneva, Switzerland: World Health Organization (WHO)
Malta Vital Registration - Deaths 2005 ICD10 as it appears in World Health Organization (WHO). WHO Mortality Database Version October 2017. Geneva, Switzerland: World Health Organization (WHO)
Malta Vital Registration - Deaths 2006 ICD10 as it appears in World Health Organization (WHO). WHO Mortality Database Version October 2017. Geneva, Switzerland: World Health Organization (WHO)
Malta Vital Registration - Deaths 2007 ICD10 as it appears in World Health Organization (WHO). WHO Mortality Database Version October 2017. Geneva, Switzerland: World Health Organization (WHO)
Malta Vital Registration - Deaths 2008 ICD10 as it appears in World Health Organization (WHO). WHO Mortality Database Version October 2017. Geneva, Switzerland: World Health Organization (WHO)
Malta Vital Registration - Deaths 1993 ICD9 as it appears in World Health Organization (WHO). WHO Mortality Database Version November 2015. Geneva, Switzerland: World Health Organization (WHO)
Malta Vital Registration - Deaths 1997 ICD10 as it appears in World Health Organization (WHO). WHO Mortality Database Version October 2017. Geneva, Switzerland: World Health Organization (WHO)
Malta Vital Registration - Deaths 2003 ICD10 as it appears in World Health Organization (WHO). WHO Mortality Database Version October 2017. Geneva, Switzerland: World Health Organization (WHO)
Malta Vital Registration - Deaths 2009 ICD10 as it appears in World Health Organization (WHO). WHO Mortality Database Version October 2017. Geneva, Switzerland: World Health Organization (WHO)
Malta Vital Registration - Deaths 2010 ICD10 as it appears in World Health Organization (WHO). WHO Mortality Database Version October 2017. Geneva, Switzerland: World Health Organization (WHO)
Malta Vital Registration - Deaths 2011 ICD10 as it appears in World Health Organization (WHO). WHO Mortality Database Version October 2017. Geneva, Switzerland: World Health Organization (WHO)
Malta Vital Registration - Deaths 2012 ICD10 as it appears in World Health Organization (WHO). WHO Mortality Database Version October 2017. Geneva, Switzerland: World Health Organization (WHO)
Malta Vital Registration - Deaths 2013 ICD10 as it appears in World Health Organization (WHO). WHO Mortality Database Version October 2017. Geneva, Switzerland: World Health Organization (WHO)
Malta Vital Registration - Deaths 2014 ICD10 as it appears in World Health Organization (WHO). WHO Mortality Database Version October 2017. Geneva, Switzerland: World Health Organization (WHO)
Malta Vital Registration - Deaths 2015 ICD10 as it appears in World Health Organization (WHO). WHO Mortality Database Version April 2018. Geneva, Switzerland: World Health Organization (WHO)
Manortney S, Carey A, Ansong D, Harvey R, Good B, Boaheng J, Crookston B, Dickerson T. Verbal Autopsy: an Analysis of the Common Causes of Childhood Death in the Barekese Sub-district of Ghana. J Public Health Afr. 2011; 2(e18): 73-7
Marsh D, Majid N, Rasmussen Z, Mateen K, Khan AA. Cause-specific child mortality in a mountainous community in Pakistan by verbal autopsy. J Pak Med Assoc. 1993; 43(11): 226-9
Mauritius Vital Registration - Deaths 1991 ICD9 as it appears in World Health Organization (WHO). WHO Mortality Database Version November 2015. Geneva, Switzerland: World Health Organization (WHO)
Mauritius Vital Registration - Deaths 1992 ICD9 as it appears in World Health Organization (WHO). WHO Mortality Database Version November 2015. Geneva, Switzerland: World Health Organization (WHO)
Mauritius Vital Registration - Deaths 1993 ICD9 as it appears in World Health Organization (WHO). WHO Mortality Database Version November 2015. Geneva, Switzerland: World Health Organization (WHO)
Mauritius Vital Registration - Deaths 1994 ICD9 as it appears in World Health Organization (WHO). WHO Mortality Database Version November 2015. Geneva, Switzerland: World Health Organization (WHO)
Mauritius Vital Registration - Deaths 1995 ICD9 as it appears in World Health Organization (WHO). WHO Mortality Database Version November 2015. Geneva, Switzerland: World Health Organization (WHO)
Mauritius Vital Registration - Deaths 1996 ICD9 as it appears in World Health Organization (WHO). WHO Mortality Database Version November 2015. Geneva, Switzerland: World Health Organization (WHO)
Mauritius Vital Registration - Deaths 1997 ICD9 as it appears in World Health Organization (WHO). WHO Mortality Database Version November 2015. Geneva, Switzerland: World Health Organization (WHO)
Mauritius Vital Registration - Deaths 1998 ICD9 as it appears in World Health Organization (WHO). WHO Mortality Database Version November 2015. Geneva, Switzerland: World Health Organization (WHO)
Mauritius Vital Registration - Deaths 1999 ICD9 as it appears in World Health Organization (WHO). WHO Mortality Database Version November 2015. Geneva, Switzerland: World Health Organization (WHO)
Mauritius Vital Registration - Deaths 2000 ICD9 as it appears in World Health Organization (WHO). WHO Mortality Database Version November 2015. Geneva, Switzerland: World Health Organization (WHO)
Mauritius Vital Registration - Deaths 2001 ICD9 as it appears in World Health Organization (WHO). WHO Mortality Database Version November 2015. Geneva, Switzerland: World Health Organization (WHO)
Mauritius Vital Registration - Deaths 2003 ICD9 as it appears in World Health Organization (WHO). WHO Mortality Database Version November 2015. Geneva, Switzerland: World Health Organization (WHO)
Mauritius Vital Registration - Deaths 2004 ICD9 as it appears in World Health Organization (WHO). WHO Mortality Database Version November 2015. Geneva, Switzerland: World Health Organization (WHO)
Mauritius Vital Registration - Deaths 2005 ICD10 as it appears in World Health Organization (WHO). WHO Mortality Database Version October 2017. Geneva, Switzerland: World Health Organization (WHO)
Mauritius Vital Registration - Deaths 2006 ICD10 as it appears in World Health Organization (WHO). WHO Mortality Database Version October 2017. Geneva, Switzerland: World Health Organization (WHO)
Mauritius Vital Registration - Deaths 2007 ICD10 as it appears in World Health Organization (WHO). WHO Mortality Database Version October 2017. Geneva, Switzerland: World Health Organization (WHO)
Mauritius Vital Registration - Deaths 2008 ICD10 as it appears in World Health Organization (WHO). WHO Mortality Database Version October 2017. Geneva, Switzerland: World Health Organization (WHO)
Mauritius Vital Registration - Deaths 2002 ICD9 as it appears in World Health Organization (WHO). WHO Mortality Database Version November 2015. Geneva, Switzerland: World Health Organization (WHO)
Mauritius Vital Registration - Deaths 2009 ICD10 as it appears in World Health Organization (WHO). WHO Mortality Database Version October 2017. Geneva, Switzerland: World Health Organization (WHO)
Mauritius Vital Registration - Deaths 2010 ICD10 as it appears in World Health Organization (WHO). WHO Mortality Database Version October 2017. Geneva, Switzerland: World Health Organization (WHO)
Mauritius Vital Registration - Deaths 2011 ICD10 as it appears in World Health Organization (WHO). WHO Mortality Database Version October 2017. Geneva, Switzerland: World Health Organization (WHO)
Mauritius Vital Registration - Deaths 2012 ICD10 as it appears in World Health Organization (WHO). WHO Mortality Database Version October 2017. Geneva, Switzerland: World Health Organization (WHO)
Mauritius Vital Registration - Deaths 2013 ICD10 as it appears in World Health Organization (WHO). WHO Mortality Database Version October 2017. Geneva, Switzerland: World Health Organization (WHO)
Mauritius Vital Registration - Deaths 2014 ICD10 as it appears in World Health Organization (WHO). WHO Mortality Database Version October 2017. Geneva, Switzerland: World Health Organization (WHO)
Mauritius Vital Registration - Deaths 2015 ICD10 as it appears in World Health Organization (WHO). WHO Mortality Database Version October 2017. Geneva, Switzerland: World Health Organization (WHO)
Mauritius Vital Registration - Deaths 2016 ICD10 as it appears in World Health Organization (WHO). WHO Mortality Database Version October 2017. Geneva, Switzerland: World Health Organization (WHO)
Mauritius Vital Registration - Deaths 2017 ICD10 as it appears in World Health Organization (WHO). WHO Mortality Database Version December 2018. Geneva, Switzerland: World Health Organization (WHO)
MEASURE Evaluation Project, Carolina Population Center, University of North Carolina, Macro International, Inc, Ministry of Health (Uganda), Uganda Bureau of Statistics. Uganda Child Verbal Autopsy Study 2007. Calverton, United States of America: Macro International, Inc
Mills S, Williams JE, Wak G, Hodgson A. Maternal mortality decline in the Kassena-Nankana district of northern Ghana. Matern Child Health J. 2008; 12(5): 577-85
Ministry of Health (Brazil). Brazil Mortality Information System - Deaths 1980. Rio de Janeiro, Brazil: Ministry of Health (Brazil)
Ministry of Health (Brazil). Brazil Mortality Information System - Deaths 1981. Rio de Janeiro, Brazil: Ministry of Health (Brazil)
Ministry of Health (Brazil). Brazil Mortality Information System - Deaths 1982. Rio de Janeiro, Brazil: Ministry of Health (Brazil)
Ministry of Health (Brazil). Brazil Mortality Information System - Deaths 1983. Rio de Janeiro, Brazil: Ministry of Health (Brazil)
Ministry of Health (Brazil). Brazil Mortality Information System - Deaths 1984. Rio de Janeiro, Brazil: Ministry of Health (Brazil)
Ministry of Health (Brazil). Brazil Mortality Information System - Deaths 1985. Rio de Janeiro, Brazil: Ministry of Health (Brazil)
Ministry of Health (Brazil). Brazil Mortality Information System - Deaths 1986. Rio de Janeiro, Brazil: Ministry of Health (Brazil)
Ministry of Health (Brazil). Brazil Mortality Information System - Deaths 1987. Rio de Janeiro, Brazil: Ministry of Health (Brazil)
Ministry of Health (Brazil). Brazil Mortality Information System - Deaths 1988. Rio de Janeiro, Brazil: Ministry of Health (Brazil)
Ministry of Health (Brazil). Brazil Mortality Information System - Deaths 1989. Rio de Janeiro, Brazil: Ministry of Health (Brazil)
Ministry of Health (Brazil). Brazil Mortality Information System - Deaths 1990. Rio de Janeiro, Brazil: Ministry of Health (Brazil)
Ministry of Health (Brazil). Brazil Mortality Information System - Deaths 1991. Rio de Janeiro, Brazil: Ministry of Health (Brazil)
Ministry of Health (Brazil). Brazil Mortality Information System - Deaths 1992. Rio de Janeiro, Brazil: Ministry of Health (Brazil)
Ministry of Health (Brazil). Brazil Mortality Information System - Deaths 1993. Rio de Janeiro, Brazil: Ministry of Health (Brazil)
Ministry of Health (Brazil). Brazil Mortality Information System - Deaths 1994. Rio de Janeiro, Brazil: Ministry of Health (Brazil)
Ministry of Health (Brazil). Brazil Mortality Information System - Deaths 1995. Rio de Janeiro, Brazil: Ministry of Health (Brazil)
Ministry of Health (Brazil). Brazil Mortality Information System - Deaths 1996. Rio de Janeiro, Brazil: Ministry of Health (Brazil)
Ministry of Health (Brazil). Brazil Mortality Information System - Deaths 1997. Rio de Janeiro, Brazil: Ministry of Health (Brazil)
Ministry of Health (Brazil). Brazil Mortality Information System - Deaths 1998. Rio de Janeiro, Brazil: Ministry of Health (Brazil)
Ministry of Health (Brazil). Brazil Mortality Information System - Deaths 1999. Rio de Janeiro, Brazil: Ministry of Health (Brazil)
Ministry of Health (Brazil). Brazil Mortality Information System - Deaths 2000. Rio de Janeiro, Brazil: Ministry of Health (Brazil)
Ministry of Health (Brazil). Brazil Mortality Information System - Deaths 2001. Rio de Janeiro, Brazil: Ministry of Health (Brazil)
Ministry of Health (Brazil). Brazil Mortality Information System - Deaths 2002. Rio de Janeiro, Brazil: Ministry of Health (Brazil)
Ministry of Health (Brazil). Brazil Mortality Information System - Deaths 2003. Rio de Janeiro, Brazil: Ministry of Health (Brazil)
Ministry of Health (Brazil). Brazil Mortality Information System - Deaths 2004. Rio de Janeiro, Brazil: Ministry of Health (Brazil)
Ministry of Health (Brazil). Brazil Mortality Information System - Deaths 2005. Rio de Janeiro, Brazil: Ministry of Health (Brazil)
Ministry of Health (Brazil). Brazil Mortality Information System - Deaths 2006. Rio de Janeiro, Brazil: Ministry of Health (Brazil)
Ministry of Health (Brazil). Brazil Mortality Information System - Deaths 2007. Rio de Janeiro, Brazil: Ministry of Health (Brazil)
Ministry of Health (Brazil). Brazil Mortality Information System - Deaths 2008. Rio de Janeiro, Brazil: Ministry of Health (Brazil)
Ministry of Health (Brazil). Brazil Mortality Information System - Deaths 2009. Rio de Janeiro, Brazil: Ministry of Health (Brazil)
Ministry of Health (Brazil). Brazil Mortality Information System - Deaths 2010. Rio de Janeiro, Brazil: Ministry of Health (Brazil)
Ministry of Health (Brazil). Brazil Mortality Information System - Deaths 2011. Rio de Janeiro, Brazil: Ministry of Health (Brazil)
Ministry of Health (Brazil). Brazil Mortality Information System - Deaths 2012. Rio de Janeiro, Brazil: Ministry of Health (Brazil)
Ministry of Health (Brazil). Brazil Mortality Information System - Deaths 2013. Rio de Janeiro, Brazil: Ministry of Health (Brazil)
Ministry of Health (Brazil). Brazil Mortality Information System - Deaths 2014. Rio de Janeiro, Brazil: Ministry of Health (Brazil)
Ministry of Health (Brazil). Brazil Mortality Information System - Deaths 2015. Rio de Janeiro, Brazil: Ministry of Health (Brazil)
Ministry of Health (Brazil). Brazil Mortality Information System - Deaths 2016. Rio de Janeiro, Brazil: Ministry of Health (Brazil)
Ministry of Health (Brazil). Brazil Mortality Information System - Deaths 2017. Rio de Janeiro, Brazil: Ministry of Health (Brazil)
Ministry of Health (Indonesia). Indonesia Cause of Death Survey 2010-2011
Ministry of Health (Indonesia). Indonesia Sample Registration System - Deaths 2012
Ministry of Health (Indonesia). Indonesia Sample Registration System - Deaths 2013
Ministry of Health (Indonesia). Indonesia Sample Registration System - Deaths 2014
Ministry of Health (Jordan). Jordan Causes of Death and Population 2013
Ministry of Health (Jordan). Jordan Vital Registration - Deaths 2004-2006
Ministry of Health (Kyrgyzstan). Kyrgyzstan Vital Registration - Deaths 2017
Ministry of Health (Myanmar). Myanmar National Mortality Survey 2016
Ministry of Health (New Zealand). New Zealand Mortality Collection 1988. Wellington, New Zealand: Ministry of Health (New Zealand)
Ministry of Health (New Zealand). New Zealand Mortality Collection 1989. Wellington, New Zealand: Ministry of Health (New Zealand)
Ministry of Health (New Zealand). New Zealand Mortality Collection 1990. Wellington, New Zealand: Ministry of Health (New Zealand)
Ministry of Health (New Zealand). New Zealand Mortality Collection 1991. Wellington, New Zealand: Ministry of Health (New Zealand)
Ministry of Health (New Zealand). New Zealand Mortality Collection 1992. Wellington, New Zealand: Ministry of Health (New Zealand)
Ministry of Health (New Zealand). New Zealand Mortality Collection 1993. Wellington, New Zealand: Ministry of Health (New Zealand)
Ministry of Health (New Zealand). New Zealand Mortality Collection 1994. Wellington, New Zealand: Ministry of Health (New Zealand)
Ministry of Health (New Zealand). New Zealand Mortality Collection 1996. Wellington, New Zealand: Ministry of Health (New Zealand)
Ministry of Health (New Zealand). New Zealand Mortality Collection 1997. Wellington, New Zealand: Ministry of Health (New Zealand)
Ministry of Health (New Zealand). New Zealand Mortality Collection 1998. Wellington, New Zealand: Ministry of Health (New Zealand)
Ministry of Health (New Zealand). New Zealand Mortality Collection 1999. Wellington, New Zealand: Ministry of Health (New Zealand)
Ministry of Health (New Zealand). New Zealand Mortality Collection 2000. Wellington, New Zealand: Ministry of Health (New Zealand)
Ministry of Health (New Zealand). New Zealand Mortality Collection 2001. Wellington, New Zealand: Ministry of Health (New Zealand)
Ministry of Health (New Zealand). New Zealand Mortality Collection 2002. Wellington, New Zealand: Ministry of Health (New Zealand)
Ministry of Health (New Zealand). New Zealand Mortality Collection 2003. Wellington, New Zealand: Ministry of Health (New Zealand)
Ministry of Health (New Zealand). New Zealand Mortality Collection 2004. Wellington, New Zealand: Ministry of Health (New Zealand)
Ministry of Health (New Zealand). New Zealand Mortality Collection 2005. Wellington, New Zealand: Ministry of Health (New Zealand)
Ministry of Health (New Zealand). New Zealand Mortality Collection 2006. Wellington, New Zealand: Ministry of Health (New Zealand)
Ministry of Health (New Zealand). New Zealand Mortality Collection 2007. Wellington, New Zealand: Ministry of Health (New Zealand)
Ministry of Health (New Zealand). New Zealand Mortality Collection 2008. Wellington, New Zealand: Ministry of Health (New Zealand)
Ministry of Health (New Zealand). New Zealand Mortality Collection 2009. Wellington, New Zealand: Ministry of Health (New Zealand)
Ministry of Health (New Zealand). New Zealand Mortality Collection 2010. Wellington, New Zealand: Ministry of Health (New Zealand)
Ministry of Health (New Zealand). New Zealand Mortality Collection 2011. Wellington, New Zealand: Ministry of Health (New Zealand)
Ministry of Health (New Zealand). New Zealand Mortality Collection 2012. Wellington, New Zealand: Ministry of Health (New Zealand)
Ministry of Health (New Zealand). New Zealand Mortality Collection 2013. Wellington, New Zealand: Ministry of Health (New Zealand)
Ministry of Health (New Zealand). New Zealand Mortality Collection 2014. Wellington, New Zealand: Ministry of Health (New Zealand)
Ministry of Health (New Zealand). New Zealand Mortality Collection 2015. Wellington, New Zealand: Ministry of Health (New Zealand)
Ministry of Health (New Zealand). New Zealand Mortality Data 1980. Wellington, New Zealand: Ministry of Health (New Zealand)
Ministry of Health (New Zealand). New Zealand Mortality Data 1981. Wellington, New Zealand: Ministry of Health (New Zealand)
Ministry of Health (New Zealand). New Zealand Mortality Data 1982. Wellington, New Zealand: Ministry of Health (New Zealand)
Ministry of Health (New Zealand). New Zealand Mortality Data 1983. Wellington, New Zealand: Ministry of Health (New Zealand)
Ministry of Health (New Zealand). New Zealand Mortality Data 1984. Wellington, New Zealand: Ministry of Health (New Zealand)
Ministry of Health (New Zealand). New Zealand Mortality Data 1985. Wellington, New Zealand: Ministry of Health (New Zealand)
Ministry of Health (New Zealand). New Zealand Mortality Data 1986. Wellington, New Zealand: Ministry of Health (New Zealand)
Ministry of Health (New Zealand). New Zealand Mortality Data 1987. Wellington, New Zealand: Ministry of Health (New Zealand)
Ministry of Health (Palestine). Palestine - Gaza Strip and West Bank Mortality by Sex, Age, and Cause 2012
Ministry of Health (Palestine). Palestine - Gaza Strip and West Bank Mortality by Sex, Age, and Cause 2013
Ministry of Health (Palestine). Palestine - Gaza Strip and West Bank Mortality by Sex, Age, and Cause 2014
Ministry of Health (Palestine). Palestine - Gaza Strip and West Bank Mortality by Sex, Age, and Cause 2015
Ministry of Health (Palestine). Palestine - Gaza Strip and West Bank Mortality by Sex, Age, and Cause 2016
Ministry of Health (Palestine). Palestine - Gaza Strip and West Bank Mortality by Sex, Age, and Cause 2017
Ministry of Health (Saudi Arabia). Saudi Arabia Vital Registration - Deaths 1996-2011
Ministry of Health (Saudi Arabia). Saudi Arabia Vital Registration - Deaths 2008-2011
Ministry of Health (Saudi Arabia). Saudi Arabia Vital Registration - Deaths 2012
Ministry of Health (Singapore). Singapore Causes of Death 1980
Ministry of Health (Singapore). Singapore Causes of Death 1981
Ministry of Health (Singapore). Singapore Causes of Death 1982
Ministry of Health (Singapore). Singapore Causes of Death 1983
Ministry of Health (Singapore). Singapore Causes of Death 1984
Ministry of Health (Singapore). Singapore Causes of Death 1985
Ministry of Health (Singapore). Singapore Causes of Death 1986
Ministry of Health (Singapore). Singapore Causes of Death 1987
Ministry of Health (Singapore). Singapore Causes of Death 1988
Ministry of Health (Singapore). Singapore Causes of Death 1989
Ministry of Health (Singapore). Singapore Causes of Death 1990
Ministry of Health (Singapore). Singapore Causes of Death 1991
Ministry of Health (Singapore). Singapore Causes of Death 1992
Ministry of Health (Singapore). Singapore Causes of Death 1993
Ministry of Health (Singapore). Singapore Causes of Death 1994
Ministry of Health (Singapore). Singapore Causes of Death 1995
Ministry of Health (Singapore). Singapore Causes of Death 1996
Ministry of Health (Singapore). Singapore Causes of Death 1997
Ministry of Health (Singapore). Singapore Causes of Death 1998
Ministry of Health (Singapore). Singapore Causes of Death 1999
Ministry of Health (Singapore). Singapore Causes of Death 2000
Ministry of Health (Singapore). Singapore Causes of Death 2001
Ministry of Health (Singapore). Singapore Causes of Death 2002
Ministry of Health (Singapore). Singapore Causes of Death 2003
Ministry of Health (Singapore). Singapore Causes of Death 2004
Ministry of Health (Singapore). Singapore Causes of Death 2005
Ministry of Health (Singapore). Singapore Causes of Death 2006
Ministry of Health (Singapore). Singapore Causes of Death 2007
Ministry of Health (Singapore). Singapore Causes of Death 2008
Ministry of Health (Singapore). Singapore Causes of Death 2009
Ministry of Health (Singapore). Singapore Causes of Death 2010
Ministry of Health (Singapore). Singapore Causes of Death 2011
Ministry of Health (Singapore). Singapore Causes of Death 2012
Ministry of Health (Singapore). Singapore Causes of Death 2013
Ministry of Health (Singapore). Singapore Causes of Death 2014
Ministry of Health (Singapore). Singapore Causes of Death 2015
Ministry of Health (Singapore). Singapore Causes of Death 2016
Ministry of Health (Singapore). Singapore Causes of Death 2017
Ministry of Health and Medical Education (Iran). Iran Death Registration System 2001
Ministry of Health and Medical Education (Iran). Iran Death Registration System 2002
Ministry of Health and Medical Education (Iran). Iran Death Registration System 2003
Ministry of Health and Medical Education (Iran). Iran Death Registration System 2004
Ministry of Health and Medical Education (Iran). Iran Death Registration System 2005
Ministry of Health and Medical Education (Iran). Iran Death Registration System 2006
Ministry of Health and Medical Education (Iran). Iran Death Registration System 2007
Ministry of Health and Medical Education (Iran). Iran Death Registration System 2008
Ministry of Health and Medical Education (Iran). Iran Death Registration System 2009
Ministry of Health and Medical Education (Iran). Iran Death Registration System 2010
Ministry of Health and Medical Education (Iran). Iran Death Registration System 2011
Ministry of Health and Medical Education (Iran). Iran Death Registration System 2012
Ministry of Health and Medical Education (Iran). Iran Death Registration System 2013
Ministry of Health and Medical Education (Iran). Iran Death Registration System 2014
Ministry of Health and Medical Education (Iran). Iran Death Registration System 2015
Ministry of Health and Medical Education (Iran). Iran Death Registration System 2016
Ministry of Health and Welfare (Taiwan). Taiwan Vital Registration - Deaths 2013. Taipei City, Taiwan (Province of China): Ministry of Health and Welfare (Taiwan)
Ministry of Health and Welfare (Taiwan). Taiwan Vital Registration - Deaths 2014. Taipei City, Taiwan (Province of China): Ministry of Health and Welfare (Taiwan)
Ministry of Health and Welfare (Taiwan). Taiwan Vital Registration - Deaths 2015. Taipei City, Taiwan (Province of China): Ministry of Health and Welfare (Taiwan)
Ministry of Health and Welfare (Taiwan). Taiwan Vital Registration - Deaths 2016. Taipei City, Taiwan (Province of China): Ministry of Health and Welfare (Taiwan)
Ministry of Health, Labour and Welfare (Japan). Japan Vital Registration - Deaths 1980
Ministry of Health, Labour and Welfare (Japan). Japan Vital Registration - Deaths 1981
Ministry of Health, Labour and Welfare (Japan). Japan Vital Registration - Deaths 1982
Ministry of Health, Labour and Welfare (Japan). Japan Vital Registration - Deaths 1983
Ministry of Health, Labour and Welfare (Japan). Japan Vital Registration - Deaths 1984
Ministry of Health, Labour and Welfare (Japan). Japan Vital Registration - Deaths 1985
Ministry of Health, Labour and Welfare (Japan). Japan Vital Registration - Deaths 1986
Ministry of Health, Labour and Welfare (Japan). Japan Vital Registration - Deaths 1987
Ministry of Health, Labour and Welfare (Japan). Japan Vital Registration - Deaths 1988
Ministry of Health, Labour and Welfare (Japan). Japan Vital Registration - Deaths 1989
Ministry of Health, Labour and Welfare (Japan). Japan Vital Registration - Deaths 1990
Ministry of Health, Labour and Welfare (Japan). Japan Vital Registration - Deaths 1991
Ministry of Health, Labour and Welfare (Japan). Japan Vital Registration - Deaths 1992
Ministry of Health, Labour and Welfare (Japan). Japan Vital Registration - Deaths 1993
Ministry of Health, Labour and Welfare (Japan). Japan Vital Registration - Deaths 1994
Ministry of Health, Labour and Welfare (Japan). Japan Vital Registration - Deaths 1995
Ministry of Health, Labour and Welfare (Japan). Japan Vital Registration - Deaths 1996
Ministry of Health, Labour and Welfare (Japan). Japan Vital Registration - Deaths 1997
Ministry of Health, Labour and Welfare (Japan). Japan Vital Registration - Deaths 1998
Ministry of Health, Labour and Welfare (Japan). Japan Vital Registration - Deaths 1999
Ministry of Health, Labour and Welfare (Japan). Japan Vital Registration - Deaths 2000
Ministry of Health, Labour and Welfare (Japan). Japan Vital Registration - Deaths 2001
Ministry of Health, Labour and Welfare (Japan). Japan Vital Registration - Deaths 2002
Ministry of Health, Labour and Welfare (Japan). Japan Vital Registration - Deaths 2003
Ministry of Health, Labour and Welfare (Japan). Japan Vital Registration - Deaths 2004
Ministry of Health, Labour and Welfare (Japan). Japan Vital Registration - Deaths 2005
Ministry of Health, Labour and Welfare (Japan). Japan Vital Registration - Deaths 2006
Ministry of Health, Labour and Welfare (Japan). Japan Vital Registration - Deaths 2007
Ministry of Health, Labour and Welfare (Japan). Japan Vital Registration - Deaths 2008
Ministry of Health, Labour and Welfare (Japan). Japan Vital Registration - Deaths 2009
Ministry of Health, Labour and Welfare (Japan). Japan Vital Registration - Deaths 2010
Ministry of Health, Labour and Welfare (Japan). Japan Vital Registration - Deaths 2011
Ministry of Health, Labour and Welfare (Japan). Japan Vital Registration - Deaths 2012
Ministry of Health, Labour and Welfare (Japan). Japan Vital Registration - Deaths 2013
Ministry of Health, Labour and Welfare (Japan). Japan Vital Registration - Deaths 2014
Ministry of Health, Labour and Welfare (Japan). Japan Vital Registration - Deaths 2015
Ministry of Health, Labour and Welfare (Japan). Japan Vital Registration - Deaths 2016
Ministry of Health, Labour and Welfare (Japan). Japan Vital Registration - Deaths 2017
Ministry of Public Health (Morocco). Morocco National Survey on Causes and Circumstances of Infant and Child Deaths 1988-1989
Ministry of Public Health (Thailand). Thailand Burden of Disease and Injuries 1998-1999
Ministry of Public Health (Uruguay). Uruguay Vital Registration - Deaths 1991
Mirza NM, Macharia WM, Wafula EM, Agwanda R, Onyango FE. Mortality patterns in a rural Kenyan community. East Afr Med J. 1990; 67(11): 823-9
Mitra and Associates, ORC Macro. Bangladesh Demographic and Health Survey 2004. Fairfax, United States of America: ICF International
Moir JS, Garner PA, Heywood PF, Alpers MP. Mortality in a rural area of Madang Province, Papua New Guinea. Ann Trop Med Parasitol. 1989; 83(3): 305-19
Moldova Vital Registration - Deaths 2010 ICD10 as it appears in World Health Organization (WHO). WHO Mortality Database Version October 2017. Geneva, Switzerland: World Health Organization (WHO)
Moldova Vital Registration - Deaths 2011 ICD10 as it appears in World Health Organization (WHO). WHO Mortality Database Version October 2017. Geneva, Switzerland: World Health Organization (WHO)
Moldova Vital Registration - Deaths 2012 ICD10 as it appears in World Health Organization (WHO). WHO Mortality Database Version October 2017. Geneva, Switzerland: World Health Organization (WHO)
Moldova Vital Registration - Deaths 2013 ICD10 as it appears in World Health Organization (WHO). WHO Mortality Database Version October 2017. Geneva, Switzerland: World Health Organization (WHO)
Moldova Vital Registration - Deaths 2014 ICD10 as it appears in World Health Organization (WHO). WHO Mortality Database Version October 2017. Geneva, Switzerland: World Health Organization (WHO)
Moldova Vital Registration - Deaths 2015 ICD10 as it appears in World Health Organization (WHO). WHO Mortality Database Version March 2017. Geneva, Switzerland: World Health Organization (WHO)
Moldova Vital Registration - Deaths 2016 ICD10 as it appears in World Health Organization (WHO). WHO Mortality Database Version April 2018. Geneva, Switzerland: World Health Organization (WHO)
Moldova Vital Registration - Deaths 2017 ICD10 as it appears in World Health Organization (WHO). WHO Mortality Database Version May 2019. Geneva, Switzerland: World Health Organization (WHO)
Mongolia Vital Registration - Deaths 2016 ICD10 as it appears in World Health Organization (WHO). WHO Mortality Database Version April 2018. Geneva, Switzerland: World Health Organization (WHO)
Montenegro Vital Registration - Deaths 2001 ICD10 as it appears in World Health Organization (WHO). WHO Mortality Database Version October 2017. Geneva, Switzerland: World Health Organization (WHO)
Montenegro Vital Registration - Deaths 2002 ICD10 as it appears in World Health Organization (WHO). WHO Mortality Database Version October 2017. Geneva, Switzerland: World Health Organization (WHO)
Montenegro Vital Registration - Deaths 2005 ICD10 as it appears in World Health Organization (WHO). WHO Mortality Database Version April 2018. Geneva, Switzerland: World Health Organization (WHO)
Montenegro Vital Registration - Deaths 2006 ICD10 as it appears in World Health Organization (WHO). WHO Mortality Database Version April 2018. Geneva, Switzerland: World Health Organization (WHO)
Montenegro Vital Registration - Deaths 2007 ICD10 as it appears in World Health Organization (WHO). WHO Mortality Database Version April 2018. Geneva, Switzerland: World Health Organization (WHO)
Montenegro Vital Registration - Deaths 2008 ICD10 as it appears in World Health Organization (WHO). WHO Mortality Database Version April 2018. Geneva, Switzerland: World Health Organization (WHO)
Montenegro Vital Registration - Deaths 2009 ICD10 as it appears in World Health Organization (WHO). WHO Mortality Database Version October 2017. Geneva, Switzerland: World Health Organization (WHO)
Moyo S, Hawkridge T, Mahomed H, Workman L, Minnies D, Geiter LJ, Verver S, Kibel M, Hussey GD. Determining causes of mortality in children enrolled in a vaccine field trial in a rural area in the Western Cape Province of South Africa. J Paediatr Child Health. 2007; 43(3): 178-83
MRC/Wits Rural Public Health and Health Transitions Research Unit (Agincourt), INDEPTH. South Africa - Agincourt Health and Socio-Demographic Surveillance System
Muhwava W. Contributions of the Africa Centre Demographic Surveillance to the Community. Umbiko. 2011; 12. 3-4
Munthali CV, Kangoma S, Nasasara K, Zaina LM, Lupafya C, Mziya J, Harries AD, Takarinda KC, Kwataine M, Dambula I. Can a village headman use an electronic village register and a simplified community-based verbal autopsy tool to record numbers and causes of death in rural Malawi? [Unpublished data]. Front Public Health. 2018; 6(246): 1-11
Nabukalu D, Klipstein-Grobusch K, Herbst K, Newell M-L. Mortality in women of reproductive age in rural South Africa. Glob Health Action. 2013; 22834
Narah-Bana, S. Risk Factors and Causes of Adult Deaths in the Ifakara Health and Demographic Surveillance System Population, 2003-2007 [dissertation]. Johannesburg, South Africa: University of the Witwatersrand; 2010. 174 p
National Administrative Department of Statistics (DANE) (Colombia). Colombia Vital Statistics - Deaths 2008. Bogot·, Colombia: National Administrative Department of Statistics (DANE) (Colombia)
National Board of Health and Welfare (Sweden). Sweden - Stockholm County Vital Registration - Deaths 1980
National Board of Health and Welfare (Sweden). Sweden - Stockholm County Vital Registration - Deaths 1981
National Board of Health and Welfare (Sweden). Sweden - Stockholm County Vital Registration - Deaths 1982
National Board of Health and Welfare (Sweden). Sweden - Stockholm County Vital Registration - Deaths 1983
National Board of Health and Welfare (Sweden). Sweden - Stockholm County Vital Registration - Deaths 1984
National Board of Health and Welfare (Sweden). Sweden - Stockholm County Vital Registration - Deaths 1985
National Board of Health and Welfare (Sweden). Sweden - Stockholm County Vital Registration - Deaths 1986
National Board of Health and Welfare (Sweden). Sweden Cause of Death Register 1987
National Board of Health and Welfare (Sweden). Sweden Cause of Death Register 1988
National Board of Health and Welfare (Sweden). Sweden Cause of Death Register 1989
National Board of Health and Welfare (Sweden). Sweden Cause of Death Register 1990
National Board of Health and Welfare (Sweden). Sweden Cause of Death Register 1991
National Board of Health and Welfare (Sweden). Sweden Cause of Death Register 1992
National Board of Health and Welfare (Sweden). Sweden Cause of Death Register 1993
National Board of Health and Welfare (Sweden). Sweden Cause of Death Register 1994
National Board of Health and Welfare (Sweden). Sweden Cause of Death Register 1995
National Board of Health and Welfare (Sweden). Sweden Cause of Death Register 1996
National Board of Health and Welfare (Sweden). Sweden Cause of Death Register 1997
National Board of Health and Welfare (Sweden). Sweden Cause of Death Register 1998
National Board of Health and Welfare (Sweden). Sweden Cause of Death Register 1999
National Board of Health and Welfare (Sweden). Sweden Cause of Death Register 2000
National Board of Health and Welfare (Sweden). Sweden Cause of Death Register 2001
National Board of Health and Welfare (Sweden). Sweden Cause of Death Register 2002
National Board of Health and Welfare (Sweden). Sweden Cause of Death Register 2003
National Board of Health and Welfare (Sweden). Sweden Cause of Death Register 2004
National Board of Health and Welfare (Sweden). Sweden Cause of Death Register 2005
National Board of Health and Welfare (Sweden). Sweden Cause of Death Register 2006
National Board of Health and Welfare (Sweden). Sweden Cause of Death Register 2007
National Board of Health and Welfare (Sweden). Sweden Cause of Death Register 2008
National Board of Health and Welfare (Sweden). Sweden Cause of Death Register 2009
National Board of Health and Welfare (Sweden). Sweden Cause of Death Register 2010
National Board of Health and Welfare (Sweden). Sweden Cause of Death Register 2011
National Board of Health and Welfare (Sweden). Sweden Cause of Death Register 2012. Stockholm, Sweden: National Board of Health and Welfare (Sweden)
National Board of Health and Welfare (Sweden). Sweden Cause of Death Register 2013. Stockholm, Sweden: National Board of Health and Welfare (Sweden)
National Board of Health and Welfare (Sweden). Sweden Cause of Death Register 2014. Stockholm, Sweden: National Board of Health and Welfare (Sweden)
National Board of Health and Welfare (Sweden). Sweden Cause of Death Register 2015. Stockholm, Sweden: National Board of Health and Welfare (Sweden)
National Board of Health and Welfare (Sweden). Sweden Cause of Death Register 2016. Stockholm, Sweden: National Board of Health and Welfare (Sweden)
National Board of Health and Welfare (Sweden). Sweden Cause of Death Register 2017. Stockholm, Sweden: National Board of Health and Welfare (Sweden)
National Board of Health and Welfare (Sweden). Sweden Vital Registration - Deaths 1980
National Board of Health and Welfare (Sweden). Sweden Vital Registration - Deaths 1981
National Board of Health and Welfare (Sweden). Sweden Vital Registration - Deaths 1982
National Board of Health and Welfare (Sweden). Sweden Vital Registration - Deaths 1983
National Board of Health and Welfare (Sweden). Sweden Vital Registration - Deaths 1984
National Board of Health and Welfare (Sweden). Sweden Vital Registration - Deaths 1985
National Board of Health and Welfare (Sweden). Sweden Vital Registration - Deaths 1986
National Center for Health Statistics, Centers for Disease Control and Prevention, U.S. Department of Defense. United States NVSS Custom Mortality Data 2005 and United States Military Deaths 1980-2014
National Center for Health Statistics, Centers for Disease Control and Prevention, U.S. Department of Defense. United States NVSS Custom Mortality Data 2006 and United States Military Deaths 1980-2014
National Center for Health Statistics, Centers for Disease Control and Prevention, U.S. Department of Defense. United States NVSS Custom Mortality Data 2007 and United States Military Deaths 1980-2014
National Center for Health Statistics, Centers for Disease Control and Prevention, U.S. Department of Defense. United States NVSS Custom Mortality Data 2008 and United States Military Deaths 1980-2014
National Center for Health Statistics, Centers for Disease Control and Prevention, U.S. Department of Defense. United States NVSS Custom Mortality Data 2009 and United States Military Deaths 1980-2014
National Center for Health Statistics, Centers for Disease Control and Prevention, U.S. Department of Defense. United States NVSS Custom Mortality Data 2010 and United States Military Deaths 1980-2014
National Center for Health Statistics, Centers for Disease Control and Prevention, U.S. Department of Defense. United States NVSS Custom Mortality Data 2011 and United States Military Deaths 1980-2014
National Center for Health Statistics, Centers for Disease Control and Prevention, U.S. Department of Defense. United States NVSS Custom Mortality Data 2012 and United States Military Deaths 1980-2014
National Center for Health Statistics, Centers for Disease Control and Prevention, U.S. Department of Defense. United States NVSS Custom Mortality Data 2013 and United States Military Deaths 1980-2014
National Center for Health Statistics, Centers for Disease Control and Prevention, U.S. Department of Defense. United States NVSS Custom Mortality Data 2014 and United States Military Deaths 1980-2014
National Center for Health Statistics, Centers for Disease Control and Prevention, U.S. Department of Defense. United States NVSS Mortality Data 1980 - NBER and United States Military Deaths 1980-2014
National Center for Health Statistics, Centers for Disease Control and Prevention, U.S. Department of Defense. United States NVSS Mortality Data 1981 - NBER and United States Military Deaths 1980-2014
National Center for Health Statistics, Centers for Disease Control and Prevention, U.S. Department of Defense. United States NVSS Mortality Data 1982 - NBER and United States Military Deaths 1980-2014
National Center for Health Statistics, Centers for Disease Control and Prevention, U.S. Department of Defense. United States NVSS Mortality Data 1983 - NBER and United States Military Deaths 1980-2014
National Center for Health Statistics, Centers for Disease Control and Prevention, U.S. Department of Defense. United States NVSS Mortality Data 1984 - NBER and United States Military Deaths 1980-2014
National Center for Health Statistics, Centers for Disease Control and Prevention, U.S. Department of Defense. United States NVSS Mortality Data 1985 - NBER and United States Military Deaths 1980-2014
National Center for Health Statistics, Centers for Disease Control and Prevention, U.S. Department of Defense. United States NVSS Mortality Data 1986 - NBER and United States Military Deaths 1980-2014
National Center for Health Statistics, Centers for Disease Control and Prevention, U.S. Department of Defense. United States NVSS Mortality Data 1987 - NBER and United States Military Deaths 1980-2014
National Center for Health Statistics, Centers for Disease Control and Prevention, U.S. Department of Defense. United States NVSS Mortality Data 1988 - NBER and United States Military Deaths 1980-2014
National Center for Health Statistics, Centers for Disease Control and Prevention, U.S. Department of Defense. United States NVSS Mortality Data 1989 - NBER and United States Military Deaths 1980-2014
National Center for Health Statistics, Centers for Disease Control and Prevention, U.S. Department of Defense. United States NVSS Mortality Data 1990 - NBER and United States Military Deaths 1980-2014
National Center for Health Statistics, Centers for Disease Control and Prevention, U.S. Department of Defense. United States NVSS Mortality Data 1991 - NBER and United States Military Deaths 1980-2014
National Center for Health Statistics, Centers for Disease Control and Prevention, U.S. Department of Defense. United States NVSS Mortality Data 1992 - NBER and United States Military Deaths 1980-2014
National Center for Health Statistics, Centers for Disease Control and Prevention, U.S. Department of Defense. United States NVSS Mortality Data 1993 - NBER and United States Military Deaths 1980-2014
National Center for Health Statistics, Centers for Disease Control and Prevention, U.S. Department of Defense. United States NVSS Mortality Data 1994 - NBER and United States Military Deaths 1980-2014
National Center for Health Statistics, Centers for Disease Control and Prevention, U.S. Department of Defense. United States NVSS Mortality Data 1995 - NBER and United States Military Deaths 1980-2014
National Center for Health Statistics, Centers for Disease Control and Prevention, U.S. Department of Defense. United States NVSS Mortality Data 1996 - NBER and United States Military Deaths 1980-2014
National Center for Health Statistics, Centers for Disease Control and Prevention, U.S. Department of Defense. United States NVSS Mortality Data 1997 - NBER and United States Military Deaths 1980-2014
National Center for Health Statistics, Centers for Disease Control and Prevention, U.S. Department of Defense. United States NVSS Mortality Data 1998 - NBER and United States Military Deaths 1980-2014
National Center for Health Statistics, Centers for Disease Control and Prevention, U.S. Department of Defense. United States NVSS Mortality Data 1999 - NBER and United States Military Deaths 1980-2014
National Center for Health Statistics, Centers for Disease Control and Prevention, U.S. Department of Defense. United States NVSS Mortality Data 2000 - NBER and United States Military Deaths 1980-2014
National Center for Health Statistics, Centers for Disease Control and Prevention, U.S. Department of Defense. United States NVSS Mortality Data 2001 - NBER and United States Military Deaths 1980-2014
National Center for Health Statistics, Centers for Disease Control and Prevention, U.S. Department of Defense. United States NVSS Mortality Data 2002 - NBER and United States Military Deaths 1980-2014
National Center for Health Statistics, Centers for Disease Control and Prevention, U.S. Department of Defense. United States NVSS Mortality Data 2003 - NBER and United States Military Deaths 1980-2014
National Center for Health Statistics, Centers for Disease Control and Prevention, U.S. Department of Defense. United States NVSS Mortality Data 2004 - NBER and United States Military Deaths 1980-2014
National Center for Health Statistics, Centers for Disease Control and Prevention. American Samoa NVSS Custom Mortality Data 2005. Hyattsville, United States of America: National Center for Health Statistics, Centers for Disease Control and Prevention
National Center for Health Statistics, Centers for Disease Control and Prevention. American Samoa NVSS Custom Mortality Data 2006. Hyattsville, United States of America: National Center for Health Statistics, Centers for Disease Control and Prevention
National Center for Health Statistics, Centers for Disease Control and Prevention. American Samoa NVSS Custom Mortality Data 2007. Hyattsville, United States of America: National Center for Health Statistics, Centers for Disease Control and Prevention
National Center for Health Statistics, Centers for Disease Control and Prevention. American Samoa NVSS Custom Mortality Data 2008. Hyattsville, United States of America: National Center for Health Statistics, Centers for Disease Control and Prevention
National Center for Health Statistics, Centers for Disease Control and Prevention. American Samoa NVSS Custom Mortality Data 2009. Hyattsville, United States of America: National Center for Health Statistics, Centers for Disease Control and Prevention
National Center for Health Statistics, Centers for Disease Control and Prevention. American Samoa NVSS Custom Mortality Data 2010. Hyattsville, United States of America: National Center for Health Statistics, Centers for Disease Control and Prevention
National Center for Health Statistics, Centers for Disease Control and Prevention. American Samoa NVSS Custom Mortality Data 2011. Hyattsville, United States of America: National Center for Health Statistics, Centers for Disease Control and Prevention
National Center for Health Statistics, Centers for Disease Control and Prevention. American Samoa NVSS Custom Mortality Data 2012. Hyattsville, United States of America: National Center for Health Statistics, Centers for Disease Control and Prevention
National Center for Health Statistics, Centers for Disease Control and Prevention. American Samoa NVSS Custom Mortality Data 2013. Hyattsville, United States of America: National Center for Health Statistics, Centers for Disease Control and Prevention
National Center for Health Statistics, Centers for Disease Control and Prevention. American Samoa NVSS Custom Mortality Data 2014. Hyattsville, United States of America: National Center for Health Statistics, Centers for Disease Control and Prevention
National Center for Health Statistics, Centers for Disease Control and Prevention. American Samoa NVSS Custom Mortality Data 2015. Hyattsville, United States of America: National Center for Health Statistics, Centers for Disease Control and Prevention
National Center for Health Statistics, Centers for Disease Control and Prevention. American Samoa NVSS Mortality Data 1997 - NBER. Hyattsville, United States: National Center for Health Statistics, Centers for Disease Control and Prevention
National Center for Health Statistics, Centers for Disease Control and Prevention. American Samoa NVSS Mortality Data 1998 - NBER. Hyattsville, United States: National Center for Health Statistics, Centers for Disease Control and Prevention
National Center for Health Statistics, Centers for Disease Control and Prevention. American Samoa NVSS Mortality Data 1999 - NBER. Hyattsville, United States: National Center for Health Statistics, Centers for Disease Control and Prevention
National Center for Health Statistics, Centers for Disease Control and Prevention. American Samoa NVSS Mortality Data 2000 - NBER. Hyattsville, United States of America: National Center for Health Statistics, Centers for Disease Control and Prevention
National Center for Health Statistics, Centers for Disease Control and Prevention. American Samoa NVSS Mortality Data 2001 - NBER. Hyattsville, United States of America: National Center for Health Statistics, Centers for Disease Control and Prevention
National Center for Health Statistics, Centers for Disease Control and Prevention. American Samoa NVSS Mortality Data 2002 - NBER. Hyattsville, United States of America: National Center for Health Statistics, Centers for Disease Control and Prevention
National Center for Health Statistics, Centers for Disease Control and Prevention. American Samoa NVSS Mortality Data 2003 - NBER. Hyattsville, United States of America: National Center for Health Statistics, Centers for Disease Control and Prevention
National Center for Health Statistics, Centers for Disease Control and Prevention. American Samoa NVSS Mortality Data 2004 - NBER. Hyattsville, United States of America: National Center for Health Statistics, Centers for Disease Control and Prevention
National Center for Health Statistics, Centers for Disease Control and Prevention. Guam NVSS Custom Mortality Data 2005. Hyattsville, United States of America: National Center for Health Statistics, Centers for Disease Control and Prevention
National Center for Health Statistics, Centers for Disease Control and Prevention. Guam NVSS Custom Mortality Data 2006. Hyattsville, United States of America: National Center for Health Statistics, Centers for Disease Control and Prevention
National Center for Health Statistics, Centers for Disease Control and Prevention. Guam NVSS Custom Mortality Data 2007. Hyattsville, United States of America: National Center for Health Statistics, Centers for Disease Control and Prevention
National Center for Health Statistics, Centers for Disease Control and Prevention. Guam NVSS Custom Mortality Data 2008. Hyattsville, United States of America: National Center for Health Statistics, Centers for Disease Control and Prevention
National Center for Health Statistics, Centers for Disease Control and Prevention. Guam NVSS Custom Mortality Data 2009. Hyattsville, United States of America: National Center for Health Statistics, Centers for Disease Control and Prevention
National Center for Health Statistics, Centers for Disease Control and Prevention. Guam NVSS Custom Mortality Data 2010. Hyattsville, United States of America: National Center for Health Statistics, Centers for Disease Control and Prevention
National Center for Health Statistics, Centers for Disease Control and Prevention. Guam NVSS Custom Mortality Data 2011. Hyattsville, United States of America: National Center for Health Statistics, Centers for Disease Control and Prevention
National Center for Health Statistics, Centers for Disease Control and Prevention. Guam NVSS Custom Mortality Data 2012. Hyattsville, United States of America: National Center for Health Statistics, Centers for Disease Control and Prevention
National Center for Health Statistics, Centers for Disease Control and Prevention. Guam NVSS Custom Mortality Data 2013. Hyattsville, United States of America: National Center for Health Statistics, Centers for Disease Control and Prevention
National Center for Health Statistics, Centers for Disease Control and Prevention. Guam NVSS Custom Mortality Data 2014. Hyattsville, United States of America: National Center for Health Statistics, Centers for Disease Control and Prevention
National Center for Health Statistics, Centers for Disease Control and Prevention. Guam NVSS Custom Mortality Data 2015. Hyattsville, United States of America: National Center for Health Statistics, Centers for Disease Control and Prevention
National Center for Health Statistics, Centers for Disease Control and Prevention. Guam NVSS Mortality Data 1994 - NBER. Hyattsville, United States: National Center for Health Statistics, Centers for Disease Control and Prevention
National Center for Health Statistics, Centers for Disease Control and Prevention. Guam NVSS Mortality Data 1995 - NBER. Hyattsville, United States: National Center for Health Statistics, Centers for Disease Control and Prevention
National Center for Health Statistics, Centers for Disease Control and Prevention. Guam NVSS Mortality Data 1996 - NBER. Hyattsville, United States: National Center for Health Statistics, Centers for Disease Control and Prevention
National Center for Health Statistics, Centers for Disease Control and Prevention. Guam NVSS Mortality Data 1997 - NBER. Hyattsville, United States: National Center for Health Statistics, Centers for Disease Control and Prevention
National Center for Health Statistics, Centers for Disease Control and Prevention. Guam NVSS Mortality Data 1998 - NBER. Hyattsville, United States: National Center for Health Statistics, Centers for Disease Control and Prevention
National Center for Health Statistics, Centers for Disease Control and Prevention. Guam NVSS Mortality Data 1999 - NBER. Hyattsville, United States: National Center for Health Statistics, Centers for Disease Control and Prevention
National Center for Health Statistics, Centers for Disease Control and Prevention. Guam NVSS Mortality Data 2000 - NBER. Hyattsville, United States of America: National Center for Health Statistics, Centers for Disease Control and Prevention
National Center for Health Statistics, Centers for Disease Control and Prevention. Guam NVSS Mortality Data 2001 - NBER. Hyattsville, United States of America: National Center for Health Statistics, Centers for Disease Control and Prevention
National Center for Health Statistics, Centers for Disease Control and Prevention. Guam NVSS Mortality Data 2002 - NBER. Hyattsville, United States of America: National Center for Health Statistics, Centers for Disease Control and Prevention
National Center for Health Statistics, Centers for Disease Control and Prevention. Guam NVSS Mortality Data 2003 - NBER. Hyattsville, United States of America: National Center for Health Statistics, Centers for Disease Control and Prevention
National Center for Health Statistics, Centers for Disease Control and Prevention. Guam NVSS Mortality Data 2004 - NBER. Hyattsville, United States of America: National Center for Health Statistics, Centers for Disease Control and Prevention
National Center for Health Statistics, Centers for Disease Control and Prevention. Northern Mariana Islands NVSS Custom Mortality Data 2005. Hyattsville, United States of America: National Center for Health Statistics, Centers for Disease Control and Prevention
National Center for Health Statistics, Centers for Disease Control and Prevention. Northern Mariana Islands NVSS Custom Mortality Data 2006. Hyattsville, United States of America: National Center for Health Statistics, Centers for Disease Control and Prevention
National Center for Health Statistics, Centers for Disease Control and Prevention. Northern Mariana Islands NVSS Custom Mortality Data 2007. Hyattsville, United States of America: National Center for Health Statistics, Centers for Disease Control and Prevention
National Center for Health Statistics, Centers for Disease Control and Prevention. Northern Mariana Islands NVSS Custom Mortality Data 2008. Hyattsville, United States of America: National Center for Health Statistics, Centers for Disease Control and Prevention
National Center for Health Statistics, Centers for Disease Control and Prevention. Northern Mariana Islands NVSS Custom Mortality Data 2009. Hyattsville, United States of America: National Center for Health Statistics, Centers for Disease Control and Prevention
National Center for Health Statistics, Centers for Disease Control and Prevention. Northern Mariana Islands NVSS Custom Mortality Data 2010. Hyattsville, United States of America: National Center for Health Statistics, Centers for Disease Control and Prevention
National Center for Health Statistics, Centers for Disease Control and Prevention. Northern Mariana Islands NVSS Custom Mortality Data 2011. Hyattsville, United States of America: National Center for Health Statistics, Centers for Disease Control and Prevention
National Center for Health Statistics, Centers for Disease Control and Prevention. Northern Mariana Islands NVSS Custom Mortality Data 2012. Hyattsville, United States of America: National Center for Health Statistics, Centers for Disease Control and Prevention
National Center for Health Statistics, Centers for Disease Control and Prevention. Northern Mariana Islands NVSS Custom Mortality Data 2013. Hyattsville, United States of America: National Center for Health Statistics, Centers for Disease Control and Prevention
National Center for Health Statistics, Centers for Disease Control and Prevention. Northern Mariana Islands NVSS Custom Mortality Data 2014. Hyattsville, United States of America: National Center for Health Statistics, Centers for Disease Control and Prevention
National Center for Health Statistics, Centers for Disease Control and Prevention. Northern Mariana Islands NVSS Custom Mortality Data 2015. Hyattsville, United States of America: National Center for Health Statistics, Centers for Disease Control and Prevention
National Center for Health Statistics, Centers for Disease Control and Prevention. Northern Mariana Islands NVSS Mortality Data 1998 - NBER. Hyattsville, United States: National Center for Health Statistics, Centers for Disease Control and Prevention
National Center for Health Statistics, Centers for Disease Control and Prevention. Northern Mariana Islands NVSS Mortality Data 1999 - NBER. Hyattsville, United States: National Center for Health Statistics, Centers for Disease Control and Prevention
National Center for Health Statistics, Centers for Disease Control and Prevention. Northern Mariana Islands NVSS Mortality Data 2000 - NBER. Hyattsville, United States of America: National Center for Health Statistics, Centers for Disease Control and Prevention
National Center for Health Statistics, Centers for Disease Control and Prevention. Northern Mariana Islands NVSS Mortality Data 2001 - NBER. Hyattsville, United States of America: National Center for Health Statistics, Centers for Disease Control and Prevention
National Center for Health Statistics, Centers for Disease Control and Prevention. Northern Mariana Islands NVSS Mortality Data 2002 - NBER. Hyattsville, United States of America: National Center for Health Statistics, Centers for Disease Control and Prevention
National Center for Health Statistics, Centers for Disease Control and Prevention. Northern Mariana Islands NVSS Mortality Data 2003 - NBER. Hyattsville, United States of America: National Center for Health Statistics, Centers for Disease Control and Prevention
National Center for Health Statistics, Centers for Disease Control and Prevention. Northern Mariana Islands NVSS Mortality Data 2004 - NBER. Hyattsville, United States of America: National Center for Health Statistics, Centers for Disease Control and Prevention
National Center for Health Statistics, Centers for Disease Control and Prevention. Puerto Rico NVSS Custom Mortality Data 2005. Hyattsville, United States of America: National Center for Health Statistics, Centers for Disease Control and Prevention
National Center for Health Statistics, Centers for Disease Control and Prevention. Puerto Rico NVSS Custom Mortality Data 2006. Hyattsville, United States of America: National Center for Health Statistics, Centers for Disease Control and Prevention
National Center for Health Statistics, Centers for Disease Control and Prevention. Puerto Rico NVSS Custom Mortality Data 2007. Hyattsville, United States of America: National Center for Health Statistics, Centers for Disease Control and Prevention
National Center for Health Statistics, Centers for Disease Control and Prevention. Puerto Rico NVSS Custom Mortality Data 2008. Hyattsville, United States of America: National Center for Health Statistics, Centers for Disease Control and Prevention
National Center for Health Statistics, Centers for Disease Control and Prevention. Puerto Rico NVSS Custom Mortality Data 2009. Hyattsville, United States of America: National Center for Health Statistics, Centers for Disease Control and Prevention
National Center for Health Statistics, Centers for Disease Control and Prevention. Puerto Rico NVSS Custom Mortality Data 2010. Hyattsville, United States of America: National Center for Health Statistics, Centers for Disease Control and Prevention
National Center for Health Statistics, Centers for Disease Control and Prevention. Puerto Rico NVSS Custom Mortality Data 2011. Hyattsville, United States of America: National Center for Health Statistics, Centers for Disease Control and Prevention
National Center for Health Statistics, Centers for Disease Control and Prevention. Puerto Rico NVSS Custom Mortality Data 2012. Hyattsville, United States of America: National Center for Health Statistics, Centers for Disease Control and Prevention
National Center for Health Statistics, Centers for Disease Control and Prevention. Puerto Rico NVSS Custom Mortality Data 2013. Hyattsville, United States of America: National Center for Health Statistics, Centers for Disease Control and Prevention
National Center for Health Statistics, Centers for Disease Control and Prevention. Puerto Rico NVSS Custom Mortality Data 2014. Hyattsville, United States of America: National Center for Health Statistics, Centers for Disease Control and Prevention
National Center for Health Statistics, Centers for Disease Control and Prevention. Puerto Rico NVSS Custom Mortality Data 2015. Hyattsville, United States of America: National Center for Health Statistics, Centers for Disease Control and Prevention
National Center for Health Statistics, Centers for Disease Control and Prevention. Puerto Rico NVSS Mortality Data 1994 - NBER. Hyattsville, United States: National Center for Health Statistics, Centers for Disease Control and Prevention
National Center for Health Statistics, Centers for Disease Control and Prevention. Puerto Rico NVSS Mortality Data 1995 - NBER. Hyattsville, United States: National Center for Health Statistics, Centers for Disease Control and Prevention
National Center for Health Statistics, Centers for Disease Control and Prevention. Puerto Rico NVSS Mortality Data 1996 - NBER. Hyattsville, United States: National Center for Health Statistics, Centers for Disease Control and Prevention
National Center for Health Statistics, Centers for Disease Control and Prevention. Puerto Rico NVSS Mortality Data 1997 - NBER. Hyattsville, United States: National Center for Health Statistics, Centers for Disease Control and Prevention
National Center for Health Statistics, Centers for Disease Control and Prevention. Puerto Rico NVSS Mortality Data 1998 - NBER. Hyattsville, United States: National Center for Health Statistics, Centers for Disease Control and Prevention
National Center for Health Statistics, Centers for Disease Control and Prevention. Puerto Rico NVSS Mortality Data 1999 - NBER. Hyattsville, United States: National Center for Health Statistics, Centers for Disease Control and Prevention
National Center for Health Statistics, Centers for Disease Control and Prevention. Puerto Rico NVSS Mortality Data 2000 - NBER. Hyattsville, United States of America: National Center for Health Statistics, Centers for Disease Control and Prevention
National Center for Health Statistics, Centers for Disease Control and Prevention. Puerto Rico NVSS Mortality Data 2001 - NBER. Hyattsville, United States of America: National Center for Health Statistics, Centers for Disease Control and Prevention
National Center for Health Statistics, Centers for Disease Control and Prevention. Puerto Rico NVSS Mortality Data 2002 - NBER. Hyattsville, United States of America: National Center for Health Statistics, Centers for Disease Control and Prevention
National Center for Health Statistics, Centers for Disease Control and Prevention. Puerto Rico NVSS Mortality Data 2003 - NBER. Hyattsville, United States of America: National Center for Health Statistics, Centers for Disease Control and Prevention
National Center for Health Statistics, Centers for Disease Control and Prevention. Puerto Rico NVSS Mortality Data 2004 - NBER. Hyattsville, United States of America: National Center for Health Statistics, Centers for Disease Control and Prevention
National Center for Health Statistics, Centers for Disease Control and Prevention. United States NVSS Custom Mortality Data 2015. Hyattsville, United States of America: National Center for Health Statistics, Centers for Disease Control and Prevention
National Center for Health Statistics, Centers for Disease Control and Prevention. United States NVSS Custom Mortality Data 2016. Hyattsville, United States of America: National Center for Health Statistics, Centers for Disease Control and Prevention
National Center for Health Statistics, Centers for Disease Control and Prevention. United States Virgin Islands NVSS Custom Mortality Data 2005. Hyattsville, United States of America: National Center for Health Statistics, Centers for Disease Control and Prevention
National Center for Health Statistics, Centers for Disease Control and Prevention. United States Virgin Islands NVSS Custom Mortality Data 2006. Hyattsville, United States of America: National Center for Health Statistics, Centers for Disease Control and Prevention
National Center for Health Statistics, Centers for Disease Control and Prevention. United States Virgin Islands NVSS Custom Mortality Data 2007. Hyattsville, United States of America: National Center for Health Statistics, Centers for Disease Control and Prevention
National Center for Health Statistics, Centers for Disease Control and Prevention. United States Virgin Islands NVSS Custom Mortality Data 2008. Hyattsville, United States of America: National Center for Health Statistics, Centers for Disease Control and Prevention
National Center for Health Statistics, Centers for Disease Control and Prevention. United States Virgin Islands NVSS Custom Mortality Data 2009. Hyattsville, United States of America: National Center for Health Statistics, Centers for Disease Control and Prevention
National Center for Health Statistics, Centers for Disease Control and Prevention. United States Virgin Islands NVSS Custom Mortality Data 2010. Hyattsville, United States of America: National Center for Health Statistics, Centers for Disease Control and Prevention
National Center for Health Statistics, Centers for Disease Control and Prevention. United States Virgin Islands NVSS Custom Mortality Data 2011. Hyattsville, United States of America: National Center for Health Statistics, Centers for Disease Control and Prevention
National Center for Health Statistics, Centers for Disease Control and Prevention. United States Virgin Islands NVSS Custom Mortality Data 2012. Hyattsville, United States of America: National Center for Health Statistics, Centers for Disease Control and Prevention
National Center for Health Statistics, Centers for Disease Control and Prevention. United States Virgin Islands NVSS Custom Mortality Data 2015. Hyattsville, United States of America: National Center for Health Statistics, Centers for Disease Control and Prevention
National Center for Health Statistics, Centers for Disease Control and Prevention. United States Virgin Islands NVSS Mortality Data 1994 - NBER. Hyattsville, United States: National Center for Health Statistics, Centers for Disease Control and Prevention
National Center for Health Statistics, Centers for Disease Control and Prevention. United States Virgin Islands NVSS Mortality Data 1995 - NBER. Hyattsville, United States: National Center for Health Statistics, Centers for Disease Control and Prevention
National Center for Health Statistics, Centers for Disease Control and Prevention. United States Virgin Islands NVSS Mortality Data 1996 - NBER. Hyattsville, United States: National Center for Health Statistics, Centers for Disease Control and Prevention
National Center for Health Statistics, Centers for Disease Control and Prevention. United States Virgin Islands NVSS Mortality Data 1997 - NBER. Hyattsville, United States: National Center for Health Statistics, Centers for Disease Control and Prevention
National Center for Health Statistics, Centers for Disease Control and Prevention. United States Virgin Islands NVSS Mortality Data 1998 - NBER. Hyattsville, United States: National Center for Health Statistics, Centers for Disease Control and Prevention
National Center for Health Statistics, Centers for Disease Control and Prevention. United States Virgin Islands NVSS Mortality Data 1999 - NBER. Hyattsville, United States: National Center for Health Statistics, Centers for Disease Control and Prevention
National Center for Health Statistics, Centers for Disease Control and Prevention. United States Virgin Islands NVSS Mortality Data 2000 - NBER. Hyattsville, United States of America: National Center for Health Statistics, Centers for Disease Control and Prevention
National Center for Health Statistics, Centers for Disease Control and Prevention. United States Virgin Islands NVSS Mortality Data 2001 - NBER. Hyattsville, United States of America: National Center for Health Statistics, Centers for Disease Control and Prevention
National Center for Health Statistics, Centers for Disease Control and Prevention. United States Virgin Islands NVSS Mortality Data 2002 - NBER. Hyattsville, United States of America: National Center for Health Statistics, Centers for Disease Control and Prevention
National Center for Health Statistics, Centers for Disease Control and Prevention. United States Virgin Islands NVSS Mortality Data 2003 - NBER. Hyattsville, United States of America: National Center for Health Statistics, Centers for Disease Control and Prevention
National Center for Health Statistics, Centers for Disease Control and Prevention. United States Virgin Islands NVSS Mortality Data 2004 - NBER. Hyattsville, United States of America: National Center for Health Statistics, Centers for Disease Control and Prevention
National Institute of Statistics (Italy). Italy Vital Registration - Deaths 1980. Rome, Italy: National Institute of Statistics (Italy)
National Institute of Statistics (Italy). Italy Vital Registration - Deaths 1981. Rome, Italy: National Institute of Statistics (Italy)
National Institute of Statistics (Italy). Italy Vital Registration - Deaths 1982. Rome, Italy: National Institute of Statistics (Italy)
National Institute of Statistics (Italy). Italy Vital Registration - Deaths 1983. Rome, Italy: National Institute of Statistics (Italy)
National Institute of Statistics (Italy). Italy Vital Registration - Deaths 1984. Rome, Italy: National Institute of Statistics (Italy)
National Institute of Statistics (Italy). Italy Vital Registration - Deaths 1985. Rome, Italy: National Institute of Statistics (Italy)
National Institute of Statistics (Italy). Italy Vital Registration - Deaths 1986. Rome, Italy: National Institute of Statistics (Italy)
National Institute of Statistics (Italy). Italy Vital Registration - Deaths 1987. Rome, Italy: National Institute of Statistics (Italy)
National Institute of Statistics (Italy). Italy Vital Registration - Deaths 1988. Rome, Italy: National Institute of Statistics (Italy)
National Institute of Statistics (Italy). Italy Vital Registration - Deaths 1989. Rome, Italy: National Institute of Statistics (Italy)
National Institute of Statistics (Italy). Italy Vital Registration - Deaths 1990. Rome, Italy: National Institute of Statistics (Italy)
National Institute of Statistics (Italy). Italy Vital Registration - Deaths 1991. Rome, Italy: National Institute of Statistics (Italy)
National Institute of Statistics (Italy). Italy Vital Registration - Deaths 1992. Rome, Italy: National Institute of Statistics (Italy)
National Institute of Statistics (Italy). Italy Vital Registration - Deaths 1993. Rome, Italy: National Institute of Statistics (Italy)
National Institute of Statistics (Italy). Italy Vital Registration - Deaths 1994. Rome, Italy: National Institute of Statistics (Italy)
National Institute of Statistics (Italy). Italy Vital Registration - Deaths 1995. Rome, Italy: National Institute of Statistics (Italy)
National Institute of Statistics (Italy). Italy Vital Registration - Deaths 1996. Rome, Italy: National Institute of Statistics (Italy)
National Institute of Statistics (Italy). Italy Vital Registration - Deaths 1997. Rome, Italy: National Institute of Statistics (Italy)
National Institute of Statistics (Italy). Italy Vital Registration - Deaths 1998. Rome, Italy: National Institute of Statistics (Italy)
National Institute of Statistics (Italy). Italy Vital Registration - Deaths 1999. Rome, Italy: National Institute of Statistics (Italy)
National Institute of Statistics (Italy). Italy Vital Registration - Deaths 2000. Rome, Italy: National Institute of Statistics (Italy)
National Institute of Statistics (Italy). Italy Vital Registration - Deaths 2001. Rome, Italy: National Institute of Statistics (Italy)
National Institute of Statistics (Italy). Italy Vital Registration - Deaths 2002. Rome, Italy: National Institute of Statistics (Italy)
National Institute of Statistics (Italy). Italy Vital Registration - Deaths 2003. Rome, Italy: National Institute of Statistics (Italy)
National Institute of Statistics (Italy). Italy Vital Registration - Deaths 2004. Rome, Italy: National Institute of Statistics (Italy)
National Institute of Statistics (Italy). Italy Vital Registration - Deaths 2005. Rome, Italy: National Institute of Statistics (Italy)
National Institute of Statistics (Italy). Italy Vital Registration - Deaths 2006. Rome, Italy: National Institute of Statistics (Italy)
National Institute of Statistics (Italy). Italy Vital Registration - Deaths 2007. Rome, Italy: National Institute of Statistics (Italy)
National Institute of Statistics (Italy). Italy Vital Registration - Deaths 2008. Rome, Italy: National Institute of Statistics (Italy)
National Institute of Statistics (Italy). Italy Vital Registration - Deaths 2009. Rome, Italy: National Institute of Statistics (Italy)
National Institute of Statistics (Italy). Italy Vital Registration - Deaths 2010. Rome, Italy: National Institute of Statistics (Italy)
National Institute of Statistics (Italy). Italy Vital Registration - Deaths 2011. Rome, Italy: National Institute of Statistics (Italy)
National Institute of Statistics (Italy). Italy Vital Registration - Deaths 2012. Rome, Italy: National Institute of Statistics (Italy)
National Institute of Statistics (Italy). Italy Vital Registration - Deaths 2014. Rome, Italy: National Institute of Statistics (Italy)
National Institute of Statistics (Italy). Italy Vital Registration - Deaths 2015. Rome, Italy: National Institute of Statistics (Italy)
National Institute of Statistics (Italy). Italy Vital Registration - Deaths 2016. Rome, Italy: National Institute of Statistics (Italy)
National Institute of Statistics and Censuses (Costa Rica). Costa Rica Registered Deaths 2015. San JosÈ, Costa Rica: National Institute of Statistics and Censuses (Costa Rica)
National Institute of Statistics and Censuses (Costa Rica). Costa Rica Registered Deaths 2016. San JosÈ, Costa Rica: National Institute of Statistics and Censuses (Costa Rica)
National Institute of Statistics and Censuses (Ecuador). Ecuador General Deaths 2017. Quito, Ecuador: National Institute of Statistics and Censuses (Ecuador)
National Institute of Statistics and Geography (INEGI) (Mexico), Secretariat of Health (Mexico). Mexico Vital Registration - Deaths 1980
National Institute of Statistics and Geography (INEGI) (Mexico), Secretariat of Health (Mexico). Mexico Vital Registration - Deaths 1981
National Institute of Statistics and Geography (INEGI) (Mexico), Secretariat of Health (Mexico). Mexico Vital Registration - Deaths 1982
National Institute of Statistics and Geography (INEGI) (Mexico), Secretariat of Health (Mexico). Mexico Vital Registration - Deaths 1983
National Institute of Statistics and Geography (INEGI) (Mexico), Secretariat of Health (Mexico). Mexico Vital Registration - Deaths 1984
National Institute of Statistics and Geography (INEGI) (Mexico), Secretariat of Health (Mexico). Mexico Vital Registration - Deaths 1985
National Institute of Statistics and Geography (INEGI) (Mexico), Secretariat of Health (Mexico). Mexico Vital Registration - Deaths 1986
National Institute of Statistics and Geography (INEGI) (Mexico), Secretariat of Health (Mexico). Mexico Vital Registration - Deaths 1987
National Institute of Statistics and Geography (INEGI) (Mexico), Secretariat of Health (Mexico). Mexico Vital Registration - Deaths 1988
National Institute of Statistics and Geography (INEGI) (Mexico), Secretariat of Health (Mexico). Mexico Vital Registration - Deaths 1989
National Institute of Statistics and Geography (INEGI) (Mexico), Secretariat of Health (Mexico). Mexico Vital Registration - Deaths 1990
National Institute of Statistics and Geography (INEGI) (Mexico), Secretariat of Health (Mexico). Mexico Vital Registration - Deaths 1991
National Institute of Statistics and Geography (INEGI) (Mexico), Secretariat of Health (Mexico). Mexico Vital Registration - Deaths 1992
National Institute of Statistics and Geography (INEGI) (Mexico), Secretariat of Health (Mexico). Mexico Vital Registration - Deaths 1993
National Institute of Statistics and Geography (INEGI) (Mexico), Secretariat of Health (Mexico). Mexico Vital Registration - Deaths 1994
National Institute of Statistics and Geography (INEGI) (Mexico), Secretariat of Health (Mexico). Mexico Vital Registration - Deaths 1995
National Institute of Statistics and Geography (INEGI) (Mexico), Secretariat of Health (Mexico). Mexico Vital Registration - Deaths 1996
National Institute of Statistics and Geography (INEGI) (Mexico), Secretariat of Health (Mexico). Mexico Vital Registration - Deaths 1997
National Institute of Statistics and Geography (INEGI) (Mexico), Secretariat of Health (Mexico). Mexico Vital Registration - Deaths 1998
National Institute of Statistics and Geography (INEGI) (Mexico), Secretariat of Health (Mexico). Mexico Vital Registration - Deaths 1999
National Institute of Statistics and Geography (INEGI) (Mexico), Secretariat of Health (Mexico). Mexico Vital Registration - Deaths 2000
National Institute of Statistics and Geography (INEGI) (Mexico), Secretariat of Health (Mexico). Mexico Vital Registration - Deaths 2001
National Institute of Statistics and Geography (INEGI) (Mexico), Secretariat of Health (Mexico). Mexico Vital Registration - Deaths 2002
National Institute of Statistics and Geography (INEGI) (Mexico), Secretariat of Health (Mexico). Mexico Vital Registration - Deaths 2003
National Institute of Statistics and Geography (INEGI) (Mexico), Secretariat of Health (Mexico). Mexico Vital Registration - Deaths 2004
National Institute of Statistics and Geography (INEGI) (Mexico), Secretariat of Health (Mexico). Mexico Vital Registration - Deaths 2005
National Institute of Statistics and Geography (INEGI) (Mexico), Secretariat of Health (Mexico). Mexico Vital Registration - Deaths 2006
National Institute of Statistics and Geography (INEGI) (Mexico), Secretariat of Health (Mexico). Mexico Vital Registration - Deaths 2007
National Institute of Statistics and Geography (INEGI) (Mexico), Secretariat of Health (Mexico). Mexico Vital Registration - Deaths 2008
National Institute of Statistics and Geography (INEGI) (Mexico), Secretariat of Health (Mexico). Mexico Vital Registration - Deaths 2010
National Institute of Statistics and Geography (INEGI) (Mexico), Secretariat of Health (Mexico). Mexico Vital Registration - Deaths 2011
National Institute of Statistics and Geography (INEGI) (Mexico). Mexico Vital Registration - Deaths 2012
National Institute of Statistics and Geography (INEGI) (Mexico). Mexico Vital Registration - Deaths 2013
National Institute of Statistics and Geography (INEGI) (Mexico). Mexico Vital Registration - Deaths 2014. Mexico City, Mexico: National Institute of Statistics and Geography (INEGI) (Mexico)
National Institute of Statistics and Geography (INEGI) (Mexico). Mexico Vital Registration - Deaths 2015. Mexico City, Mexico: National Institute of Statistics and Geography (INEGI) (Mexico)
National Institute of Statistics and Geography (INEGI) (Mexico). Mexico Vital Registration - Deaths 2016. Mexico City, Mexico: National Institute of Statistics and Geography (INEGI) (Mexico)
National Institute of Statistics and Geography (INEGI) (Mexico). Mexico Vital Registration - Deaths 2017. Mexico City, Mexico: National Institute of Statistics and Geography (INEGI) (Mexico)
National Institute of Statistics and Geography (INEGI) (Mexico). Mexico Vital Statistics - Deaths 2009
National Records of Scotland. United Kingdom - Scotland Vital Events Reference Tables 2015. Edinburgh, Scotland: National Records of Scotland, 2016
National Records of Scotland. United Kingdom - Scotland Vital Events Reference Tables 2016. Edinburgh, Scotland: National Records of Scotland, 2017
National Statistics Institute (Guatemala). Guatemala Vital Statistics 2017. Guatemala City, Guatemala: National Statistics Institute (Guatemala), 2018
National Statistics Office (Philippines). Philippines Vital Registration - Deaths 2006
National Statistics Office (Philippines). Philippines Vital Registration - Deaths 2007
National Statistics Office (Philippines). Philippines Vital Registration - Deaths 2008
National Statistics Office (Philippines). Philippines Vital Registration - Deaths 2009
National Statistics Office (Philippines). Philippines Vital Registration - Deaths 2010
National Statistics Office (Philippines). Philippines Vital Registration - Deaths 2011
National Statistics Office (Philippines). Philippines Vital Registration - Deaths 2012
Navrongo Health Research Centre. Ghana - Navrongo Health and Demographic Surveillance System
Nepal Health Research Council (NHRC). Nepal Assessment of Burden of Disease Verbal Autopsy Data 2009 [Unpublished data]
Netherlands Vital Registration - Deaths 1980 ICD9 as it appears in World Health Organization (WHO). WHO Mortality Database Version November 2015. Geneva, Switzerland: World Health Organization (WHO)
Netherlands Vital Registration - Deaths 1981 ICD9 as it appears in World Health Organization (WHO). WHO Mortality Database Version November 2015. Geneva, Switzerland: World Health Organization (WHO)
Netherlands Vital Registration - Deaths 1982 ICD9 as it appears in World Health Organization (WHO). WHO Mortality Database Version November 2015. Geneva, Switzerland: World Health Organization (WHO)
Netherlands Vital Registration - Deaths 1983 ICD9 as it appears in World Health Organization (WHO). WHO Mortality Database Version November 2015. Geneva, Switzerland: World Health Organization (WHO)
Netherlands Vital Registration - Deaths 1984 ICD9 as it appears in World Health Organization (WHO). WHO Mortality Database Version November 2015. Geneva, Switzerland: World Health Organization (WHO)
Netherlands Vital Registration - Deaths 1986 ICD9 as it appears in World Health Organization (WHO). WHO Mortality Database Version November 2015. Geneva, Switzerland: World Health Organization (WHO)
Netherlands Vital Registration - Deaths 1987 ICD9 as it appears in World Health Organization (WHO). WHO Mortality Database Version November 2015. Geneva, Switzerland: World Health Organization (WHO)
Netherlands Vital Registration - Deaths 1989 ICD9 as it appears in World Health Organization (WHO). WHO Mortality Database Version November 2015. Geneva, Switzerland: World Health Organization (WHO)
Netherlands Vital Registration - Deaths 1990 ICD9 as it appears in World Health Organization (WHO). WHO Mortality Database Version November 2015. Geneva, Switzerland: World Health Organization (WHO)
Netherlands Vital Registration - Deaths 1991 ICD9 as it appears in World Health Organization (WHO). WHO Mortality Database Version November 2015. Geneva, Switzerland: World Health Organization (WHO)
Netherlands Vital Registration - Deaths 1992 ICD9 as it appears in World Health Organization (WHO). WHO Mortality Database Version November 2015. Geneva, Switzerland: World Health Organization (WHO)
Netherlands Vital Registration - Deaths 1993 ICD9 as it appears in World Health Organization (WHO). WHO Mortality Database Version November 2015. Geneva, Switzerland: World Health Organization (WHO)
Netherlands Vital Registration - Deaths 1994 ICD9 as it appears in World Health Organization (WHO). WHO Mortality Database Version November 2015. Geneva, Switzerland: World Health Organization (WHO)
Netherlands Vital Registration - Deaths 1995 ICD9 as it appears in World Health Organization (WHO). WHO Mortality Database Version November 2015. Geneva, Switzerland: World Health Organization (WHO)
Netherlands Vital Registration - Deaths 1996 ICD10 as it appears in World Health Organization (WHO). WHO Mortality Database Version October 2017. Geneva, Switzerland: World Health Organization (WHO)
Netherlands Vital Registration - Deaths 1997 ICD10 as it appears in World Health Organization (WHO). WHO Mortality Database Version October 2017. Geneva, Switzerland: World Health Organization (WHO)
Netherlands Vital Registration - Deaths 1998 ICD10 as it appears in World Health Organization (WHO). WHO Mortality Database Version October 2017. Geneva, Switzerland: World Health Organization (WHO)
Netherlands Vital Registration - Deaths 1999 ICD10 as it appears in World Health Organization (WHO). WHO Mortality Database Version October 2017. Geneva, Switzerland: World Health Organization (WHO)
Netherlands Vital Registration - Deaths 2000 ICD10 as it appears in World Health Organization (WHO). WHO Mortality Database Version October 2017. Geneva, Switzerland: World Health Organization (WHO)
Netherlands Vital Registration - Deaths 2001 ICD10 as it appears in World Health Organization (WHO). WHO Mortality Database Version October 2017. Geneva, Switzerland: World Health Organization (WHO)
Netherlands Vital Registration - Deaths 2002 ICD10 as it appears in World Health Organization (WHO). WHO Mortality Database Version October 2017. Geneva, Switzerland: World Health Organization (WHO)
Netherlands Vital Registration - Deaths 2003 ICD10 as it appears in World Health Organization (WHO). WHO Mortality Database Version October 2017. Geneva, Switzerland: World Health Organization (WHO)
Netherlands Vital Registration - Deaths 2004 ICD10 as it appears in World Health Organization (WHO). WHO Mortality Database Version October 2017. Geneva, Switzerland: World Health Organization (WHO)
Netherlands Vital Registration - Deaths 2005 ICD10 as it appears in World Health Organization (WHO). WHO Mortality Database Version October 2017. Geneva, Switzerland: World Health Organization (WHO)
Netherlands Vital Registration - Deaths 2006 ICD10 as it appears in World Health Organization (WHO). WHO Mortality Database Version October 2017. Geneva, Switzerland: World Health Organization (WHO)
Netherlands Vital Registration - Deaths 2007 ICD10 as it appears in World Health Organization (WHO). WHO Mortality Database Version October 2017. Geneva, Switzerland: World Health Organization (WHO)
Netherlands Vital Registration - Deaths 2008 ICD10 as it appears in World Health Organization (WHO). WHO Mortality Database Version October 2017. Geneva, Switzerland: World Health Organization (WHO)
Netherlands Vital Registration - Deaths 1985 ICD9 as it appears in World Health Organization (WHO). WHO Mortality Database Version November 2015. Geneva, Switzerland: World Health Organization (WHO)
Netherlands Vital Registration - Deaths 1988 ICD9 as it appears in World Health Organization (WHO). WHO Mortality Database Version November 2015. Geneva, Switzerland: World Health Organization (WHO)
Netherlands Vital Registration - Deaths 2009 ICD10 as it appears in World Health Organization (WHO). WHO Mortality Database Version October 2017. Geneva, Switzerland: World Health Organization (WHO)
Netherlands Vital Registration - Deaths 2010 ICD10 as it appears in World Health Organization (WHO). WHO Mortality Database Version October 2017. Geneva, Switzerland: World Health Organization (WHO)
Netherlands Vital Registration - Deaths 2011 ICD10 as it appears in World Health Organization (WHO). WHO Mortality Database Version October 2017. Geneva, Switzerland: World Health Organization (WHO)
Netherlands Vital Registration - Deaths 2012 ICD10 as it appears in World Health Organization (WHO). WHO Mortality Database Version October 2017. Geneva, Switzerland: World Health Organization (WHO)
Netherlands Vital Registration - Deaths 2013 ICD10 as it appears in World Health Organization (WHO). WHO Mortality Database Version October 2017. Geneva, Switzerland: World Health Organization (WHO)
Netherlands Vital Registration - Deaths 2014 ICD10 as it appears in World Health Organization (WHO). WHO Mortality Database Version March 2017. Geneva, Switzerland: World Health Organization (WHO)
Netherlands Vital Registration - Deaths 2015 ICD10 as it appears in World Health Organization (WHO). WHO Mortality Database Version March 2017. Geneva, Switzerland: World Health Organization (WHO)
Netherlands Vital Registration - Deaths 2016 ICD10 as it appears in World Health Organization (WHO). WHO Mortality Database Version April 2018. Geneva, Switzerland: World Health Organization (WHO)
Nicaragua Vital Registration - Deaths 1997 ICD10 as it appears in World Health Organization (WHO). WHO Mortality Database Version October 2017. Geneva, Switzerland: World Health Organization (WHO)
Nicaragua Vital Registration - Deaths 1998 ICD10 as it appears in World Health Organization (WHO). WHO Mortality Database Version October 2017. Geneva, Switzerland: World Health Organization (WHO)
Nicaragua Vital Registration - Deaths 1999 ICD10 as it appears in World Health Organization (WHO). WHO Mortality Database Version October 2017. Geneva, Switzerland: World Health Organization (WHO)
Nicaragua Vital Registration - Deaths 2000 ICD10 as it appears in World Health Organization (WHO). WHO Mortality Database Version October 2017. Geneva, Switzerland: World Health Organization (WHO)
Nicaragua Vital Registration - Deaths 2001 ICD10 as it appears in World Health Organization (WHO). WHO Mortality Database Version October 2017. Geneva, Switzerland: World Health Organization (WHO)
Nicaragua Vital Registration - Deaths 2002 ICD10 as it appears in World Health Organization (WHO). WHO Mortality Database Version October 2017. Geneva, Switzerland: World Health Organization (WHO)
Nicaragua Vital Registration - Deaths 2003 ICD10 as it appears in World Health Organization (WHO). WHO Mortality Database Version October 2017. Geneva, Switzerland: World Health Organization (WHO)
Nicaragua Vital Registration - Deaths 2004 ICD10 as it appears in World Health Organization (WHO). WHO Mortality Database Version October 2017. Geneva, Switzerland: World Health Organization (WHO)
Nicaragua Vital Registration - Deaths 2005 ICD10 as it appears in World Health Organization (WHO). WHO Mortality Database Version October 2017. Geneva, Switzerland: World Health Organization (WHO)
Nicaragua Vital Registration - Deaths 2006 ICD10 as it appears in World Health Organization (WHO). WHO Mortality Database Version October 2017. Geneva, Switzerland: World Health Organization (WHO)
Nicaragua Vital Registration - Deaths 2007 ICD10 as it appears in World Health Organization (WHO). WHO Mortality Database Version October 2017. Geneva, Switzerland: World Health Organization (WHO)
Nicaragua Vital Registration - Deaths 2008 ICD10 as it appears in World Health Organization (WHO). WHO Mortality Database Version October 2017. Geneva, Switzerland: World Health Organization (WHO)
Nicaragua Vital Registration - Deaths 2009 ICD10 as it appears in World Health Organization (WHO). WHO Mortality Database Version October 2017. Geneva, Switzerland: World Health Organization (WHO)
Nicaragua Vital Registration - Deaths 2010 ICD10 as it appears in World Health Organization (WHO). WHO Mortality Database Version October 2017. Geneva, Switzerland: World Health Organization (WHO)
Nicaragua Vital Registration - Deaths 2011 ICD10 as it appears in World Health Organization (WHO). WHO Mortality Database Version October 2017. Geneva, Switzerland: World Health Organization (WHO)
Nicaragua Vital Registration - Deaths 2012 ICD10 as it appears in World Health Organization (WHO). WHO Mortality Database Version October 2017. Geneva, Switzerland: World Health Organization (WHO)
Nicaragua Vital Registration - Deaths 2013 ICD10 as it appears in World Health Organization (WHO). WHO Mortality Database Version October 2017. Geneva, Switzerland: World Health Organization (WHO)
Nicaragua Vital Registration - Deaths 2014 ICD10 as it appears in World Health Organization (WHO). WHO Mortality Database Version October 2017. Geneva, Switzerland: World Health Organization (WHO)
Nicaragua Vital Registration - Deaths 2015 ICD10 as it appears in World Health Organization (WHO). WHO Mortality Database Version October 2017. Geneva, Switzerland: World Health Organization (WHO)
Nicaragua Vital Registration - Deaths 2016 ICD10 as it appears in World Health Organization (WHO). WHO Mortality Database Version December 2018. Geneva, Switzerland: World Health Organization (WHO)
Nicaragua Vital Registration - Deaths 2017 ICD10 as it appears in World Health Organization (WHO). WHO Mortality Database Version December 2018. Geneva, Switzerland: World Health Organization (WHO)
Nisar MI, Ilyas M, Naeem K, Fatima U, Jehan F. Cause of Death in under 5 Children in a Demographic Surveillance Site in Pakistan. Online J Public Health Inform. 2017; 9(1): e174
Northern Mariana Islands NVSS Custom Mortality Data 2016 as it appears in National Center for Health Statistics, Centers for Disease Control and Prevention. United States NVSS Custom Mortality Data 2016. Hyattsville, United States of America: National Center for Health Statistics, Centers for Disease Control and Prevention
Norwegian Institute of Public Health. Norway Cause of Death Registry 1980. Oslo, Norway: Norwegian Institute of Public Health
Norwegian Institute of Public Health. Norway Cause of Death Registry 1981. Oslo, Norway: Norwegian Institute of Public Health
Norwegian Institute of Public Health. Norway Cause of Death Registry 1982. Oslo, Norway: Norwegian Institute of Public Health
Norwegian Institute of Public Health. Norway Cause of Death Registry 1983. Oslo, Norway: Norwegian Institute of Public Health
Norwegian Institute of Public Health. Norway Cause of Death Registry 1984. Oslo, Norway: Norwegian Institute of Public Health
Norwegian Institute of Public Health. Norway Cause of Death Registry 1985. Oslo, Norway: Norwegian Institute of Public Health
Norwegian Institute of Public Health. Norway Cause of Death Registry 1986. Oslo, Norway: Norwegian Institute of Public Health
Norwegian Institute of Public Health. Norway Cause of Death Registry 1987. Oslo, Norway: Norwegian Institute of Public Health
Norwegian Institute of Public Health. Norway Cause of Death Registry 1988. Oslo, Norway: Norwegian Institute of Public Health
Norwegian Institute of Public Health. Norway Cause of Death Registry 1989. Oslo, Norway: Norwegian Institute of Public Health
Norwegian Institute of Public Health. Norway Cause of Death Registry 1990. Oslo, Norway: Norwegian Institute of Public Health
Norwegian Institute of Public Health. Norway Cause of Death Registry 1991. Oslo, Norway: Norwegian Institute of Public Health
Norwegian Institute of Public Health. Norway Cause of Death Registry 1992. Oslo, Norway: Norwegian Institute of Public Health
Norwegian Institute of Public Health. Norway Cause of Death Registry 1993. Oslo, Norway: Norwegian Institute of Public Health
Norwegian Institute of Public Health. Norway Cause of Death Registry 1994. Oslo, Norway: Norwegian Institute of Public Health
Norwegian Institute of Public Health. Norway Cause of Death Registry 1995. Oslo, Norway: Norwegian Institute of Public Health
Norwegian Institute of Public Health. Norway Cause of Death Registry 1996. Oslo, Norway: Norwegian Institute of Public Health
Norwegian Institute of Public Health. Norway Cause of Death Registry 1997. Oslo, Norway: Norwegian Institute of Public Health
Norwegian Institute of Public Health. Norway Cause of Death Registry 1998. Oslo, Norway: Norwegian Institute of Public Health
Norwegian Institute of Public Health. Norway Cause of Death Registry 1999. Oslo, Norway: Norwegian Institute of Public Health
Norwegian Institute of Public Health. Norway Cause of Death Registry 2000. Oslo, Norway: Norwegian Institute of Public Health
Norwegian Institute of Public Health. Norway Cause of Death Registry 2001. Oslo, Norway: Norwegian Institute of Public Health
Norwegian Institute of Public Health. Norway Cause of Death Registry 2002. Oslo, Norway: Norwegian Institute of Public Health
Norwegian Institute of Public Health. Norway Cause of Death Registry 2003. Oslo, Norway: Norwegian Institute of Public Health
Norwegian Institute of Public Health. Norway Cause of Death Registry 2004. Oslo, Norway: Norwegian Institute of Public Health
Norwegian Institute of Public Health. Norway Cause of Death Registry 2005. Oslo, Norway: Norwegian Institute of Public Health
Norwegian Institute of Public Health. Norway Cause of Death Registry 2006. Oslo, Norway: Norwegian Institute of Public Health
Norwegian Institute of Public Health. Norway Cause of Death Registry 2007. Oslo, Norway: Norwegian Institute of Public Health
Norwegian Institute of Public Health. Norway Cause of Death Registry 2008. Oslo, Norway: Norwegian Institute of Public Health
Norwegian Institute of Public Health. Norway Cause of Death Registry 2009. Oslo, Norway: Norwegian Institute of Public Health
Norwegian Institute of Public Health. Norway Cause of Death Registry 2010. Oslo, Norway: Norwegian Institute of Public Health
Norwegian Institute of Public Health. Norway Cause of Death Registry 2011. Oslo, Norway: Norwegian Institute of Public Health
[truncated: 658 more rows]
