# Supplementary material for: Global mortality of snakebite envenoming between 1990 and 2019
Source: Nat Commun. 2022 Oct 25;13:6160. doi: 10.1038/s41467-022-33627-9 (PMC9596405; doi:10.1038/s41467-022-33627-9)
Supplement: Supplementary file 8 — Source Data [file 41467_2022_33627_MOESM8_ESM.zip]

Archive with 13 entries (12 files):
- Source data/
- __MACOSX/._Source data
- Source data/Figure 3.csv
- __MACOSX/Source data/._Figure 3.csv
- Source data/Figure 2.csv
- __MACOSX/Source data/._Figure 2.csv
- Source data/Figure 1.csv
- __MACOSX/Source data/._Figure 1.csv
- Source data/Figure 5a.csv
- __MACOSX/Source data/._Figure 5a.csv
- Source data/Figure 4.csv
- __MACOSX/Source data/._Figure 4.csv
- Source data/Figure 5b.csv
