# Supplementary material for: Global mortality of snakebite envenoming between 1990 and 2019
Source: Nat Commun. 2022 Oct 25;13:6160. doi: 10.1038/s41467-022-33627-9 (PMC9596405; doi:10.1038/s41467-022-33627-9)
Supplement: Supplementary file 8 — Source Data [file 41467_2022_33627_MOESM8_ESM.zip › Source data/Figure 3.csv]

Year	region_name	mortality	sdi
1990	East Asia	0.0796	0.445531918
1991	East Asia	0.0746	0.456012663
1992	East Asia	0.0715	0.462578394
1993	East Asia	0.069	0.472003267
1994	East Asia	0.0687	0.477561936
1995	East Asia	0.064	0.485643189
1996	East Asia	0.0596	0.497959167
1997	East Asia	0.0579	0.509788486
1998	East Asia	0.0559	0.519802318
1999	East Asia	0.0514	0.528719296
2000	East Asia	0.0473	0.537760718
2001	East Asia	0.0439	0.54530587
2002	East Asia	0.0412	0.550477203
2003	East Asia	0.0374	0.556207558
2004	East Asia	0.0354	0.564737342
2005	East Asia	0.0322	0.574796428
2006	East Asia	0.0292	0.586179134
2007	East Asia	0.0264	0.597320864
2008	East Asia	0.0236	0.605798438
2009	East Asia	0.0217	0.615245441
2010	East Asia	0.0199	0.626762009
2011	East Asia	0.0177	0.635486171
2012	East Asia	0.0168	0.641715019
2013	East Asia	0.0161	0.646979398
2014	East Asia	0.015	0.654631958
2015	East Asia	0.0147	0.65765788
2016	East Asia	0.0143	0.658544732
2017	East Asia	0.0133	0.671411361
2018	East Asia	0.0127	0.684768879
2019	East Asia	0.0122	0.693991082
1990	Southeast Asia	0.409	0.457967898
1991	Southeast Asia	0.395	0.46609138
1992	Southeast Asia	0.379	0.474338031
1993	Southeast Asia	0.364	0.483135906
1994	Southeast Asia	0.357	0.491362003
1995	Southeast Asia	0.348	0.499753391
1996	Southeast Asia	0.333	0.508480092
1997	Southeast Asia	0.313	0.516056049
1998	Southeast Asia	0.308	0.521525192
1999	Southeast Asia	0.292	0.526974154
2000	Southeast Asia	0.278	0.531783842
2001	Southeast Asia	0.267	0.53557898
2002	Southeast Asia	0.256	0.539763823
2003	Southeast Asia	0.247	0.543815002
2004	Southeast Asia	0.238	0.548190056
2005	Southeast Asia	0.236	0.552735198
2006	Southeast Asia	0.221	0.556486106
2007	Southeast Asia	0.206	0.561216842
2008	Southeast Asia	0.199	0.566897425
2009	Southeast Asia	0.194	0.571602961
2010	Southeast Asia	0.188	0.577195963
2011	Southeast Asia	0.174	0.583627816
2012	Southeast Asia	0.165	0.591265606
2013	Southeast Asia	0.156	0.599316846
2014	Southeast Asia	0.151	0.60647551
2015	Southeast Asia	0.147	0.613010813
2016	Southeast Asia	0.146	0.619278515
2017	Southeast Asia	0.144	0.625726422
2018	Southeast Asia	0.142	0.632621331
2019	Southeast Asia	0.137	0.638697325
1990	Oceania	0.773	0.38162536
1991	Oceania	0.771	0.383802807
1992	Oceania	0.776	0.386041593
1993	Oceania	0.756	0.388565362
1994	Oceania	0.744	0.391215601
1995	Oceania	0.742	0.393735112
1996	Oceania	0.744	0.396252732
1997	Oceania	0.741	0.398346536
1998	Oceania	0.763	0.400656148
1999	Oceania	0.768	0.402975266
2000	Oceania	0.741	0.404617636
2001	Oceania	0.738	0.40565273
2002	Oceania	0.737	0.406541404
2003	Oceania	0.737	0.407447398
2004	Oceania	0.737	0.408434963
2005	Oceania	0.742	0.409525072
2006	Oceania	0.746	0.410490863
2007	Oceania	0.746	0.411976339
2008	Oceania	0.736	0.413389224
2009	Oceania	0.717	0.414740657
2010	Oceania	0.724	0.416761954
2011	Oceania	0.716	0.419053687
2012	Oceania	0.709	0.421407337
2013	Oceania	0.699	0.423872883
2014	Oceania	0.689	0.427127239
2015	Oceania	0.684	0.430840383
2016	Oceania	0.67	0.434590755
2017	Oceania	0.663	0.438227492
2018	Oceania	0.66	0.441972963
2019	Oceania	0.653	0.444880713
1990	Central Asia	0.0173	0.542747414
1991	Central Asia	0.0173	0.543466114
1992	Central Asia	0.0175	0.545235214
1993	Central Asia	0.0179	0.548897077
1994	Central Asia	0.0187	0.553722154
1995	Central Asia	0.0188	0.557416949
1996	Central Asia	0.0181	0.559509515
1997	Central Asia	0.0182	0.561979838
1998	Central Asia	0.0179	0.566549233
1999	Central Asia	0.0173	0.572339068
2000	Central Asia	0.0174	0.576215634
2001	Central Asia	0.0174	0.578842203
2002	Central Asia	0.0174	0.582609059
2003	Central Asia	0.0167	0.587608382
2004	Central Asia	0.0173	0.59514033
2005	Central Asia	0.0169	0.601264093
2006	Central Asia	0.0161	0.605176373
2007	Central Asia	0.0154	0.611266886
2008	Central Asia	0.0143	0.617033888
2009	Central Asia	0.0133	0.621404706
2010	Central Asia	0.0133	0.627129569
2011	Central Asia	0.0124	0.633619077
2012	Central Asia	0.0126	0.637993417
2013	Central Asia	0.0125	0.641770977
2014	Central Asia	0.0124	0.646517465
2015	Central Asia	0.0126	0.651767734
2016	Central Asia	0.0112	0.657016835
2017	Central Asia	0.0102	0.662199961
2018	Central Asia	0.0101	0.667256507
2019	Central Asia	0.00982	0.671329371
1990	Central Europe	0.0064	0.640910612
1991	Central Europe	0.00581	0.646512613
1992	Central Europe	0.00571	0.652263623
1993	Central Europe	0.00536	0.657437114
1994	Central Europe	0.00557	0.664417182
1995	Central Europe	0.00544	0.671230266
1996	Central Europe	0.00539	0.677572105
1997	Central Europe	0.00542	0.683614324
1998	Central Europe	0.00535	0.688821008
1999	Central Europe	0.00511	0.695063069
2000	Central Europe	0.00538	0.702248136
2001	Central Europe	0.00516	0.70930993
2002	Central Europe	0.00519	0.715360715
2003	Central Europe	0.00534	0.720579456
2004	Central Europe	0.00513	0.726166222
2005	Central Europe	0.00494	0.731119141
2006	Central Europe	0.00497	0.735653559
2007	Central Europe	0.0051	0.739884364
2008	Central Europe	0.00512	0.744355934
2009	Central Europe	0.00489	0.749726213
2010	Central Europe	0.00449	0.755454814
2011	Central Europe	0.00435	0.759966424
2012	Central Europe	0.00437	0.7640929
2013	Central Europe	0.00422	0.768026436
2014	Central Europe	0.00411	0.771349189
2015	Central Europe	0.00414	0.774640884
2016	Central Europe	0.00394	0.77774815
2017	Central Europe	0.00383	0.781282859
2018	Central Europe	0.0037	0.785428043
2019	Central Europe	0.00358	0.789390034
1990	Eastern Europe	0.0174	0.678106647
1991	Eastern Europe	0.0179	0.68513701
1992	Eastern Europe	0.0193	0.693871354
1993	Eastern Europe	0.0223	0.698150331
1994	Eastern Europe	0.0245	0.699760668
1995	Eastern Europe	0.0251	0.704674014
1996	Eastern Europe	0.0219	0.708153761
1997	Eastern Europe	0.02	0.708928652
1998	Eastern Europe	0.019	0.709956161
1999	Eastern Europe	0.0194	0.711855299
2000	Eastern Europe	0.019	0.713157355
2001	Eastern Europe	0.0183	0.71424105
2002	Eastern Europe	0.0181	0.716130588
2003	Eastern Europe	0.0173	0.720542987
2004	Eastern Europe	0.0168	0.727407852
2005	Eastern Europe	0.0169	0.734376219
2006	Eastern Europe	0.0149	0.740346971
2007	Eastern Europe	0.0143	0.745919464
2008	Eastern Europe	0.0137	0.752040334
2009	Eastern Europe	0.0122	0.756997191
2010	Eastern Europe	0.0115	0.761450721
2011	Eastern Europe	0.0105	0.764777877
2012	Eastern Europe	0.00981	0.768384291
2013	Eastern Europe	0.00945	0.772861909
2014	Eastern Europe	0.00937	0.775764101
2015	Eastern Europe	0.00983	0.778379315
2016	Eastern Europe	0.00944	0.781848437
2017	Eastern Europe	0.00901	0.784750603
2018	Eastern Europe	0.00886	0.788152574
2019	Eastern Europe	0.0088	0.791178626
1990	High-income Asia Pacific	0.00917	0.765956281
1991	High-income Asia Pacific	0.00849	0.772734728
1992	High-income Asia Pacific	0.00809	0.778760517
1993	High-income Asia Pacific	0.00758	0.784261217
1994	High-income Asia Pacific	0.00782	0.789328148
1995	High-income Asia Pacific	0.00739	0.794870703
1996	High-income Asia Pacific	0.00704	0.800181025
1997	High-income Asia Pacific	0.00681	0.804668844
1998	High-income Asia Pacific	0.00674	0.808347303
1999	High-income Asia Pacific	0.00627	0.811982936
2000	High-income Asia Pacific	0.00571	0.815710463
2001	High-income Asia Pacific	0.00519	0.819494302
2002	High-income Asia Pacific	0.0047	0.823234462
2003	High-income Asia Pacific	0.00438	0.826907861
2004	High-income Asia Pacific	0.00421	0.830476531
2005	High-income Asia Pacific	0.00383	0.833443125
2006	High-income Asia Pacific	0.00372	0.836146336
2007	High-income Asia Pacific	0.00357	0.838983433
2008	High-income Asia Pacific	0.00339	0.84171918
2009	High-income Asia Pacific	0.00326	0.844301673
2010	High-income Asia Pacific	0.00318	0.847216751
2011	High-income Asia Pacific	0.00306	0.850382335
2012	High-income Asia Pacific	0.00298	0.853471681
2013	High-income Asia Pacific	0.00288	0.856483256
2014	High-income Asia Pacific	0.00276	0.859435303
2015	High-income Asia Pacific	0.00267	0.86193261
2016	High-income Asia Pacific	0.00261	0.864600236
2017	High-income Asia Pacific	0.00247	0.867494586
2018	High-income Asia Pacific	0.00247	0.871063244
2019	High-income Asia Pacific	0.00245	0.874402729
1990	Australasia	0.00844	0.742047719
1991	Australasia	0.00909	0.745616857
1992	Australasia	0.00923	0.748962332
1993	Australasia	0.00926	0.752821143
1994	Australasia	0.0088	0.756574715
1995	Australasia	0.00837	0.760481631
1996	Australasia	0.00749	0.764656844
1997	Australasia	0.00799	0.768863199
1998	Australasia	0.00732	0.772713095
1999	Australasia	0.00737	0.776682103
2000	Australasia	0.00665	0.780594501
2001	Australasia	0.00644	0.784238697
2002	Australasia	0.00531	0.788181359
2003	Australasia	0.00495	0.791719309
2004	Australasia	0.00462	0.795087806
2005	Australasia	0.0044	0.797573733
2006	Australasia	0.00483	0.798849209
2007	Australasia	0.00498	0.800273753
2008	Australasia	0.0045	0.802773923
2009	Australasia	0.00446	0.806415646
2010	Australasia	0.00456	0.809790927
2011	Australasia	0.0044	0.812570158
2012	Australasia	0.00441	0.816164138
2013	Australasia	0.00461	0.820857806
2014	Australasia	0.00453	0.824592824
2015	Australasia	0.00396	0.827039743
2016	Australasia	0.00395	0.82923475
2017	Australasia	0.0039	0.831499232
2018	Australasia	0.00392	0.834274573
2019	Australasia	0.00384	0.836878887
1990	Western Europe	0.00289	0.751262387
1991	Western Europe	0.00288	0.757110706
1992	Western Europe	0.00292	0.762448487
1993	Western Europe	0.00289	0.767418921
1994	Western Europe	0.00292	0.771789544
1995	Western Europe	0.00287	0.775426933
1996	Western Europe	0.00274	0.778555782
1997	Western Europe	0.00283	0.781576981
1998	Western Europe	0.00285	0.7844766
1999	Western Europe	0.00287	0.787526222
2000	Western Europe	0.00282	0.790763272
2001	Western Europe	0.00272	0.794152994
2002	Western Europe	0.00277	0.797330231
2003	Western Europe	0.00279	0.799864419
2004	Western Europe	0.00275	0.802383039
2005	Western Europe	0.00267	0.804835001
2006	Western Europe	0.00266	0.807267681
2007	Western Europe	0.00258	0.809648026
2008	Western Europe	0.00252	0.812215002
2009	Western Europe	0.00258	0.814581074
2010	Western Europe	0.00252	0.817404985
2011	Western Europe	0.00257	0.820554895
2012	Western Europe	0.00248	0.823758348
2013	Western Europe	0.0024	0.826944356
2014	Western Europe	0.00245	0.829712886
2015	Western Europe	0.00247	0.832003691
2016	Western Europe	0.00241	0.833947058
2017	Western Europe	0.00236	0.836037572
2018	Western Europe	0.00233	0.838799467
2019	Western Europe	0.00231	0.8415707
1990	Southern Latin America	0.00171	0.584550696
1991	Southern Latin America	0.00176	0.589930435
1992	Southern Latin America	0.00181	0.59684121
1993	Southern Latin America	0.00192	0.602062575
1994	Southern Latin America	0.00208	0.608054657
1995	Southern Latin America	0.00231	0.612726996
1996	Southern Latin America	0.00278	0.617723057
1997	Southern Latin America	0.00416	0.62468557
1998	Southern Latin America	0.00497	0.630717106
1999	Southern Latin America	0.00555	0.634864608
2000	Southern Latin America	0.00612	0.638859677
2001	Southern Latin America	0.00622	0.642651387
2002	Southern Latin America	0.00638	0.645039727
2003	Southern Latin America	0.00662	0.648390314
2004	Southern Latin America	0.00618	0.653227442
2005	Southern Latin America	0.00623	0.658425934
2006	Southern Latin America	0.0061	0.662655742
2007	Southern Latin America	0.00601	0.665367961
2008	Southern Latin America	0.00557	0.668162691
2009	Southern Latin America	0.00558	0.67145032
2010	Southern Latin America	0.00542	0.675863196
2011	Southern Latin America	0.00518	0.681350725
2012	Southern Latin America	0.00521	0.686412279
2013	Southern Latin America	0.00487	0.689547811
2014	Southern Latin America	0.00481	0.693363905
2015	Southern Latin America	0.00496	0.699248098
2016	Southern Latin America	0.0049	0.704208658
2017	Southern Latin America	0.00483	0.70829715
2018	Southern Latin America	0.00469	0.712447562
2019	Southern Latin America	0.00458	0.715718825
1990	High-income North America	0.00454	0.7702655
1991	High-income North America	0.00465	0.772838965
1992	High-income North America	0.00444	0.776714607
1993	High-income North America	0.00434	0.780320724
1994	High-income North America	0.00434	0.783622042
1995	High-income North America	0.00439	0.786623435
1996	High-income North America	0.0042	0.78903311
1997	High-income North America	0.00414	0.79115441
1998	High-income North America	0.00421	0.793223702
1999	High-income North America	0.00421	0.795843515
2000	High-income North America	0.00422	0.799664511
2001	High-income North America	0.00418	0.804230554
2002	High-income North America	0.0043	0.808364041
2003	High-income North America	0.00428	0.811671986
2004	High-income North America	0.00422	0.81416919
2005	High-income North America	0.00434	0.814870626
2006	High-income North America	0.00423	0.814879146
2007	High-income North America	0.00407	0.817437191
2008	High-income North America	0.00392	0.822066506
2009	High-income North America	0.00387	0.82789351
2010	High-income North America	0.00383	0.833541561
2011	High-income North America	0.00384	0.837304709
2012	High-income North America	0.00391	0.840659978
2013	High-income North America	0.00375	0.843793656
2014	High-income North America	0.00374	0.846486544
2015	High-income North America	0.00386	0.849934204
2016	High-income North America	0.00394	0.853442161
2017	High-income North America	0.00386	0.854467318
2018	High-income North America	0.00381	0.854529052
2019	High-income North America	0.00376	0.855565745
1990	Caribbean	0.00713	0.517325386
1991	Caribbean	0.00677	0.521898835
1992	Caribbean	0.00717	0.524618507
1993	Caribbean	0.00759	0.527430514
1994	Caribbean	0.00812	0.529824517
1995	Caribbean	0.00922	0.532680843
1996	Caribbean	0.0116	0.535085271
1997	Caribbean	0.0145	0.536859196
1998	Caribbean	0.0168	0.540388507
1999	Caribbean	0.0191	0.544448874
2000	Caribbean	0.0213	0.548808243
2001	Caribbean	0.0223	0.555401785
2002	Caribbean	0.0232	0.562553827
2003	Caribbean	0.0241	0.568381133
2004	Caribbean	0.0248	0.574049184
2005	Caribbean	0.025	0.581282511
2006	Caribbean	0.0252	0.588248458
2007	Caribbean	0.0254	0.592138724
2008	Caribbean	0.0259	0.595407772
2009	Caribbean	0.0259	0.598797167
2010	Caribbean	0.0265	0.602191851
2011	Caribbean	0.0256	0.605827456
2012	Caribbean	0.0263	0.609500735
2013	Caribbean	0.0254	0.613020851
2014	Caribbean	0.0264	0.615484782
2015	Caribbean	0.026	0.618963446
2016	Caribbean	0.0256	0.623664407
2017	Caribbean	0.0253	0.627332593
2018	Caribbean	0.0252	0.630998569
2019	Caribbean	0.0248	0.634044438
1990	Andean Latin America	0.0543	0.498590626
1991	Andean Latin America	0.0594	0.502476608
1992	Andean Latin America	0.0684	0.507449104
1993	Andean Latin America	0.0762	0.51050097
1994	Andean Latin America	0.0858	0.516001038
1995	Andean Latin America	0.0978	0.52100763
1996	Andean Latin America	0.115	0.524326899
1997	Andean Latin America	0.144	0.531050177
1998	Andean Latin America	0.171	0.534963946
1999	Andean Latin America	0.185	0.536017795
2000	Andean Latin America	0.19	0.540981061
2001	Andean Latin America	0.189	0.547189549
2002	Andean Latin America	0.195	0.552978465
2003	Andean Latin America	0.19	0.557442558
2004	Andean Latin America	0.172	0.561473963
2005	Andean Latin America	0.158	0.563417661
2006	Andean Latin America	0.149	0.567435028
2007	Andean Latin America	0.136	0.572175622
2008	Andean Latin America	0.134	0.574348379
2009	Andean Latin America	0.131	0.574636815
2010	Andean Latin America	0.123	0.577086089
2011	Andean Latin America	0.113	0.584338929
2012	Andean Latin America	0.108	0.591055894
2013	Andean Latin America	0.0982	0.59572837
2014	Andean Latin America	0.0937	0.595664214
2015	Andean Latin America	0.0903	0.600459987
2016	Andean Latin America	0.0858	0.609425224
2017	Andean Latin America	0.0837	0.613849582
2018	Andean Latin America	0.082	0.618871378
2019	Andean Latin America	0.0805	0.622964115
1990	Central Latin America	0.26	0.474563357
1991	Central Latin America	0.256	0.475745823
1992	Central Latin America	0.246	0.475582052
1993	Central Latin America	0.238	0.480838703
1994	Central Latin America	0.227	0.491959862
1995	Central Latin America	0.215	0.500136234
1996	Central Latin America	0.203	0.506603795
1997	Central Latin America	0.191	0.513751019
1998	Central Latin America	0.188	0.521156301
1999	Central Latin America	0.178	0.52747474
2000	Central Latin America	0.167	0.533324476
2001	Central Latin America	0.161	0.538938758
2002	Central Latin America	0.159	0.542982194
2003	Central Latin America	0.153	0.545146549
2004	Central Latin America	0.143	0.548053384
2005	Central Latin America	0.136	0.553253704
2006	Central Latin America	0.129	0.55850544
2007	Central Latin America	0.12	0.56302446
2008	Central Latin America	0.116	0.568022425
2009	Central Latin America	0.113	0.572447642
2010	Central Latin America	0.105	0.577056492
2011	Central Latin America	0.101	0.581704344
2012	Central Latin America	0.0987	0.586895634
2013	Central Latin America	0.0945	0.592370671
2014	Central Latin America	0.0919	0.597301556
2015	Central Latin America	0.091	0.601864206
2016	Central Latin America	0.0899	0.606294787
2017	Central Latin America	0.0888	0.61062123
2018	Central Latin America	0.0883	0.615329208
2019	Central Latin America	0.0881	0.619170164
1990	Tropical Latin America	0.252	0.484610905
1991	Tropical Latin America	0.236	0.492148421
1992	Tropical Latin America	0.224	0.49897416
1993	Tropical Latin America	0.216	0.506107628
1994	Tropical Latin America	0.203	0.512735918
1995	Tropical Latin America	0.195	0.51858646
1996	Tropical Latin America	0.183	0.524201656
1997	Tropical Latin America	0.174	0.529416248
1998	Tropical Latin America	0.167	0.534273892
1999	Tropical Latin America	0.161	0.538573076
2000	Tropical Latin America	0.161	0.542955284
2001	Tropical Latin America	0.163	0.547417158
2002	Tropical Latin America	0.165	0.552269366
2003	Tropical Latin America	0.161	0.557206121
2004	Tropical Latin America	0.155	0.561623517
2005	Tropical Latin America	0.149	0.566169808
2006	Tropical Latin America	0.142	0.571483097
2007	Tropical Latin America	0.138	0.577170316
2008	Tropical Latin America	0.134	0.583010862
2009	Tropical Latin America	0.131	0.588128585
2010	Tropical Latin America	0.127	0.594103944
2011	Tropical Latin America	0.124	0.600390359
2012	Tropical Latin America	0.12	0.606321375
2013	Tropical Latin America	0.116	0.612418199
2014	Tropical Latin America	0.114	0.618276554
2015	Tropical Latin America	0.113	0.623550506
2016	Tropical Latin America	0.113	0.6277187
2017	Tropical Latin America	0.11	0.631657133
2018	Tropical Latin America	0.108	0.636155424
2019	Tropical Latin America	0.107	0.639970111
1990	North Africa and Middle East	0.172	0.423388326
1991	North Africa and Middle East	0.166	0.43108292
1992	North Africa and Middle East	0.16	0.43895974
1993	North Africa and Middle East	0.161	0.448532902
1994	North Africa and Middle East	0.16	0.456044573
1995	North Africa and Middle East	0.156	0.464527102
1996	North Africa and Middle East	0.151	0.474512297
1997	North Africa and Middle East	0.148	0.482827947
1998	North Africa and Middle East	0.146	0.490918506
1999	North Africa and Middle East	0.143	0.499377271
2000	North Africa and Middle East	0.136	0.512128124
2001	North Africa and Middle East	0.131	0.52434153
2002	North Africa and Middle East	0.125	0.532113521
2003	North Africa and Middle East	0.119	0.539435507
2004	North Africa and Middle East	0.114	0.548272811
2005	North Africa and Middle East	0.11	0.557623628
2006	North Africa and Middle East	0.106	0.565172943
2007	North Africa and Middle East	0.102	0.570462479
2008	North Africa and Middle East	0.0969	0.577208465
2009	North Africa and Middle East	0.0931	0.584983409
2010	North Africa and Middle East	0.0898	0.592042081
2011	North Africa and Middle East	0.0842	0.599394934
2012	North Africa and Middle East	0.0808	0.605284206
2013	North Africa and Middle East	0.0789	0.609805372
2014	North Africa and Middle East	0.0765	0.616740434
2015	North Africa and Middle East	0.074	0.626174736
2016	North Africa and Middle East	0.0718	0.634368937
2017	North Africa and Middle East	0.0687	0.64174352
2018	North Africa and Middle East	0.0662	0.650564192
2019	North Africa and Middle East	0.0641	0.657791387
1990	South Asia	6.01	0.31203449
1991	South Asia	6	0.309324794
1992	South Asia	5.91	0.306256167
1993	South Asia	5.84	0.319058052
1994	South Asia	5.69	0.332126389
1995	South Asia	5.58	0.338837798
1996	South Asia	5.53	0.348312505
1997	South Asia	5.54	0.357315517
1998	South Asia	5.64	0.363832637
1999	South Asia	5.5	0.367696432
2000	South Asia	5.37	0.373661418
2001	South Asia	5.31	0.383603172
2002	South Asia	5.17	0.392246496
2003	South Asia	4.91	0.398023804
2004	South Asia	4.74	0.405598116
2005	South Asia	4.72	0.414221096
2006	South Asia	4.68	0.422143496
2007	South Asia	4.57	0.429187562
2008	South Asia	4.48	0.436332952
2009	South Asia	4.39	0.446784087
2010	South Asia	4.26	0.45475998
2011	South Asia	4.09	0.461937204
2012	South Asia	3.92	0.47242426
2013	South Asia	3.77	0.483631444
2014	South Asia	3.62	0.494989801
2015	South Asia	3.57	0.50755741
2016	South Asia	3.5	0.516681795
2017	South Asia	3.41	0.522563575
2018	South Asia	3.42	0.531273461
2019	South Asia	3.37	0.539281717
1990	Central Sub-Saharan Africa	1.55	0.266226538
1991	Central Sub-Saharan Africa	1.53	0.272301143
1992	Central Sub-Saharan Africa	1.5	0.277170336
1993	Central Sub-Saharan Africa	1.53	0.28078719
1994	Central Sub-Saharan Africa	1.55	0.283415972
1995	Central Sub-Saharan Africa	1.58	0.287092173
1996	Central Sub-Saharan Africa	1.6	0.291609977
1997	Central Sub-Saharan Africa	1.62	0.295038831
1998	Central Sub-Saharan Africa	1.68	0.298671103
1999	Central Sub-Saharan Africa	1.67	0.302698625
2000	Central Sub-Saharan Africa	1.7	0.306009623
2001	Central Sub-Saharan Africa	1.73	0.309162949
2002	Central Sub-Saharan Africa	1.74	0.312433005
2003	Central Sub-Saharan Africa	1.75	0.316484017
2004	Central Sub-Saharan Africa	1.73	0.322090716
2005	Central Sub-Saharan Africa	1.71	0.327730832
2006	Central Sub-Saharan Africa	1.69	0.333375463
2007	Central Sub-Saharan Africa	1.66	0.340113348
2008	Central Sub-Saharan Africa	1.64	0.350342507
2009	Central Sub-Saharan Africa	1.64	0.361141794
2010	Central Sub-Saharan Africa	1.62	0.371789449
2011	Central Sub-Saharan Africa	1.56	0.383890068
2012	Central Sub-Saharan Africa	1.52	0.396515757
2013	Central Sub-Saharan Africa	1.48	0.408938983
2014	Central Sub-Saharan Africa	1.43	0.421369728
2015	Central Sub-Saharan Africa	1.38	0.433431657
2016	Central Sub-Saharan Africa	1.34	0.44405799
2017	Central Sub-Saharan Africa	1.3	0.453790516
2018	Central Sub-Saharan Africa	1.28	0.462556109
2019	Central Sub-Saharan Africa	1.25	0.468470256
1990	Eastern Sub-Saharan Africa	1.87	0.230412356
1991	Eastern Sub-Saharan Africa	1.85	0.232280115
1992	Eastern Sub-Saharan Africa	1.84	0.238061336
1993	Eastern Sub-Saharan Africa	1.83	0.242462502
1994	Eastern Sub-Saharan Africa	1.82	0.244613294
1995	Eastern Sub-Saharan Africa	1.81	0.247478076
1996	Eastern Sub-Saharan Africa	1.77	0.249274535
1997	Eastern Sub-Saharan Africa	1.75	0.252730388
1998	Eastern Sub-Saharan Africa	1.75	0.260520535
1999	Eastern Sub-Saharan Africa	1.69	0.2660681
2000	Eastern Sub-Saharan Africa	1.69	0.266809173
2001	Eastern Sub-Saharan Africa	1.7	0.269664253
2002	Eastern Sub-Saharan Africa	1.7	0.276097462
2003	Eastern Sub-Saharan Africa	1.67	0.281601333
2004	Eastern Sub-Saharan Africa	1.64	0.288171319
2005	Eastern Sub-Saharan Africa	1.62	0.295933188
2006	Eastern Sub-Saharan Africa	1.6	0.30265058
2007	Eastern Sub-Saharan Africa	1.55	0.310150557
2008	Eastern Sub-Saharan Africa	1.51	0.318854275
2009	Eastern Sub-Saharan Africa	1.51	0.32761225
2010	Eastern Sub-Saharan Africa	1.48	0.33608105
2011	Eastern Sub-Saharan Africa	1.43	0.343585856
2012	Eastern Sub-Saharan Africa	1.39	0.350268028
2013	Eastern Sub-Saharan Africa	1.35	0.358014099
2014	Eastern Sub-Saharan Africa	1.31	0.365009899
2015	Eastern Sub-Saharan Africa	1.3	0.371386527
2016	Eastern Sub-Saharan Africa	1.27	0.379028582
2017	Eastern Sub-Saharan Africa	1.23	0.387372533
2018	Eastern Sub-Saharan Africa	1.21	0.395222237
2019	Eastern Sub-Saharan Africa	1.19	0.401598066
1990	Southern Sub-Saharan Africa	0.171	0.506403898
1991	Southern Sub-Saharan Africa	0.168	0.510725135
1992	Southern Sub-Saharan Africa	0.171	0.515951935
1993	Southern Sub-Saharan Africa	0.165	0.520891811
1994	Southern Sub-Saharan Africa	0.161	0.52395272
1995	Southern Sub-Saharan Africa	0.164	0.525585365
1996	Southern Sub-Saharan Africa	0.16	0.529601695
1997	Southern Sub-Saharan Africa	0.167	0.533688945
1998	Southern Sub-Saharan Africa	0.174	0.536223747
1999	Southern Sub-Saharan Africa	0.171	0.540536298
2000	Southern Sub-Saharan Africa	0.172	0.547260147
2001	Southern Sub-Saharan Africa	0.17	0.551208573
2002	Southern Sub-Saharan Africa	0.167	0.55406067
2003	Southern Sub-Saharan Africa	0.167	0.557755985
2004	Southern Sub-Saharan Africa	0.165	0.561764587
2005	Southern Sub-Saharan Africa	0.164	0.565793073
2006	Southern Sub-Saharan Africa	0.158	0.570269888
2007	Southern Sub-Saharan Africa	0.155	0.576411518
2008	Southern Sub-Saharan Africa	0.156	0.584113866
2009	Southern Sub-Saharan Africa	0.156	0.589718694
2010	Southern Sub-Saharan Africa	0.155	0.593797555
2011	Southern Sub-Saharan Africa	0.147	0.59988129
2012	Southern Sub-Saharan Africa	0.142	0.605628817
2013	Southern Sub-Saharan Africa	0.135	0.61017644
2014	Southern Sub-Saharan Africa	0.133	0.614455974
2015	Southern Sub-Saharan Africa	0.131	0.618487111
2016	Southern Sub-Saharan Africa	0.129	0.622590008
2017	Southern Sub-Saharan Africa	0.124	0.626730026
2018	Southern Sub-Saharan Africa	0.119	0.631201523
2019	Southern Sub-Saharan Africa	0.115	0.634642554
1990	Western Sub-Saharan Africa	1.99	0.243172035
1991	Western Sub-Saharan Africa	1.97	0.249104649
1992	Western Sub-Saharan Africa	1.97	0.255665388
1993	Western Sub-Saharan Africa	2.01	0.262704303
1994	Western Sub-Saharan Africa	2.01	0.266711669
1995	Western Sub-Saharan Africa	2.04	0.267948584
1996	Western Sub-Saharan Africa	2.05	0.270930531
1997	Western Sub-Saharan Africa	2.05	0.275733913
1998	Western Sub-Saharan Africa	2.09	0.280195876
1999	Western Sub-Saharan Africa	2.05	0.28257553
2000	Western Sub-Saharan Africa	2.02	0.284484095
2001	Western Sub-Saharan Africa	2.01	0.289157184
2002	Western Sub-Saharan Africa	2	0.295548229
2003	Western Sub-Saharan Africa	1.98	0.301896525
2004	Western Sub-Saharan Africa	1.93	0.310179639
2005	Western Sub-Saharan Africa	1.91	0.320037661
2006	Western Sub-Saharan Africa	1.85	0.328668847
2007	Western Sub-Saharan Africa	1.79	0.337516159
2008	Western Sub-Saharan Africa	1.73	0.345719068
2009	Western Sub-Saharan Africa	1.73	0.35250188
2010	Western Sub-Saharan Africa	1.72	0.360382764
2011	Western Sub-Saharan Africa	1.66	0.369084594
2012	Western Sub-Saharan Africa	1.63	0.376598824
2013	Western Sub-Saharan Africa	1.62	0.383331416
2014	Western Sub-Saharan Africa	1.59	0.390482535
2015	Western Sub-Saharan Africa	1.55	0.398003945
2016	Western Sub-Saharan Africa	1.55	0.406154947
2017	Western Sub-Saharan Africa	1.5	0.413922455
2018	Western Sub-Saharan Africa	1.46	0.421186527
2019	Western Sub-Saharan Africa	1.42	0.426394438
