# Supplementary material for: Global mortality of snakebite envenoming between 1990 and 2019
Source: Nat Commun. 2022 Oct 25;13:6160. doi: 10.1038/s41467-022-33627-9 (PMC9596405; doi:10.1038/s41467-022-33627-9)
Supplement: Supplementary file 8 — Source Data [file 41467_2022_33627_MOESM8_ESM.zip › Source data/Figure 2.csv]

## Sheet: Sheet 1
Location	Endemic venomous snakes	Deaths - Count, 2019	Deaths - Age-standardised rate, 2019	Deaths - Percent change from 1990 to 2019	YLLs - Count, 2019	YLLs - Age-standardised rate, 2019	YLLs - Percent change from 1990 to 2019
Global		63,400 (38,900 to 78,600)	0.81 (0.50 to 1)	-36% (-49% to -2%)	2,940,000 (1,790,000 to 3,740,000)	38.35 (23.30 to 49.15)	-40% (-55% to -6%)
Central Asia		8.9 (7.7 to 10)	0.01 (0.01 to 0.01)	-43% (-55% to -30%)	461 (396 to 536)	0.49 (0.42 to 0.57)	-48% (-60% to -34%)
Armenia	Yes	<1 (<1 to <1)	0.02 (0.01 to 0.02)	-49% (-64% to -24%)	25 (20 to 32)	0.86 (0.68 to 1.11)	-53% (-68% to -22%)
Azerbaijan	Yes	<1 (<1 to <1)	0.01 (<0.01 to 0.01)	-32% (-57% to 7%)	37 (22 to 54)	0.33 (0.21 to 0.48)	-34% (-59% to 4%)
Georgia	Yes	<1 (<1 to <1)	0.01 (<0.01 to 0.01)	-25% (-51% to 13%)	11 (7.8 to 15)	0.27 (0.20 to 0.37)	-32% (-57% to 7%)
Kazakhstan	Yes	2.5 (1.9 to 3.3)	0.01 (0.01 to 0.02)	-40% (-59% to -15%)	114 (87 to 147)	0.60 (0.46 to 0.77)	-44% (-62% to -22%)
Kyrgyzstan	Yes	<1 (<1 to <1)	0.01 (0.01 to 0.01)	-54% (-69% to -30%)	41 (31 to 53)	0.60 (0.45 to 0.77)	-59% (-73% to -35%)
Mongolia	Yes	<1 (<1 to <1)	0.01 (0.01 to 0.01)	-56% (-88% to 42%)	24 (12 to 38)	0.64 (0.32 to 1.02)	-61% (-90% to 33%)
Tajikistan	Yes	<1 (<1 to <1)	<0.01 (<0.01 to <0.01)	-42% (-67% to 3%)	22 (16 to 31)	0.22 (0.16 to 0.29)	-48% (-74% to 1%)
Turkmenistan	Yes	<1 (<1 to <1)	0.01 (0.01 to 0.02)	5% (-32% to 59%)	38 (28 to 53)	0.72 (0.54 to 0.99)	-8% (-43% to 45%)
Uzbekistan	Yes	2.8 (2.2 to 3.6)	0.01 (0.01 to 0.01)	-35% (-59% to -8%)	148 (115 to 191)	0.43 (0.34 to 0.55)	-42% (-63% to -15%)
Central Europe		5.3 (4.4 to 6.4)	<0.01 (<0.01 to <0.01)	-44% (-53% to -33%)	190 (158 to 230)	0.15 (0.13 to 0.18)	-47% (-56% to -36%)
Albania	Yes	<1 (<1 to <1)	<0.01 (<0.01 to <0.01)	-62% (-75% to -41%)	2.2 (1.7 to 3.1)	0.10 (0.07 to 0.14)	-57% (-73% to -32%)
Bosnia and Herzegovina	Yes	<1 (<1 to <1)	<0.01 (<0.01 to <0.01)	-41% (-61% to -16%)	2.8 (2 to 3.7)	0.09 (0.07 to 0.12)	-39% (-58% to -15%)
Bulgaria	Yes	<1 (<1 to 1.3)	0.01 (0.01 to 0.01)	-2% (-30% to 33%)	25 (17 to 37)	0.31 (0.22 to 0.43)	-15% (-43% to 21%)
Croatia	Yes	<1 (<1 to <1)	<0.01 (<0.01 to <0.01)	-3% (-36% to 39%)	6.4 (4.4 to 8.8)	0.16 (0.11 to 0.22)	-18% (-47% to 19%)
Czechia	Yes	1.2 (<1 to 1.6)	0.01 (0.01 to 0.01)	-61% (-73% to -45%)	42 (31 to 57)	0.31 (0.23 to 0.41)	-61% (-73% to -45%)
Hungary	Yes	<1 (<1 to <1)	<0.01 (<0.01 to <0.01)	-34% (-55% to -7%)	18 (13 to 24)	0.17 (0.12 to 0.22)	-37% (-57% to -8%)
Montenegro	Yes	<1 (<1 to <1)	<0.01 (<0.01 to <0.01)	-33% (-50% to -9%)	<1 (<1 to <1)	0.06 (0.05 to 0.08)	-36% (-54% to -14%)
North Macedonia	Yes	<1 (<1 to <1)	<0.01 (<0.01 to 0.01)	-18% (-45% to 17%)	4.6 (3.1 to 6.5)	0.19 (0.13 to 0.26)	-22% (-48% to 11%)
Poland	Yes	<1 (<1 to 1.1)	<0.01 (<0.01 to <0.01)	-56% (-65% to -46%)	32 (26 to 39)	0.08 (0.07 to 0.10)	-57% (-65% to -47%)
Romania	Yes	<1 (<1 to <1)	<0.01 (<0.01 to <0.01)	-28% (-52% to 1%)	28 (19 to 38)	0.14 (0.10 to 0.18)	-34% (-55% to -8%)
Serbia	Yes	<1 (<1 to <1)	<0.01 (<0.01 to 0.01)	-45% (-68% to -12%)	17 (12 to 25)	0.17 (0.12 to 0.25)	-49% (-71% to -20%)
Slovakia	Yes	<1 (<1 to <1)	<0.01 (<0.01 to <0.01)	-41% (-62% to -6%)	10 (7 to 14)	0.17 (0.12 to 0.24)	-42% (-63% to -7%)
Slovenia	Yes	<1 (<1 to <1)	<0.01 (<0.01 to <0.01)	3% (-31% to 47%)	1.6 (1.2 to 2.2)	0.08 (0.06 to 0.11)	-6% (-34% to 34%)
Eastern Europe		22 (19 to 26)	0.01 (0.01 to 0.01)	-49% (-56% to -42%)	919 (789 to 1,070)	0.42 (0.36 to 0.48)	-52% (-59% to -46%)
Belarus	Yes	1.2 (<1 to 1.8)	0.01 (0.01 to 0.01)	-38% (-62% to -7%)	49 (32 to 71)	0.46 (0.31 to 0.66)	-42% (-63% to -12%)
Estonia	Yes	<1 (<1 to <1)	0.01 (<0.01 to 0.01)	40% (-16% to 122%)	3.7 (2.3 to 5.7)	0.21 (0.14 to 0.33)	24% (-24% to 90%)
Latvia	Yes	<1 (<1 to <1)	<0.01 (<0.01 to <0.01)	-72% (-81% to -59%)	1.1 (<1 to 1.4)	0.06 (0.05 to 0.08)	-74% (-83% to -60%)
Lithuania	Yes	<1 (<1 to <1)	<0.01 (<0.01 to <0.01)	7% (-29% to 54%)	4.7 (3.4 to 6.5)	0.16 (0.12 to 0.22)	-20% (-47% to 14%)
Republic of Moldova	Yes	<1 (<1 to <1)	<0.01 (<0.01 to 0.01)	-6% (-33% to 28%)	7.4 (5.6 to 9.7)	0.23 (0.17 to 0.31)	1% (-32% to 45%)
Russian Federation	Yes	16 (13 to 19)	0.01 (0.01 to 0.01)	-57% (-63% to -50%)	651 (549 to 774)	0.43 (0.36 to 0.50)	-60% (-66% to -53%)
Ukraine	Yes	4.5 (3.2 to 6.2)	0.01 (0.01 to 0.01)	-15% (-42% to 23%)	202 (144 to 283)	0.44 (0.32 to 0.59)	-14% (-40% to 24%)
Australasia		1.3 (1.0 to 1.7)	<0.01 (<0.01 to <0.01)	-54% (-66% to -40%)	52 (40 to 65)	0.17 (0.14 to 0.22)	-55% (-67% to -39%)
Australia	Yes	1.3 (1.0 to 1.7)	<0.01 (<0.01 to 0.01)	-55% (-66% to -41%)	52 (40 to 65)	0.20 (0.16 to 0.26)	-55% (-67% to -40%)
New Zealand	No	--	--	--	--	--	--
High-income Asia Pacific		8.8 (6.7 to 11)	<0.01 (<0.01 to <0.01)	-73% (-79% to -67%)	205 (161 to 249)	0.09 (0.07 to 0.10)	-69% (-76% to -63%)
Brunei Darussalam	Yes	<1 (<1 to <1)	<0.01 (<0.01 to <0.01)	-63% (-76% to -41%)	<1 (<1 to <1)	0.11 (0.08 to 0.14)	-63% (-77% to -43%)
Japan	Yes	2.4 (2.0 to 2.7)	<0.01 (<0.01 to <0.01)	-83% (-85% to -82%)	55 (51 to 59)	0.04 (0.04 to 0.04)	-75% (-77% to -73%)
Republic of Korea	Yes	6.4 (4.2 to 8.3)	0.01 (0.01 to 0.01)	-70% (-81% to -57%)	147 (100 to 191)	0.21 (0.15 to 0.26)	-73% (-82% to -63%)
Singapore	Yes	<1 (<1 to <1)	<0.01 (<0.01 to <0.01)	-58% (-66% to -50%)	2.6 (2.2 to 3.1)	0.05 (0.04 to 0.06)	-56% (-64% to -46%)
High-income North America		17 (16 to 19)	<0.01 (<0.01 to <0.01)	-17% (-24% to -10%)	627 (585 to 678)	0.16 (0.15 to 0.17)	-19% (-25% to -13%)
Canada	Yes	<1 (<1 to <1)	<0.01 (<0.01 to <0.01)	-20% (-41% to 5%)	32 (26 to 41)	0.09 (0.07 to 0.11)	-22% (-42% to 0%)
Greenland	No	--	--	--	--	--	--
United States of America	Yes	17 (15 to 18)	<0.01 (<0.01 to <0.01)	-17% (-23% to -9%)	595 (555 to 646)	0.17 (0.16 to 0.18)	-19% (-25% to -12%)
Southern Latin America		3.3 (2.7 to 3.9)	<0.01 (<0.01 to 0.01)	171% (108% to 246%)	136 (110 to 164)	0.21 (0.17 to 0.26)	173% (104% to 255%)
Argentina	Yes	3.2 (2.6 to 3.8)	0.01 (0.01 to 0.01)	179% (111% to 257%)	132 (106 to 161)	0.30 (0.24 to 0.37)	172% (102% to 255%)
Chile	No	--	--	--	--	--	--
Uruguay	Yes	<1 (<1 to <1)	<0.01 (<0.01 to <0.01)	151% (99% to 214%)	3.2 (2.6 to 4)	0.10 (0.08 to 0.12)	105% (57% to 170%)
Western Europe		14 (12 to 15)	<0.01 (<0.01 to <0.01)	-20% (-28% to -11%)	459 (422 to 502)	0.10 (0.09 to 0.11)	-23% (-31% to -15%)
Andorra	Yes	<1 (<1 to <1)	<0.01 (<0.01 to <0.01)	-26% (-54% to 9%)	<1 (<1 to <1)	0.09 (0.06 to 0.12)	-24% (-53% to 11%)
Austria	Yes	<1 (<1 to <1)	<0.01 (<0.01 to 0.01)	-17% (-39% to 10%)	20 (16 to 25)	0.21 (0.17 to 0.26)	-25% (-44% to -1%)
Belgium	Yes	<1 (<1 to <1)	<0.01 (<0.01 to <0.01)	53% (20% to 90%)	9.5 (7.8 to 12)	0.09 (0.07 to 0.10)	30% (1% to 62%)
Cyprus	Yes	<1 (<1 to <1)	<0.01 (<0.01 to 0.01)	-53% (-68% to -34%)	1.8 (1.5 to 2.2)	0.15 (0.12 to 0.18)	-46% (-63% to -27%)
Denmark	Yes	<1 (<1 to <1)	<0.01 (<0.01 to <0.01)	53% (18% to 95%)	1.8 (1.5 to 2.2)	0.03 (0.03 to 0.04)	40% (8% to 81%)
Finland	Yes	<1 (<1 to <1)	<0.01 (<0.01 to <0.01)	-58% (-71% to -40%)	1.9 (1.5 to 2.4)	0.04 (0.03 to 0.05)	-56% (-68% to -40%)
France	Yes	2.3 (1.8 to 2.9)	<0.01 (<0.01 to <0.01)	-44% (-58% to -22%)	75 (60 to 94)	0.10 (0.09 to 0.13)	-43% (-57% to -25%)
Germany	Yes	2.5 (2.0 to 3.2)	<0.01 (<0.01 to <0.01)	-20% (-41% to 7%)	88 (70 to 112)	0.10 (0.08 to 0.12)	-21% (-39% to 3%)
Greece	Yes	<1 (<1 to <1)	<0.01 (<0.01 to 0.01)	47% (9% to 92%)	21 (16 to 26)	0.17 (0.14 to 0.21)	35% (3% to 75%)
Iceland	No	--	--	--	--	--	--
Ireland	No	--	--	--	--	--	--
Israel	Yes	<1 (<1 to <1)	<0.01 (<0.01 to <0.01)	-47% (-57% to -33%)	8 (6.8 to 9.5)	0.09 (0.07 to 0.10)	-45% (-57% to -31%)
Italy	Yes	2.8 (2.6 to 3.1)	<0.01 (<0.01 to <0.01)	-32% (-39% to -26%)	93 (86 to 101)	0.15 (0.13 to 0.16)	-33% (-39% to -27%)
Luxembourg	Yes	<1 (<1 to <1)	<0.01 (<0.01 to <0.01)	-65% (-75% to -53%)	<1 (<1 to <1)	0.07 (0.05 to 0.09)	-56% (-69% to -38%)
Malta	No	--	--	--	--	--	--
Monaco	No	--	--	--	--	--	--
Netherlands	Yes	<1 (<1 to <1)	<0.01 (<0.01 to <0.01)	-46% (-58% to -32%)	4.2 (3.5 to 4.9)	0.03 (0.02 to 0.03)	-46% (-58% to -30%)
Norway	Yes	<1 (<1 to <1)	<0.01 (<0.01 to <0.01)	-16% (-30% to 0%)	<1 (<1 to 1.1)	0.05 (0.05 to 0.06)	-26% (-40% to -12%)
Portugal	Yes	1.0 (<1 to 1.3)	<0.01 (<0.01 to 0.01)	114% (65% to 174%)	21 (18 to 26)	0.16 (0.13 to 0.19)	38% (4% to 75%)
San Marino	Yes	<1 (<1 to <1)	<0.01 (<0.01 to 0.01)	-17% (-53% to 34%)	<1 (<1 to <1)	0.20 (0.13 to 0.32)	-24% (-55% to 26%)
Spain	Yes	1.9 (1.5 to 2.3)	<0.01 (<0.01 to <0.01)	13% (-11% to 44%)	67 (55 to 81)	0.15 (0.12 to 0.17)	8% (-13% to 35%)
Sweden	Yes	<1 (<1 to <1)	<0.01 (<0.01 to <0.01)	-6% (-33% to 28%)	4.9 (4 to 6.1)	0.05 (0.04 to 0.06)	-11% (-33% to 16%)
Switzerland	Yes	<1 (<1 to <1)	<0.01 (<0.01 to <0.01)	67% (26% to 114%)	13 (10 to 16)	0.15 (0.12 to 0.17)	49% (16% to 88%)
United Kingdom	Yes	<1 (<1 to <1)	<0.01 (<0.01 to <0.01)	-4% (-20% to 15%)	28 (25 to 33)	0.05 (0.04 to 0.05)	-7% (-23% to 14%)
Andean Latin America		47 (16 to 60)	0.08 (0.03 to 0.10)	54% (-65% to 122%)	1,920 (636 to 2,470)	3.11 (1.03 to 4.01)	31% (-69% to 96%)
Bolivia (Plurinational State of)	Yes	14 (5.2 to 20)	0.15 (0.05 to 0.21)	27% (-60% to 103%)	535 (203 to 742)	4.89 (1.85 to 6.84)	0% (-68% to 69%)
Ecuador	Yes	24 (5.7 to 33)	0.15 (0.03 to 0.20)	478% (-64% to 711%)	1,000 (246 to 1,350)	5.85 (1.44 to 7.86)	451% (-66% to 669%)
Peru	Yes	9.4 (4.6 to 14)	0.03 (0.01 to 0.04)	-37% (-72% to 1%)	380 (176 to 552)	1.14 (0.53 to 1.66)	-47% (-75% to -9%)
Caribbean		12 (9.4 to 15)	0.02 (0.02 to 0.03)	253% (153% to 374%)	470 (362 to 602)	1.00 (0.77 to 1.29)	231% (133% to 343%)
Antigua and Barbuda	No	--	--	--	--	--	--
Bahamas	No	--	--	--	--	--	--
Barbados	No	--	--	--	--	--	--
Belize	Yes	<1 (<1 to 1.1)	0.27 (0.22 to 0.33)	444% (302% to 607%)	41 (33 to 49)	10.38 (8.39 to 12.51)	372% (248% to 509%)
Bermuda	No	--	--	--	--	--	--
Cuba	No	--	--	--	--	--	--
Dominica	No	--	--	--	--	--	--
Dominican Republic	No	--	--	--	--	--	--
Grenada	No	--	--	--	--	--	--
Guyana	Yes	8.6 (6.5 to 11)	1.30 (1.00 to 1.68)	296% (178% to 430%)	341 (256 to 447)	46.01 (34.64 to 60.33)	274% (157% to 407%)
Haiti	No	--	--	--	--	--	--
Jamaica	No	--	--	--	--	--	--
Puerto Rico	No	--	--	--	--	--	--
Saint Kitts and Nevis	No	--	--	--	--	--	--
Saint Lucia	Yes	<1 (<1 to <1)	0.16 (0.13 to 0.20)	297% (215% to 402%)	9.6 (7.8 to 12)	4.93 (4.00 to 5.99)	270% (190% to 369%)
Saint Vincent and the Grenadines	No	--	--	--	--	--	--
Suriname	Yes	2.0 (<1 to 2.6)	0.34 (0.12 to 0.44)	412% (-16% to 630%)	69 (27 to 92)	11.83 (4.70 to 15.67)	330% (-24% to 537%)
Trinidad and Tobago	Yes	<1 (<1 to <1)	0.02 (0.01 to 0.02)	429% (246% to 660%)	9.4 (6 to 14)	0.70 (0.44 to 1.02)	381% (200% to 628%)
United States Virgin Islands	No	--	--	--	--	--	--
Central Latin America		210 (174 to 255)	0.09 (0.07 to 0.11)	-66% (-72% to -57%)	8,550 (7,020 to 10,500)	3.49 (2.87 to 4.29)	-74% (-79% to -67%)
Colombia	Yes	50 (36 to 66)	0.10 (0.07 to 0.13)	-77% (-83% to -69%)	2,070 (1,520 to 2,730)	4.32 (3.17 to 5.69)	-79% (-85% to -71%)
Costa Rica	Yes	3.9 (2.9 to 5.2)	0.08 (0.06 to 0.10)	-20% (-43% to 9%)	121 (88 to 163)	2.40 (1.75 to 3.24)	-23% (-46% to 5%)
El Salvador	Yes	1.3 (<1 to 1.9)	0.02 (0.01 to 0.03)	222% (-58% to 401%)	52 (29 to 77)	0.88 (0.49 to 1.30)	150% (-66% to 300%)
Guatemala	Yes	10 (7.9 to 13)	0.08 (0.06 to 0.10)	82% (28% to 144%)	470 (345 to 605)	2.97 (2.22 to 3.79)	47% (3% to 103%)
Honduras	Yes	5.3 (3.0 to 8.4)	0.07 (0.04 to 0.12)	-53% (-71% to -24%)	226 (135 to 375)	2.68 (1.59 to 4.33)	-65% (-78% to -43%)
Mexico	Yes	69 (58 to 82)	0.06 (0.05 to 0.07)	-75% (-79% to -69%)	2,820 (2,410 to 3,280)	2.35 (2.02 to 2.74)	-82% (-86% to -78%)
Nicaragua	Yes	7.9 (4.9 to 10)	0.15 (0.10 to 0.19)	-51% (-65% to -29%)	363 (214 to 481)	5.95 (3.53 to 7.88)	-57% (-70% to -38%)
Panama	Yes	14 (11 to 19)	0.35 (0.26 to 0.46)	-50% (-64% to -31%)	624 (468 to 823)	14.96 (11.21 to 19.81)	-50% (-64% to -32%)
Venezuela (Bolivarian Republic of)	Yes	48 (34 to 66)	0.17 (0.12 to 0.23)	-19% (-45% to 16%)	1,800 (1,270 to 2,470)	6.31 (4.48 to 8.60)	-21% (-46% to 10%)
Tropical Latin America		240 (224 to 261)	0.11 (0.10 to 0.12)	-58% (-62% to -51%)	8,550 (7,860 to 9,440)	3.86 (3.51 to 4.30)	-65% (-70% to -58%)
Brazil	Yes	233 (218 to 253)	0.11 (0.10 to 0.12)	-58% (-63% to -52%)	8,290 (7,630 to 9,140)	3.86 (3.53 to 4.31)	-66% (-71% to -59%)
Paraguay	Yes	6.3 (1.9 to 9)	0.10 (0.03 to 0.15)	133% (-56% to 251%)	258 (78 to 367)	3.92 (1.19 to 5.54)	107% (-60% to 214%)
North Africa and Middle East		350 (243 to 485)	0.06 (0.05 to 0.09)	-62% (-74% to -34%)	20,500 (14,400 to 28,400)	3.38 (2.39 to 4.68)	-65% (-79% to -34%)
Afghanistan	Yes	110 (70 to 189)	0.34 (0.22 to 0.57)	-40% (-64% to -2%)	6,710 (4,260 to 11,800)	17.78 (11.19 to 30.34)	-43% (-69% to -3%)
Algeria	Yes	9.4 (6.3 to 14)	0.03 (0.02 to 0.04)	-69% (-79% to -51%)	374 (241 to 554)	0.96 (0.63 to 1.41)	-78% (-86% to -62%)
Bahrain	Yes	<1 (<1 to <1)	0.02 (0.01 to 0.03)	-50% (-70% to -20%)	6.0 (3.9 to 8.4)	0.54 (0.37 to 0.72)	-62% (-76% to -39%)
Egypt	Yes	10 (5.6 to 20)	0.01 (0.01 to 0.02)	-75% (-88% to -49%)	693 (299 to 1,520)	0.66 (0.33 to 1.43)	-80% (-90% to -56%)
Iran (Islamic Republic of)	Yes	42 (26 to 49)	0.06 (0.04 to 0.07)	-78% (-84% to -66%)	1,970 (1,110 to 2,470)	2.53 (1.44 to 3.18)	-83% (-89% to -71%)
Iraq	Yes	13 (9.4 to 18)	0.04 (0.03 to 0.05)	-62% (-79% to -33%)	794 (549 to 1,080)	1.81 (1.28 to 2.44)	-71% (-85% to -46%)
Jordan	Yes	2.1 (1.6 to 2.7)	0.04 (0.02 to 0.05)	-48% (-65% to -25%)	108 (71 to 149)	1.07 (0.71 to 1.40)	-60% (-74% to -38%)
Kuwait	Yes	<1 (<1 to <1)	<0.01 (<0.01 to <0.01)	-72% (-80% to -61%)	3.2 (2.5 to 4.1)	0.07 (0.06 to 0.09)	-75% (-83% to -64%)
Lebanon	Yes	<1 (<1 to 1.3)	0.01 (0.01 to 0.03)	-71% (-83% to -51%)	21 (11 to 41)	0.43 (0.22 to 0.84)	-75% (-85% to -59%)
Libya	Yes	2.2 (1.4 to 3.0)	0.04 (0.03 to 0.06)	-59% (-76% to -31%)	92 (57 to 131)	1.61 (0.99 to 2.32)	-69% (-83% to -42%)
Morocco	Yes	17 (7.1 to 44)	0.06 (0.02 to 0.14)	-47% (-68% to -1%)	625 (282 to 1,540)	1.85 (0.83 to 4.5)	-59% (-78% to -19%)
Oman	Yes	<1 (<1 to <1)	0.02 (0.01 to 0.03)	-58% (-79% to -26%)	12 (8.9 to 16)	0.42 (0.31 to 0.56)	-67% (-82% to -38%)
Palestine	Yes	<1 (<1 to <1)	0.02 (0.01 to 0.03)	-53% (-69% to -29%)	28 (17 to 39)	0.64 (0.39 to 0.83)	-68% (-81% to -43%)
Qatar	Yes	<1 (<1 to <1)	<0.01 (<0.01 to <0.01)	-67% (-85% to -36%)	1.4 (1 to 2.3)	0.07 (0.05 to 0.12)	-74% (-87% to -54%)
Saudi Arabia	Yes	9.8 (6.9 to 13)	0.06 (0.04 to 0.07)	-44% (-69% to -6%)	387 (272 to 534)	1.48 (0.98 to 1.98)	-60% (-76% to -29%)
Sudan	Yes	86 (44 to 132)	0.24 (0.12 to 0.34)	-66% (-81% to -34%)	5,830 (2,940 to 9,150)	12.35 (6.27 to 18.83)	-71% (-86% to -33%)
Syrian Arab Republic	Yes	2.1 (1.5 to 2.9)	0.02 (0.01 to 0.02)	-79% (-88% to -64%)	109 (75 to 153)	0.79 (0.55 to 1.13)	-84% (-91% to -71%)
Tunisia	Yes	2.2 (1.4 to 3.5)	0.02 (0.01 to 0.03)	-72% (-82% to -55%)	83 (51 to 138)	0.75 (0.46 to 1.24)	-80% (-88% to -64%)
Turkey	Yes	3.6 (2.6 to 5.4)	<0.01 (<0.01 to 0.01)	-90% (-94% to -81%)	150 (110 to 223)	0.21 (0.15 to 0.32)	-91% (-95% to -82%)
United Arab Emirates	Yes	2.8 (1.2 to 5.1)	0.05 (0.02 to 0.08)	-75% (-89% to -56%)	129 (57 to 232)	1.53 (0.74 to 2.47)	-81% (-92% to -66%)
Yemen	Yes	36 (21 to 61)	0.14 (0.09 to 0.24)	-54% (-73% to -20%)	2,320 (1,330 to 3,900)	6.68 (3.96 to 11.20)	-60% (-79% to -18%)
South Asia		54,600 (31,800 to 68,300)	3.37 (1.96 to 4.19)	-43% (-56% to -12%)	2,540,000 (1,480,000 to 3,210,000)	143.68 (83.05 to 182.25)	-47% (-60% to -17%)
Bangladesh	Yes	1,170 (377 to 1,530)	0.78 (0.26 to 1.01)	-47% (-64% to -23%)	61,900 (19,000 to 83,200)	39.03 (12.03 to 52.33)	-45% (-65% to -19%)
Bhutan	Yes	8.3 (5.6 to 12)	1.28 (0.87 to 1.79)	-35% (-64% to 36%)	434 (271 to 652)	62.15 (39.19 to 93.61)	-38% (-72% to 58%)
India	Yes	51,100 (29,600 to 64,100)	4.00 (2.31 to 5.01)	-45% (-57% to -14%)	2,340,000 (1,350,000 to 2,970,000)	171.40 (99.04 to 217.65)	-48% (-61% to -17%)
Nepal	Yes	234 (157 to 348)	0.90 (0.61 to 1.32)	-42% (-65% to 5%)	10,700 (7,290 to 16,400)	36.42 (24.48 to 55.03)	-52% (-72% to -12%)
Pakistan	Yes	2,070 (1,470 to 2,950)	1.06 (0.74 to 1.49)	-1% (-27% to 46%)	123,000 (87,700 to 179,000)	52.87 (37.67 to 75.72)	0% (-27% to 49%)
East Asia		230 (176 to 280)	0.01 (0.01 to 0.01)	-84% (-88% to -67%)	6,840 (5,270 to 8,270)	0.40 (0.31 to 0.47)	-88% (-91% to -72%)
China	Yes	223 (170 to 273)	0.01 (0.01 to 0.01)	-84% (-89% to -67%)	6,600 (5,070 to 8,040)	0.40 (0.31 to 0.48)	-88% (-92% to -72%)
Democratic People's Republic of Korea	Yes	6.0 (2.8 to 11)	0.02 (0.01 to 0.04)	-44% (-70% to -4%)	199 (94 to 366)	0.67 (0.33 to 1.22)	-53% (-76% to -15%)
Taiwan (Province of China)	Yes	1.2 (<1 to 1.7)	<0.01 (<0.01 to 0.01)	-54% (-71% to -32%)	38 (26 to 56)	0.12 (0.09 to 0.18)	-55% (-71% to -31%)
Oceania		69 (40 to 108)	0.65 (0.38 to 1.03)	-14% (-38% to 18%)	4,110 (2,300 to 6,380)	30.60 (17.47 to 47.81)	-16% (-42% to 19%)
American Samoa	No	--	--	--	--	--	--
Cook Islands	No	--	--	--	--	--	--
Fiji	No	--	--	--	--	--	--
Guam	No	--	--	--	--	--	--
Kiribati	No	--	--	--	--	--	--
Marshall Islands	No	--	--	--	--	--	--
Micronesia (Federated States of)	No	--	--	--	--	--	--
Nauru	No	--	--	--	--	--	--
Niue	No	--	--	--	--	--	--
Northern Mariana Islands	No	--	--	--	--	--	--
Palau	No	--	--	--	--	--	--
Papua New Guinea	Yes	69 (40 to 108)	0.89 (0.52 to 1.41)	-22% (-44% to 6%)	4,110 (2,300 to 6,380)	39.71 (22.60 to 61.72)	-27% (-49% to 4%)
Samoa	No	--	--	--	--	--	--
Solomon Islands	No	--	--	--	--	--	--
Tokelau	No	--	--	--	--	--	--
Tonga	No	--	--	--	--	--	--
Tuvalu	No	--	--	--	--	--	--
Vanuatu	No	--	--	--	--	--	--
Southeast Asia		801 (581 to 961)	0.14 (0.10 to 0.16)	-66% (-75% to -49%)	36,700 (24,700 to 46,500)	5.96 (3.85 to 7.61)	-70% (-81% to -53%)
Cambodia	Yes	1.7 (<1 to 2.8)	0.01 (0.01 to 0.02)	-12% (-60% to 62%)	106 (52 to 182)	0.59 (0.29 to 1.00)	-5% (-59% to 83%)
Indonesia	Yes	149 (91 to 185)	0.09 (0.04 to 0.11)	-54% (-67% to -32%)	5,720 (3,990 to 7,260)	2.50 (1.65 to 3.15)	-72% (-81% to -55%)
Lao People's Democratic Republic	Yes	21 (9 to 39)	0.36 (0.15 to 0.63)	-62% (-78% to -33%)	1,180 (481 to 2,170)	16.55 (6.87 to 29.97)	-67% (-82% to -38%)
Malaysia	Yes	36 (25 to 48)	0.14 (0.10 to 0.19)	-37% (-59% to -3%)	1,050 (760 to 1,400)	3.62 (2.59 to 4.79)	-48% (-66% to -21%)
Maldives	No	--	--	--	--	--	--
Mauritius	No	--	--	--	--	--	--
Myanmar	Yes	171 (107 to 251)	0.34 (0.22 to 0.50)	-51% (-81% to 22%)	11,600 (5,680 to 18,200)	22.82 (10.94 to 35.74)	-48% (-83% to 47%)
Philippines	Yes	91 (67 to 108)	0.10 (0.07 to 0.11)	-63% (-71% to -50%)	4,600 (3,410 to 5,410)	4.15 (3.10 to 4.88)	-68% (-76% to -54%)
Seychelles	No	--	--	--	--	--	--
Sri Lanka	Yes	52 (37 to 72)	0.22 (0.16 to 0.31)	-75% (-84% to -52%)	2,220 (1,580 to 3,110)	10.01 (7.17 to 13.95)	-79% (-86% to -57%)
Thailand	Yes	134 (98 to 184)	0.16 (0.12 to 0.21)	-78% (-84% to -69%)	4,810 (3,550 to 6,650)	6.46 (4.90 to 8.58)	-83% (-88% to -73%)
Timor-Leste	Yes	1.7 (1.0 to 2.4)	0.16 (0.10 to 0.22)	-63% (-80% to -24%)	89 (49 to 131)	6.66 (3.91 to 9.68)	-70% (-87% to -35%)
Viet Nam	Yes	143 (71 to 192)	0.16 (0.08 to 0.22)	-65% (-78% to -43%)	5,330 (2,500 to 7,340)	6.27 (2.69 to 8.81)	-69% (-82% to -46%)
Central Sub-Saharan Africa		791 (507 to 1,350)	1.25 (0.83 to 1.82)	-18% (-44% to 26%)	34,200 (19,900 to 72,100)	37.19 (23.85 to 61.58)	-27% (-51% to 15%)
Angola	Yes	87 (54 to 148)	0.65 (0.42 to 1.07)	-53% (-75% to -6%)	3,790 (2,100 to 7,480)	18.79 (11.78 to 31.72)	-59% (-78% to -15%)
Central African Republic	Yes	97 (59 to 159)	3.44 (2.05 to 5.55)	35% (-12% to 122%)	4,570 (2,700 to 7,760)	113.61 (68.60 to 186.08)	31% (-17% to 108%)
Congo	Yes	40 (26 to 56)	1.37 (0.92 to 1.88)	-9% (-39% to 41%)	1,540 (972 to 2,330)	39.90 (26.61 to 56.39)	-18% (-47% to 27%)
Democratic Republic of the Congo	Yes	545 (313 to 1,030)	1.29 (0.79 to 2.01)	-11% (-42% to 41%)	23,500 (11,800 to 56,400)	38.23 (21.92 to 70.89)	-20% (-51% to 29%)
Equatorial Guinea	Yes	5.7 (3.2 to 10)	1.09 (0.57 to 1.92)	-63% (-83% to -21%)	234 (127 to 468)	29.33 (15.81 to 54.07)	-70% (-87% to -34%)
Gabon	Yes	17 (9.7 to 26)	1.54 (0.83 to 2.28)	-15% (-43% to 26%)	593 (351 to 979)	43.64 (25.71 to 68.42)	-24% (-49% to 10%)
Eastern Sub-Saharan Africa		2,100 (1,570 to 3,000)	1.19 (0.83 to 1.61)	-36% (-51% to -16%)	81,700 (60,300 to 127,000)	31.95 (23.78 to 46.08)	-41% (-56% to -18%)
Burundi	Yes	102 (52 to 170)	1.83 (0.93 to 2.90)	-30% (-57% to 20%)	4,190 (2,210 to 7,400)	52.10 (26.98 to 86.94)	-35% (-61% to 19%)
Comoros	No	--	--	--	--	--	--
Djibouti	Yes	7.1 (3.9 to 11)	1.22 (0.70 to 1.97)	-9% (-46% to 42%)	241 (132 to 402)	30.20 (17.01 to 48.97)	-18% (-50% to 30%)
Eritrea	Yes	73 (32 to 132)	2.87 (1.21 to 5.20)	-19% (-51% to 42%)	2,820 (1,290 to 5,300)	76.33 (33.13 to 138.87)	-28% (-56% to 21%)
Ethiopia	Yes	499 (321 to 708)	1.07 (0.63 to 1.52)	-62% (-78% to -39%)	18,600 (12,900 to 26,700)	27.85 (17.78 to 39.88)	-65% (-79% to -43%)
Kenya	Yes	349 (197 to 603)	1.63 (0.92 to 2.74)	-11% (-32% to 19%)	12,000 (6,700 to 20,900)	40.97 (23.14 to 71.03)	-16% (-37% to 13%)
Madagascar	No	--	--	--	--	--	--
Malawi	Yes	69 (47 to 99)	0.92 (0.64 to 1.27)	-32% (-57% to 7%)	2,670 (1,740 to 4,170)	24.42 (16.33 to 35.22)	-41% (-64% to -4%)
Mozambique	Yes	102 (60 to 154)	0.97 (0.52 to 1.47)	-5% (-47% to 50%)	3,620 (2,130 to 5,710)	23.86 (13.67 to 36.56)	-13% (-51% to 37%)
Rwanda	Yes	47 (33 to 67)	0.80 (0.54 to 1.15)	-47% (-66% to -13%)	1,800 (1,180 to 2,810)	21.66 (14.90 to 31.20)	-54% (-72% to -14%)
Somalia	Yes	317 (116 to 972)	4.50 (1.55 to 14.13)	3% (-34% to 68%)	13,800 (5,100 to 42,600)	124.26 (44.31 to 380.69)	-2% (-39% to 63%)
South Sudan	Yes	102 (42 to 188)	2.32 (0.91 to 4.28)	-23% (-49% to 12%)	4,000 (1,700 to 7,270)	62.48 (25.70 to 115.42)	-29% (-53% to 8%)
Uganda	Yes	137 (94 to 196)	0.87 (0.60 to 1.19)	-29% (-58% to 14%)	5,790 (3,660 to 9,720)	23.57 (16.06 to 33.72)	-34% (-60% to 10%)
United Republic of Tanzania	Yes	211 (144 to 303)	0.78 (0.52 to 1.09)	-27% (-52% to 9%)	8,350 (5,190 to 15,100)	20.94 (14.27 to 29.98)	-35% (-57% to 1%)
Zambia	Yes	88 (58 to 128)	1.06 (0.69 to 1.47)	-16% (-45% to 32%)	3,960 (2,490 to 6,280)	31.48 (20.63 to 45.61)	-28% (-57% to 22%)
Southern Sub-Saharan Africa		71 (56 to 90)	0.12 (0.09 to 0.15)	-33% (-46% to -16%)	3,050 (2,320 to 4,110)	4.22 (3.27 to 5.58)	-37% (-51% to -19%)
Botswana	Yes	6.5 (3.1 to 12)	0.39 (0.19 to 0.72)	-36% (-65% to 4%)	298 (139 to 567)	14.42 (6.86 to 26.85)	-36% (-65% to 1%)
Eswatini	Yes	2.3 (1.2 to 3.8)	0.31 (0.17 to 0.51)	-36% (-63% to 3%)	111 (59 to 189)	11.31 (6.04 to 19.10)	-39% (-64% to 1%)
Lesotho	Yes	<1 (<1 to 1.8)	0.07 (0.04 to 0.12)	-26% (-63% to 28%)	44 (25 to 76)	2.47 (1.39 to 4.36)	-29% (-65% to 22%)
Namibia	Yes	4.5 (2.7 to 6.7)	0.27 (0.16 to 0.40)	-46% (-68% to -9%)	194 (112 to 299)	9.26 (5.45 to 14.04)	-48% (-71% to -7%)
South Africa	Yes	20 (17 to 26)	0.04 (0.04 to 0.06)	-48% (-59% to -32%)	795 (658 to 1,010)	1.52 (1.27 to 1.94)	-59% (-69% to -43%)
Zimbabwe	Yes	36 (26 to 48)	0.47 (0.33 to 0.62)	-5% (-34% to 30%)	1,600 (1,080 to 2,330)	13.35 (9.35 to 17.90)	-7% (-35% to 28%)
Western Sub-Saharan Africa		3,820 (2,680 to 6,000)	1.42 (1.03 to 2.06)	-28% (-46% to 2%)	195,000 (131,000 to 334,000)	49.06 (34.39 to 76.69)	-33% (-51% to 1%)
Benin	Yes	108 (57 to 166)	1.54 (0.84 to 2.18)	-12% (-44% to 25%)	5,480 (2,850 to 9,310)	51.39 (27.78 to 79.18)	-20% (-51% to 25%)
Burkina Faso	Yes	279 (185 to 434)	2.04 (1.45 to 2.75)	-20% (-44% to 19%)	15,000 (8,830 to 27,300)	72.50 (49.06 to 108.86)	-20% (-47% to 30%)
Cabo Verde	No	--	--	--	--	--	--
Cameroon	Yes	264 (141 to 374)	1.68 (0.89 to 2.32)	-9% (-46% to 46%)	12,300 (6,640 to 19,000)	54.42 (29.16 to 77.25)	-12% (-50% to 45%)
Chad	Yes	236 (113 to 426)	2.57 (1.25 to 4.50)	23% (-18% to 70%)	12,400 (5,730 to 22,900)	88.67 (43.98 to 156.98)	16% (-27% to 64%)
Côte d'Ivoire	Yes	256 (169 to 376)	1.78 (1.25 to 2.42)	-30% (-52% to 0%)	12,100 (7,380 to 19,400)	57.96 (38.31 to 85.09)	-32% (-57% to 3%)
Gambia	Yes	9.4 (6.1 to 15)	0.84 (0.56 to 1.30)	-38% (-64% to 2%)	371 (218 to 695)	24.26 (15.51 to 39.03)	-43% (-69% to -1%)
Ghana	Yes	245 (180 to 335)	1.34 (0.99 to 1.82)	-20% (-48% to 33%)	10,100 (7,120 to 14,700)	41.71 (30.26 to 57.77)	-26% (-52% to 25%)
Guinea	Yes	191 (99 to 308)	2.35 (1.22 to 3.65)	12% (-32% to 66%)	9,820 (4,990 to 16,900)	84.47 (43.83 to 134.77)	0% (-43% to 62%)
Guinea-Bissau	Yes	16 (9.8 to 27)	1.77 (1.07 to 2.75)	-28% (-55% to 10%)	737 (419 to 1,290)	55.70 (33.14 to 90.83)	-36% (-63% to 4%)
Liberia	Yes	42 (22 to 80)	1.60 (0.85 to 2.92)	-23% (-54% to 32%)	1,880 (937 to 3,770)	50.70 (26.19 to 96.17)	-39% (-67% to 22%)
Mali	Yes	234 (131 to 481)	1.68 (0.99 to 3.25)	-37% (-59% to 0%)	12,900 (6,770 to 29,000)	61.92 (35.26 to 124.08)	-41% (-66% to 6%)
Mauritania	Yes	13 (6.9 to 25)	0.57 (0.30 to 1.03)	-48% (-70% to -16%)	477 (233 to 1,010)	16.20 (8.33 to 31.38)	-54% (-76% to -22%)
Niger	Yes	228 (123 to 473)	1.66 (0.92 to 3.33)	-27% (-52% to 10%)	13,100 (6,540 to 28,900)	59.76 (32.73 to 121.22)	-35% (-64% to 10%)
Nigeria	Yes	1,460 (977 to 2,640)	1.13 (0.79 to 1.89)	-40% (-58% to -7%)	78,000 (49,300 to 152,000)	39.94 (26.62 to 71.98)	-44% (-62% to -9%)
Sao Tome and Principe	Yes	<1 (<1 to <1)	0.04 (0.02 to 0.06)	-37% (-60% to 2%)	2.1 (1.2 to 4.6)	1.23 (0.74 to 2.38)	-52% (-72% to -18%)
Senegal	Yes	77 (51 to 115)	0.90 (0.60 to 1.3)	-39% (-62% to -6%)	3,060 (1,860 to 5,090)	26.90 (17.51 to 40.67)	-46% (-69% to -10%)
Sierra Leone	Yes	90 (47 to 143)	1.76 (0.93 to 2.70)	-5% (-43% to 49%)	4,610 (2,390 to 7,670)	62.63 (32.79 to 99.58)	-14% (-52% to 54%)
Togo	Yes	70 (37 to 103)	1.64 (0.87 to 2.34)	-6% (-44% to 43%)	3,050 (1,670 to 4,860)	51.12 (27.27 to 76.40)	-17% (-51% to 34%)
