# Supplementary material for: Global mortality of snakebite envenoming between 1990 and 2019
Source: Nat Commun. 2022 Oct 25;13:6160. doi: 10.1038/s41467-022-33627-9 (PMC9596405; doi:10.1038/s41467-022-33627-9)
Supplement: Supplementary file 8 — Source Data [file 41467_2022_33627_MOESM8_ESM.zip › Source data/Figure 1.csv]

sex	year_id	as_rate.mean	as_rate.upper.97.5%	as_rate.lower.2.5%
Male	1990	1.62081888739255	1.9340692601886298	0.963212815216825
Male	1991	1.6096129658893499	1.93985220550444	0.951540565375628
Male	1992	1.5697138245449598	1.8731547336688699	0.9130605575596931
Male	1993	1.55604866392654	1.8447019245774998	0.9222023678137129
Male	1994	1.51811237340348	1.8064610204231402	0.9011178963479649
Male	1995	1.48877726253503	1.7681347543335402	0.883832676887833
Male	1996	1.46210775664655	1.72897705246053	0.881698953797614
Male	1997	1.45728308274269	1.7042108662350302	0.878160634395534
Male	1998	1.4793154965986701	1.72275825972534	0.881355530007724
Male	1999	1.43579058799939	1.6769713799300399	0.872822805740581
Male	2000	1.4088389057394102	1.6415404620557201	0.8596582968313119
Male	2001	1.38913208805362	1.61289861505673	0.8452980689998429
Male	2002	1.34375527758159	1.55619052970715	0.8375794561057479
Male	2003	1.2885132497336	1.5047549194213998	0.772650517955988
Male	2004	1.2588917877750199	1.4698625058138601	0.7736767459779791
Male	2005	1.25280699370865	1.4390972832657	0.7490301906560081
Male	2006	1.2352180317166401	1.42123494242349	0.7648281033619201
Male	2007	1.20413968131967	1.3709322497199	0.752383719607916
Male	2008	1.1809104070582799	1.33112539857006	0.740649636950766
Male	2009	1.1743267480736699	1.32763049572025	0.735155561737222
Male	2010	1.14887721680051	1.29230606557111	0.71731402962159
Male	2011	1.10854531976927	1.2462796518160202	0.691796931996326
Male	2012	1.07443319960064	1.2056585576258698	0.67167240852498
Male	2013	1.01961793381324	1.15193003835323	0.645233264145748
Male	2014	0.9682454548687609	1.1132701286320998	0.625602835518564
Male	2015	0.941133558975782	1.10885963515969	0.598153850138764
Male	2016	0.916099532419419	1.1067205864560101	0.5840837751539779
Male	2017	0.892319596561175	1.10462906966941	0.56307738644817
Male	2018	0.9003486790110989	1.10990061292474	0.57268748277305
Male	2019	0.887837331295211	1.11469854748497	0.567896994774048
Female	1990	1.04010267150799	1.3633283854382101	0.522057572761603
Female	1991	1.04479243940268	1.3760699969303298	0.535315304579866
Female	1992	1.04570824005104	1.36976274869282	0.549244740200948
Female	1993	1.0398659392171699	1.3423022865829	0.530211346542062
Female	1994	1.01548273278757	1.29201884891666	0.525231255178344
Female	1995	1.0070945080070501	1.2793801625730699	0.530113841725014
Female	1996	1.00774260252491	1.25885610155784	0.5156433855344109
Female	1997	1.0104821654465999	1.26035115751078	0.518810877250021
Female	1998	1.03344720453208	1.28086497721374	0.530112742536445
Female	1999	1.02461926740204	1.24638344102863	0.519966959700909
Female	2000	1.00713786482635	1.22188937386299	0.519080366160138
Female	2001	1.00147514596003	1.2048006621028702	0.507668934400013
Female	2002	0.9849697181318801	1.1837872601846	0.498755105716067
Female	2003	0.945153050752206	1.11710425658379	0.485668919880169
Female	2004	0.9277899135826511	1.09370794737251	0.474005091820417
Female	2005	0.9401300373281869	1.09190234030848	0.47988670850843
Female	2006	0.938103463436225	1.0907900783684599	0.465833337741043
Female	2007	0.915105858957482	1.05495687457248	0.461962829752136
Female	2008	0.8990555868293251	1.03992407132223	0.45532810424003806
Female	2009	0.88695416840752	1.02429437381363	0.446677481514401
Female	2010	0.876692602531327	1.0201860812397099	0.434328643009826
Female	2011	0.853235934365092	1.01508053550738	0.43404921925365003
Female	2012	0.8190205919658279	0.964342618954737	0.404849275344229
Female	2013	0.799130364462203	0.952269106996452	0.40464297131065596
Female	2014	0.7791571569124891	0.951001642049943	0.387417970948951
Female	2015	0.7836803955390541	0.9678326448942769	0.38720707257314596
Female	2016	0.779735674023793	0.985525595767142	0.38375567568239
Female	2017	0.765531755959734	0.9969774624211729	0.38515573815156295
Female	2018	0.7671249071810001	1.02697612304134	0.371564744781752
Female	2019	0.7635003512797801	1.05310236473177	0.355441537630142
