# Supplementary material for: Global mortality of snakebite envenoming between 1990 and 2019
Source: Nat Commun. 2022 Oct 25;13:6160. doi: 10.1038/s41467-022-33627-9 (PMC9596405; doi:10.1038/s41467-022-33627-9)
Supplement: Supplementary file 8 — Source Data [file 41467_2022_33627_MOESM8_ESM.zip › Source data/Figure 5a.csv]

measure	location	sex	age	cause	metric	year	val	upper	lower
Deaths	Russian Federation	Both	Age-standardized	Venomous animal contact	Rate	2019	0.07272345355774924	0.08745186427253446	0.061002709857574666
Deaths	Switzerland	Both	Age-standardized	Venomous animal contact	Rate	2019	0.015940461035698822	0.018064403772058542	0.014123199492171385
Deaths	Armenia	Both	Age-standardized	Venomous animal contact	Rate	2019	0.08413425295498556	0.10070268363257051	0.07109059696288356
Deaths	United Kingdom	Both	Age-standardized	Venomous animal contact	Rate	2019	0.010145408240354108	0.010640292172588868	0.009738966753241606
Deaths	Colombia	Both	Age-standardized	Venomous animal contact	Rate	2019	0.20096038576138084	0.26390828803091615	0.1499628496584895
Deaths	Uganda	Both	Age-standardized	Venomous animal contact	Rate	2019	1.240208767436603	1.6661823515246588	0.9136379749382515
Deaths	Saint Kitts and Nevis	Both	Age-standardized	Venomous animal contact	Rate	2019	0.26019308886205234	0.3192180757859983	0.20423077668992543
Deaths	Sri Lanka	Both	Age-standardized	Venomous animal contact	Rate	2019	0.29752793221556345	0.41347997104861905	0.21276229323178614
Deaths	Argentina	Both	Age-standardized	Venomous animal contact	Rate	2019	0.03649918064622648	0.041230420765373005	0.03193123642292126
Deaths	Ghana	Both	Age-standardized	Venomous animal contact	Rate	2019	1.8281925983079792	2.4823493815086115	1.3778421414907163
Deaths	France	Both	Age-standardized	Venomous animal contact	Rate	2019	0.020060590591261678	0.022980796702129273	0.017347197145229937
Deaths	Finland	Both	Age-standardized	Venomous animal contact	Rate	2019	0.01412817301437255	0.016605727281952885	0.012029077849025623
Deaths	El Salvador	Both	Age-standardized	Venomous animal contact	Rate	2019	0.1960277233913519	0.26750755844692836	0.0829996802316383
Deaths	Philippines	Both	Age-standardized	Venomous animal contact	Rate	2019	0.5042993586173943	0.600641666891107	0.40467917463609643
Deaths	Yemen	Both	Age-standardized	Venomous animal contact	Rate	2019	0.23192170033715134	0.3675498615210202	0.14498709977660765
Deaths	Costa Rica	Both	Age-standardized	Venomous animal contact	Rate	2019	0.13992708639554266	0.1816469041309834	0.10684304598827696
Deaths	Dominican Republic	Both	Age-standardized	Venomous animal contact	Rate	2019	0.030194711933690926	0.05452138951205863	0.020298644380276874
Deaths	Zambia	Both	Age-standardized	Venomous animal contact	Rate	2019	1.4902111054992986	2.0536763986556963	1.012736993406884
Deaths	Czechia	Both	Age-standardized	Venomous animal contact	Rate	2019	0.028481683508742677	0.03560622603910755	0.022275211357326328
Deaths	Iraq	Both	Age-standardized	Venomous animal contact	Rate	2019	0.09686349754898682	0.13358866496399546	0.07290737267462515
Deaths	Gambia	Both	Age-standardized	Venomous animal contact	Rate	2019	1.9541562374090944	2.977657790559614	1.3083825394997903
Deaths	American Samoa	Both	Age-standardized	Venomous animal contact	Rate	2019	0.32795517312719197	0.4341397997856414	0.24407052302417567
Deaths	Iran (Islamic Republic of)	Both	Age-standardized	Venomous animal contact	Rate	2019	0.13230782236840763	0.1597711834872777	0.08741578865497882
Deaths	Dominica	Both	Age-standardized	Venomous animal contact	Rate	2019	0.14966557286724758	0.20487972765187168	0.04195220781974323
Deaths	Bhutan	Both	Age-standardized	Venomous animal contact	Rate	2019	1.4079928181032095	1.9689769513673767	0.9594512318662863
Deaths	Puerto Rico	Both	Age-standardized	Venomous animal contact	Rate	2019	0.014267002577877358	0.018193935337258264	0.011077929448098054
Deaths	Egypt	Both	Age-standardized	Venomous animal contact	Rate	2019	0.08436513450636375	0.17489375127516602	0.04642485272808704
Deaths	Hungary	Both	Age-standardized	Venomous animal contact	Rate	2019	0.04770073730755783	0.060933533936285166	0.037134830460700166
Deaths	Myanmar	Both	Age-standardized	Venomous animal contact	Rate	2019	1.0104790952025806	1.442801834953382	0.6388374875240004
Deaths	Botswana	Both	Age-standardized	Venomous animal contact	Rate	2019	1.476374538157793	2.812009470275887	0.6283456830571871
Deaths	Montenegro	Both	Age-standardized	Venomous animal contact	Rate	2019	0.00671574194882551	0.008310141689270023	0.005367360223299531
Deaths	Croatia	Both	Age-standardized	Venomous animal contact	Rate	2019	0.030903910117433302	0.04058043983107431	0.022400308618221704
Deaths	Greenland	Both	Age-standardized	Venomous animal contact	Rate	2019	0.01858570520114247	0.024060959928596134	0.013624002771511275
Deaths	Chile	Both	Age-standardized	Venomous animal contact	Rate	2019	0.025794081242186087	0.029548821396954517	0.022385296882751735
Deaths	Denmark	Both	Age-standardized	Venomous animal contact	Rate	2019	0.015414964707561258	0.01779293850752442	0.013315831364991147
Deaths	India	Both	Age-standardized	Venomous animal contact	Rate	2019	4.559823932596375	5.739100128402578	2.6350572334310196
Deaths	Haiti	Both	Age-standardized	Venomous animal contact	Rate	2019	0.28656838615241986	0.5428124065779276	0.1065331100312124
Deaths	Kazakhstan	Both	Age-standardized	Venomous animal contact	Rate	2019	0.047395333306741484	0.05859793912350116	0.038245033778065346
Deaths	Guinea-Bissau	Both	Age-standardized	Venomous animal contact	Rate	2019	3.392111351851472	5.17964323494228	2.0402882675367873
Deaths	Gabon	Both	Age-standardized	Venomous animal contact	Rate	2019	1.814438640571052	2.689258182626661	1.0378961384039196
Deaths	Timor-Leste	Both	Age-standardized	Venomous animal contact	Rate	2019	0.36339002046953434	0.5090654365719723	0.22997721172716756
Deaths	Kuwait	Both	Age-standardized	Venomous animal contact	Rate	2019	0.00881977670249271	0.010567921246230407	0.007189771868604364
Deaths	Guyana	Both	Age-standardized	Venomous animal contact	Rate	2019	2.801645832978072	3.473574315358454	2.2053414064088326
Deaths	China	Both	Age-standardized	Venomous animal contact	Rate	2019	0.07420320288043368	0.08943088800088449	0.06117206728824593
Deaths	Bangladesh	Both	Age-standardized	Venomous animal contact	Rate	2019	0.8492192153313851	1.1052232572656875	0.27681031212709917
Deaths	Lesotho	Both	Age-standardized	Venomous animal contact	Rate	2019	1.1934451996877145	2.0856680177557267	0.6608514633850486
Deaths	Greece	Both	Age-standardized	Venomous animal contact	Rate	2019	0.02439921582351123	0.027364389555673434	0.02173451027630956
Deaths	Kyrgyzstan	Both	Age-standardized	Venomous animal contact	Rate	2019	0.059316542090000354	0.07040942269507565	0.04970338169101535
Deaths	Republic of Korea	Both	Age-standardized	Venomous animal contact	Rate	2019	0.05434628373575468	0.06364525731285099	0.037936873181650274
Deaths	Namibia	Both	Age-standardized	Venomous animal contact	Rate	2019	1.328687053072423	2.061192470021806	0.7808016245822536
Deaths	Djibouti	Both	Age-standardized	Venomous animal contact	Rate	2019	2.0592076163583246	3.067566865927184	1.3025218537443575
Deaths	Afghanistan	Both	Age-standardized	Venomous animal contact	Rate	2019	0.7841203048846679	1.2879102021468105	0.5027401196857256
Deaths	Tuvalu	Both	Age-standardized	Venomous animal contact	Rate	2019	0.2845031374793385	0.5031661381334604	0.1625721584715676
Deaths	Georgia	Both	Age-standardized	Venomous animal contact	Rate	2019	0.03022039565753158	0.03723695187704701	0.024244131206333397
Deaths	Brunei Darussalam	Both	Age-standardized	Venomous animal contact	Rate	2019	0.08426978463432663	0.10653897087741739	0.06276764487202668
Deaths	Ukraine	Both	Age-standardized	Venomous animal contact	Rate	2019	0.051432557561152406	0.06323366176222872	0.040848440918520454
Deaths	Bermuda	Both	Age-standardized	Venomous animal contact	Rate	2019	0.0728433447682728	0.08867302276117352	0.058560932725331964
Deaths	Guatemala	Both	Age-standardized	Venomous animal contact	Rate	2019	0.21281441938255286	0.26750525170414663	0.16743986323875656
Deaths	San Marino	Both	Age-standardized	Venomous animal contact	Rate	2019	0.019124018918004783	0.028459786749899362	0.012278749801596213
Deaths	Azerbaijan	Both	Age-standardized	Venomous animal contact	Rate	2019	0.0223569735749694	0.028818055711035715	0.016038580154301083
Deaths	Burundi	Both	Age-standardized	Venomous animal contact	Rate	2019	2.655020996603611	3.9020453690558607	1.5600455965257765
Deaths	Grenada	Both	Age-standardized	Venomous animal contact	Rate	2019	0.13383873359108686	0.1606536905141572	0.10968833662259272
Deaths	Thailand	Both	Age-standardized	Venomous animal contact	Rate	2019	0.35903249969152806	0.48086646524311166	0.27494851666436726
Deaths	Guinea	Both	Age-standardized	Venomous animal contact	Rate	2019	2.8568947378133664	4.338032616847624	1.5164550276465745
Deaths	Poland	Both	Age-standardized	Venomous animal contact	Rate	2019	0.016355596862842058	0.01991785837510884	0.013440272697642667
Deaths	Tokelau	Both	Age-standardized	Venomous animal contact	Rate	2019	0.12078688858950824	0.23950232346180533	0.05378563933853576
Deaths	Comoros	Both	Age-standardized	Venomous animal contact	Rate	2019	1.642412391622795	2.4083911866735175	1.0754408160493356
Deaths	Germany	Both	Age-standardized	Venomous animal contact	Rate	2019	0.01493332107097798	0.016796105754688206	0.013129370902371415
Deaths	North Macedonia	Both	Age-standardized	Venomous animal contact	Rate	2019	0.012993105415774402	0.016921073582608314	0.009364795817889864
Deaths	Jordan	Both	Age-standardized	Venomous animal contact	Rate	2019	0.07374725519291674	0.09230340618458568	0.05208207609023854
Deaths	Honduras	Both	Age-standardized	Venomous animal contact	Rate	2019	0.4042222837341836	0.6363178555436019	0.16424249007729266
Deaths	Sudan	Both	Age-standardized	Venomous animal contact	Rate	2019	0.3530991289613089	0.4960385584187203	0.18360054128789793
Deaths	Pakistan	Both	Age-standardized	Venomous animal contact	Rate	2019	1.2275833095330653	1.748212330653422	0.865354580217514
Deaths	Democratic People's Republic of Korea	Both	Age-standardized	Venomous animal contact	Rate	2019	0.1319018850643521	0.21010948693092787	0.06678721474524962
Deaths	Morocco	Both	Age-standardized	Venomous animal contact	Rate	2019	0.42224808550298826	1.1023143259421135	0.16576385248202402
Deaths	Tajikistan	Both	Age-standardized	Venomous animal contact	Rate	2019	0.01252992779739995	0.015889910832524307	0.009957189176024329
Deaths	Fiji	Both	Age-standardized	Venomous animal contact	Rate	2019	0.27268133531169464	0.3612699614253493	0.20728966833161064
Deaths	Cook Islands	Both	Age-standardized	Venomous animal contact	Rate	2019	0.08160567357205244	0.11641194642923931	0.048261867164882524
Deaths	Saint Lucia	Both	Age-standardized	Venomous animal contact	Rate	2019	0.23285953588093222	0.27920887824813645	0.19380064157640767
Deaths	Eritrea	Both	Age-standardized	Venomous animal contact	Rate	2019	3.723824978239035	6.1812617656377515	1.8928760222157444
Deaths	Serbia	Both	Age-standardized	Venomous animal contact	Rate	2019	0.030516906348358224	0.040010352872858666	0.022340093279427722
Deaths	Lebanon	Both	Age-standardized	Venomous animal contact	Rate	2019	0.05794865201804565	0.1063447883103509	0.030155701165031037
Deaths	Mali	Both	Age-standardized	Venomous animal contact	Rate	2019	2.096283844771961	4.005531256540998	1.244526635118175
Deaths	United States Virgin Islands	Both	Age-standardized	Venomous animal contact	Rate	2019	0.05782380909319539	0.07742824785323055	0.02984434100787053
Deaths	Japan	Both	Age-standardized	Venomous animal contact	Rate	2019	0.011865960253911808	0.01251734115842535	0.011031150958280517
Deaths	Jamaica	Both	Age-standardized	Venomous animal contact	Rate	2019	0.018062015786850037	0.022689710060169642	0.014157330739385562
Deaths	Taiwan (Province of China)	Both	Age-standardized	Venomous animal contact	Rate	2019	0.02071703102402853	0.027291252101369345	0.015702947400525916
Deaths	Viet Nam	Both	Age-standardized	Venomous animal contact	Rate	2019	0.5795962545077313	0.7449908244138457	0.28236810026217674
Deaths	Nicaragua	Both	Age-standardized	Venomous animal contact	Rate	2019	0.2983857614827576	0.38349346460006395	0.2054824889245233
Deaths	Venezuela (Bolivarian Republic of)	Both	Age-standardized	Venomous animal contact	Rate	2019	0.40996948603453304	0.5448793199688464	0.29835308120444193
Deaths	Uruguay	Both	Age-standardized	Venomous animal contact	Rate	2019	0.018658332039425032	0.021710512846757103	0.01586836621710551
Deaths	Guam	Both	Age-standardized	Venomous animal contact	Rate	2019	0.0737232347635093	0.0921998079027319	0.04675386663232281
Deaths	Ethiopia	Both	Age-standardized	Venomous animal contact	Rate	2019	2.166190058299978	2.9010739539946018	1.5822412297549582
Deaths	Israel	Both	Age-standardized	Venomous animal contact	Rate	2019	0.0075512226238188505	0.00827856459353357	0.006859898546412792
Deaths	Canada	Both	Age-standardized	Venomous animal contact	Rate	2019	0.013567342057249692	0.01527928870207261	0.011922842289205319
Deaths	Oman	Both	Age-standardized	Venomous animal contact	Rate	2019	0.05700612399694708	0.07477811910541994	0.0350635771944991
Deaths	Mexico	Both	Age-standardized	Venomous animal contact	Rate	2019	0.25130928258422697	0.2894832757418782	0.21762729246668552
Deaths	Romania	Both	Age-standardized	Venomous animal contact	Rate	2019	0.03760243969024153	0.04918408759766283	0.02754903649418173
Deaths	Cambodia	Both	Age-standardized	Venomous animal contact	Rate	2019	0.03713703422971315	0.057769729674178476	0.02046441963895223
Deaths	Zimbabwe	Both	Age-standardized	Venomous animal contact	Rate	2019	2.3920130872622503	3.0794028292159994	1.7204000836919564
Deaths	Saint Vincent and the Grenadines	Both	Age-standardized	Venomous animal contact	Rate	2019	0.24940428395055841	0.3029628787349042	0.2062465049024567
Deaths	Ireland	Both	Age-standardized	Venomous animal contact	Rate	2019	0.006772784009573205	0.00776415547808024	0.006016986285468317
Deaths	Angola	Both	Age-standardized	Venomous animal contact	Rate	2019	1.1848056474639825	1.9003642389582607	0.7809066222151423
Deaths	South Africa	Both	Age-standardized	Venomous animal contact	Rate	2019	0.33591420856262044	0.4155541930070426	0.29485144947202485
Deaths	Mauritania	Both	Age-standardized	Venomous animal contact	Rate	2019	1.2841765699767516	2.274998928416798	0.6543218911795396
Deaths	Nigeria	Both	Age-standardized	Venomous animal contact	Rate	2019	1.5656893687082885	2.5259276694604833	1.0839101909833355
Deaths	Liberia	Both	Age-standardized	Venomous animal contact	Rate	2019	2.0669874469332004	3.6695118250679446	1.1124668982926318
Deaths	Nepal	Both	Age-standardized	Venomous animal contact	Rate	2019	0.9805504707763423	1.4345488793832089	0.6642082308752825
Deaths	Libya	Both	Age-standardized	Venomous animal contact	Rate	2019	0.12864532115326488	0.17518111159716135	0.08582585943276952
Deaths	Luxembourg	Both	Age-standardized	Venomous animal contact	Rate	2019	0.028078796935620355	0.034591082393823885	0.02275166566103978
Deaths	Niue	Both	Age-standardized	Venomous animal contact	Rate	2019	0.302566256399267	0.5626122986468124	0.1277501182790172
Deaths	Singapore	Both	Age-standardized	Venomous animal contact	Rate	2019	0.006346516686584953	0.006953184134779527	0.005784021781980516
Deaths	Turkmenistan	Both	Age-standardized	Venomous animal contact	Rate	2019	0.049569221720249	0.06358175127400637	0.03940822552255992
Deaths	Mongolia	Both	Age-standardized	Venomous animal contact	Rate	2019	0.0178955373809267	0.024919282122467395	0.012320346647930622
Deaths	Marshall Islands	Both	Age-standardized	Venomous animal contact	Rate	2019	0.37698138153579425	0.625668574906825	0.23518062659391434
Deaths	Iceland	Both	Age-standardized	Venomous animal contact	Rate	2019	0.010365924895778103	0.012180488192413316	0.008930115392861334
Deaths	Mozambique	Both	Age-standardized	Venomous animal contact	Rate	2019	1.578871301489978	2.2516145841861803	1.0217459817872898
Deaths	South Sudan	Both	Age-standardized	Venomous animal contact	Rate	2019	3.1112449241331315	5.404134546297394	1.3709455018337138
Deaths	Barbados	Both	Age-standardized	Venomous animal contact	Rate	2019	0.046593185925332986	0.05718395345865139	0.03755023812435428
Deaths	Malaysia	Both	Age-standardized	Venomous animal contact	Rate	2019	0.37457632371360944	0.4758928198397551	0.2722501140896999
Deaths	Kiribati	Both	Age-standardized	Venomous animal contact	Rate	2019	0.31310862919836724	0.6152598276356807	0.2100566680723593
Deaths	Slovakia	Both	Age-standardized	Venomous animal contact	Rate	2019	0.020092078808993427	0.0266302087655044	0.014675062983465837
Deaths	Monaco	Both	Age-standardized	Venomous animal contact	Rate	2019	0.026286654035812106	0.034377088081714594	0.0192108982278792
Deaths	Suriname	Both	Age-standardized	Venomous animal contact	Rate	2019	0.9380442304026092	1.2119380806397029	0.32513626914641774
Deaths	Sierra Leone	Both	Age-standardized	Venomous animal contact	Rate	2019	2.422682211991145	3.6009770122288343	1.3507711482521778
Deaths	Palestine	Both	Age-standardized	Venomous animal contact	Rate	2019	0.05541759782287036	0.067028587680009	0.037706134348936625
Deaths	Kenya	Both	Age-standardized	Venomous animal contact	Rate	2019	2.4811388836915365	3.691526449622167	1.592485966329987
Deaths	Eswatini	Both	Age-standardized	Venomous animal contact	Rate	2019	1.4878959055377905	2.430306439179496	0.7587264571973812
Deaths	United States of America	Both	Age-standardized	Venomous animal contact	Rate	2019	0.02414197843384135	0.025271039279620947	0.02309152717653292
Deaths	Central African Republic	Both	Age-standardized	Venomous animal contact	Rate	2019	3.7733872797447	5.933398069587391	2.270224825464931
Deaths	Panama	Both	Age-standardized	Venomous animal contact	Rate	2019	0.5749040157189449	0.749191389778902	0.4372550155798038
Deaths	Trinidad and Tobago	Both	Age-standardized	Venomous animal contact	Rate	2019	0.08928933632237003	0.12220583496103181	0.06235722235166869
Deaths	Slovenia	Both	Age-standardized	Venomous animal contact	Rate	2019	0.02192899537629493	0.029846672061643275	0.016621492370916466
Deaths	Madagascar	Both	Age-standardized	Venomous animal contact	Rate	2019	1.9284897815024988	3.3517190620608637	1.0443551688219792
Deaths	Australia	Both	Age-standardized	Venomous animal contact	Rate	2019	0.018997086792557016	0.02217569323630918	0.016456632022993998
Deaths	Syrian Arab Republic	Both	Age-standardized	Venomous animal contact	Rate	2019	0.05789178164374844	0.0773841486646821	0.0431377455578677
Deaths	Burkina Faso	Both	Age-standardized	Venomous animal contact	Rate	2019	2.2796373796530234	3.1008669374113356	1.647486017490865
Deaths	Indonesia	Both	Age-standardized	Venomous animal contact	Rate	2019	0.3124838160679044	0.3765238412262027	0.1562171658231477
Deaths	Paraguay	Both	Age-standardized	Venomous animal contact	Rate	2019	0.18125821582823332	0.2552953206090116	0.05502851005385859
Deaths	Nauru	Both	Age-standardized	Venomous animal contact	Rate	2019	0.4720283833416583	0.6484432705853188	0.29682741971893123
Deaths	Qatar	Both	Age-standardized	Venomous animal contact	Rate	2019	0.01905003845852104	0.02866105439050556	0.01378753085295221
Deaths	Malta	Both	Age-standardized	Venomous animal contact	Rate	2019	0.009137977041277561	0.010652436948255335	0.007847198956869837
Deaths	Sao Tome and Principe	Both	Age-standardized	Venomous animal contact	Rate	2019	0.04642311581451964	0.07579320228446679	0.02880692100806954
Deaths	Niger	Both	Age-standardized	Venomous animal contact	Rate	2019	2.0195613445578	3.9358380455808897	1.1138183359947866
Deaths	Andorra	Both	Age-standardized	Venomous animal contact	Rate	2019	0.0066171732245589405	0.00904203438921825	0.004529681683570359
Deaths	Norway	Both	Age-standardized	Venomous animal contact	Rate	2019	0.016880953625800936	0.018387798243511586	0.01564625162550189
Deaths	Somalia	Both	Age-standardized	Venomous animal contact	Rate	2019	5.6152131407619805	14.406125903458463	2.040206903629493
Deaths	Bolivia (Plurinational State of)	Both	Age-standardized	Venomous animal contact	Rate	2019	0.2611170983300713	0.35636775865370457	0.09377598541762769
Deaths	Austria	Both	Age-standardized	Venomous animal contact	Rate	2019	0.027456866449302526	0.030946097625654177	0.024164344366227324
Deaths	Chad	Both	Age-standardized	Venomous animal contact	Rate	2019	3.132942009975391	5.393950931888652	1.557903068723382
Deaths	Northern Mariana Islands	Both	Age-standardized	Venomous animal contact	Rate	2019	0.27072891053276443	0.34724915106522886	0.19102562649338245
Deaths	Malawi	Both	Age-standardized	Venomous animal contact	Rate	2019	1.390115805285135	1.8911755147185707	1.0275876414617513
Deaths	Benin	Both	Age-standardized	Venomous animal contact	Rate	2019	2.1389786314033845	3.00815610069274	1.1910114231579796
Deaths	Samoa	Both	Age-standardized	Venomous animal contact	Rate	2019	0.3788127761018857	0.6012240099030564	0.21020194855630794
Deaths	New Zealand	Both	Age-standardized	Venomous animal contact	Rate	2019	0.010480321465974	0.011825777462823792	0.009427263715269495
Deaths	Antigua and Barbuda	Both	Age-standardized	Venomous animal contact	Rate	2019	0.39286813572426726	0.47045133115901117	0.31881608332487255
Deaths	Albania	Both	Age-standardized	Venomous animal contact	Rate	2019	0.0098054515554646	0.013065823107400457	0.00750639399394044
Deaths	Belarus	Both	Age-standardized	Venomous animal contact	Rate	2019	0.04223355048497096	0.05833785898683831	0.03010082755494697
Deaths	Saudi Arabia	Both	Age-standardized	Venomous animal contact	Rate	2019	0.0823742141769791	0.10833165385519554	0.05300578853597444
Deaths	Estonia	Both	Age-standardized	Venomous animal contact	Rate	2019	0.037567497641404574	0.05084616154702434	0.02705433738101616
Deaths	United Arab Emirates	Both	Age-standardized	Venomous animal contact	Rate	2019	0.1503283134069617	0.2391756075036777	0.07652245104199312
Deaths	Brazil	Both	Age-standardized	Venomous animal contact	Rate	2019	0.16766740864383037	0.18271356245433767	0.15592125431909157
Deaths	Equatorial Guinea	Both	Age-standardized	Venomous animal contact	Rate	2019	1.2757175326141992	2.2363067199653472	0.7482720782819734
Deaths	Latvia	Both	Age-standardized	Venomous animal contact	Rate	2019	0.015348822260608002	0.019740767649036817	0.011993298548385729
Deaths	Italy	Both	Age-standardized	Venomous animal contact	Rate	2019	0.014896571119209645	0.015880830683138784	0.013993338442873498
Deaths	Algeria	Both	Age-standardized	Venomous animal contact	Rate	2019	0.09744446773974316	0.1327765766568792	0.06946281607726398
Deaths	Democratic Republic of the Congo	Both	Age-standardized	Venomous animal contact	Rate	2019	1.4571689487780697	2.2864516374622896	0.9062480855341417
Deaths	Mauritius	Both	Age-standardized	Venomous animal contact	Rate	2019	0.019333170432479473	0.02438175473463577	0.015059276579217925
Deaths	Papua New Guinea	Both	Age-standardized	Venomous animal contact	Rate	2019	1.8850718678253129	2.7194577796836428	1.001583943702843
Deaths	Ecuador	Both	Age-standardized	Venomous animal contact	Rate	2019	0.25089497923104975	0.3318498825832441	0.05833660449178141
Deaths	Micronesia (Federated States of)	Both	Age-standardized	Venomous animal contact	Rate	2019	0.5137795423705039	0.7914255456983911	0.3106828642318307
Deaths	Cyprus	Both	Age-standardized	Venomous animal contact	Rate	2019	0.015886327915323486	0.01950930189153355	0.012265121565571618
Deaths	Bahamas	Both	Age-standardized	Venomous animal contact	Rate	2019	0.1617093469133203	0.20063578758923137	0.12823160550313048
Deaths	Senegal	Both	Age-standardized	Venomous animal contact	Rate	2019	1.9586027559469659	2.8235482048554212	1.3705819079150918
Deaths	Cameroon	Both	Age-standardized	Venomous animal contact	Rate	2019	2.024606010432716	2.7770264237990014	1.0788673881373771
Deaths	Sweden	Both	Age-standardized	Venomous animal contact	Rate	2019	0.015791441930975657	0.017533317782974425	0.014186533450277152
Deaths	Uzbekistan	Both	Age-standardized	Venomous animal contact	Rate	2019	0.044073395724385366	0.05340278356838337	0.036461834880567215
Deaths	Peru	Both	Age-standardized	Venomous animal contact	Rate	2019	0.10191611759655549	0.1437664598851367	0.04817235998122969
Deaths	Portugal	Both	Age-standardized	Venomous animal contact	Rate	2019	0.022971118355922363	0.026955647307334903	0.019668068554587935
Deaths	Maldives	Both	Age-standardized	Venomous animal contact	Rate	2019	0.11217455263852952	0.14005891257183498	0.08813205980566534
Deaths	Cabo Verde	Both	Age-standardized	Venomous animal contact	Rate	2019	1.3922973550663544	1.763300148262721	0.3820529704214664
Deaths	Turkey	Both	Age-standardized	Venomous animal contact	Rate	2019	0.03806871726003404	0.055537159870811065	0.02961202877185663
Deaths	Congo	Both	Age-standardized	Venomous animal contact	Rate	2019	1.7130627709754882	2.332829392840238	1.183370865978409
Deaths	Lithuania	Both	Age-standardized	Venomous animal contact	Rate	2019	0.04247285219477518	0.055796439992631335	0.03224103188647241
Deaths	Palau	Both	Age-standardized	Venomous animal contact	Rate	2019	5.04574494620874	6.419337584781868	3.7715099732863977
Deaths	Spain	Both	Age-standardized	Venomous animal contact	Rate	2019	0.009758795660329469	0.011045644266807892	0.008622027926421381
Deaths	Rwanda	Both	Age-standardized	Venomous animal contact	Rate	2019	1.2962678230271965	1.7087039352438673	0.939290944371602
Deaths	Belize	Both	Age-standardized	Venomous animal contact	Rate	2019	0.7769667848002882	0.9058882457205064	0.6487838604166695
Deaths	Tonga	Both	Age-standardized	Venomous animal contact	Rate	2019	0.24547613020589604	0.42167521092533017	0.14731848249899449
Deaths	Côte d'Ivoire	Both	Age-standardized	Venomous animal contact	Rate	2019	2.223892536311666	3.070052245776901	1.5648488479734237
Deaths	Vanuatu	Both	Age-standardized	Venomous animal contact	Rate	2019	0.5478901384113861	0.927180316513425	0.29369013577883074
Deaths	Belgium	Both	Age-standardized	Venomous animal contact	Rate	2019	0.013438297415663101	0.015486708977502685	0.01177605358120817
Deaths	Seychelles	Both	Age-standardized	Venomous animal contact	Rate	2019	0.12983185730195135	0.17919855053996053	0.09060510160351049
Deaths	United Republic of Tanzania	Both	Age-standardized	Venomous animal contact	Rate	2019	1.3239814536204286	1.78541272066729	0.9790491575516539
Deaths	Lao People's Democratic Republic	Both	Age-standardized	Venomous animal contact	Rate	2019	0.5595847414128138	0.9727799491326857	0.24692129390395293
Deaths	Bosnia and Herzegovina	Both	Age-standardized	Venomous animal contact	Rate	2019	0.007894980555565406	0.0102599238126779	0.006144574170468435
Deaths	Bulgaria	Both	Age-standardized	Venomous animal contact	Rate	2019	0.05132997489604628	0.06639074697122394	0.03838782641588479
Deaths	Solomon Islands	Both	Age-standardized	Venomous animal contact	Rate	2019	1.1327128983577326	1.5492878679600228	0.8200335831883676
Deaths	Republic of Moldova	Both	Age-standardized	Venomous animal contact	Rate	2019	0.05394208661211839	0.06776137813243648	0.04332156756875985
Deaths	Togo	Both	Age-standardized	Venomous animal contact	Rate	2019	2.085184581948886	2.9342584841138963	1.1257187606395647
Deaths	Netherlands	Both	Age-standardized	Venomous animal contact	Rate	2019	0.007589532602302984	0.008545253743830084	0.0068178459801162975
Deaths	Cuba	Both	Age-standardized	Venomous animal contact	Rate	2019	0.29432257826051234	0.3678462214573624	0.22814198304343652
Deaths	Tunisia	Both	Age-standardized	Venomous animal contact	Rate	2019	0.08234853026415664	0.12837470977498075	0.053952446743368354
Deaths	Bahrain	Both	Age-standardized	Venomous animal contact	Rate	2019	0.10024357046686405	0.13037660622563543	0.05968448446459299
