# Supplementary material for: Global mortality of snakebite envenoming between 1990 and 2019
Source: Nat Commun. 2022 Oct 25;13:6160. doi: 10.1038/s41467-022-33627-9 (PMC9596405; doi:10.1038/s41467-022-33627-9)
Supplement: Supplementary file 8 — Source Data [file 41467_2022_33627_MOESM8_ESM.zip › Source data/Figure 4.csv]

region_name	Year	mean_agest_forecast	lo_agest_forecast	hi_agest_forecast	mean_agest_real	lo_agest_real	hi_agest_real	mean_cases_forecast	lo_cases_forecast	hi_cases_forecast	mean_cases_real	lo_cases_real	hi_cases_real
East Asia	1990	7.63E-07	3.20E-07	8.66E-07	7.30E-07	3.33E-07	9.35E-07	734.1828502	298.1145378	833.0532704	732.4355681	320.9047395	944.2819056
East Asia	1991	7.06E-07	3.07E-07	7.98E-07	6.79E-07	3.34E-07	8.52E-07	693.8380482	290.8678988	784.0808346	694.6230841	322.1163518	887.1992909
East Asia	1992	6.53E-07	2.94E-07	7.34E-07	6.52E-07	3.00E-07	8.35E-07	655.0502095	285.333947	736.0155192	677.2666791	305.2917889	877.1437685
East Asia	1993	6.05E-07	2.82E-07	6.75E-07	6.36E-07	3.10E-07	7.94E-07	617.7802361	278.3113777	690.5010846	669.9631843	316.4371327	857.2253743
East Asia	1994	5.60E-07	2.69E-07	6.22E-07	6.35E-07	2.98E-07	8.07E-07	582.7235009	272.5818145	648.4416569	681.8737578	308.962254	871.9236431
East Asia	1995	5.18E-07	2.59E-07	5.73E-07	5.97E-07	2.85E-07	7.52E-07	549.0464635	266.4497182	607.7138446	651.5900259	306.2391605	831.0282502
East Asia	1996	4.79E-07	2.48E-07	5.28E-07	5.58E-07	2.86E-07	7.02E-07	517.6660724	262.3304024	569.9576179	617.57969	307.3629356	786.4562384
East Asia	1997	4.44E-07	2.37E-07	4.86E-07	5.36E-07	2.67E-07	6.73E-07	488.0991849	255.6806298	535.3260207	601.5568823	292.5530632	765.4719135
East Asia	1998	4.11E-07	2.27E-07	4.48E-07	5.24E-07	2.62E-07	6.55E-07	460.245497	249.9263297	503.6668764	597.8991062	289.1579946	754.4236879
East Asia	1999	3.80E-07	2.19E-07	4.13E-07	4.82E-07	2.53E-07	6.09E-07	434.4449842	244.4536171	474.1523998	557.1838128	285.4630907	715.1029969
East Asia	2000	3.52E-07	2.10E-07	3.83E-07	4.46E-07	2.46E-07	5.60E-07	409.7554616	236.6590768	445.4692389	524.0190754	281.7297489	670.9911995
East Asia	2001	3.25E-07	2.01E-07	3.53E-07	4.10E-07	2.46E-07	5.08E-07	386.9072337	230.7039054	419.5786007	489.9218515	283.7450061	610.602469
East Asia	2002	3.01E-07	1.92E-07	3.26E-07	3.85E-07	2.35E-07	4.82E-07	365.4161838	225.4457908	394.9898454	469.5069507	286.8679272	601.7864533
East Asia	2003	2.79E-07	1.82E-07	3.01E-07	3.53E-07	2.25E-07	4.44E-07	345.2175885	222.0428297	371.4662665	438.5929128	278.2545696	557.1194616
East Asia	2004	2.58E-07	1.75E-07	2.77E-07	3.37E-07	2.23E-07	4.18E-07	326.5233334	219.4093833	350.9389592	427.9864673	289.9183231	542.3842719
East Asia	2005	2.39E-07	1.67E-07	2.56E-07	3.03E-07	2.09E-07	3.78E-07	308.6827399	213.4999245	331.7137711	392.1437603	268.3638503	501.6991792
East Asia	2006	2.21E-07	1.59E-07	2.37E-07	2.74E-07	2.02E-07	3.41E-07	292.4073541	209.1085584	313.6105352	363.706367	264.4369263	463.706753
East Asia	2007	2.05E-07	1.54E-07	2.19E-07	2.50E-07	1.82E-07	3.12E-07	277.26738	205.7402346	296.9266281	340.1664199	244.6393865	433.9375092
East Asia	2008	1.90E-07	1.47E-07	2.03E-07	2.22E-07	1.63E-07	2.78E-07	263.011112	203.2037483	282.1421084	309.4325754	222.6483655	389.9788755
East Asia	2009	1.76E-07	1.39E-07	1.89E-07	2.06E-07	1.58E-07	2.55E-07	249.7221489	199.5529013	268.3316168	293.1139122	221.1405793	373.3085427
East Asia	2010	1.63E-07	1.31E-07	1.75E-07	1.86E-07	1.44E-07	2.30E-07	236.8541726	194.5826448	254.4970172	271.3733096	204.9780946	347.1914354
East Asia	2011	1.51E-07	1.25E-07	1.62E-07	1.67E-07	1.30E-07	2.10E-07	224.9072382	189.3302227	242.37063	250.9344075	190.7782852	324.6575265
East Asia	2012	1.40E-07	1.20E-07	1.51E-07	1.56E-07	1.19E-07	2.02E-07	213.7188442	185.2881151	231.0333248	241.6665031	179.0014022	317.6191965
East Asia	2013	1.30E-07	1.13E-07	1.40E-07	1.51E-07	1.18E-07	1.93E-07	203.1694789	178.8835904	221.0015261	240.6339599	181.2798664	313.1948611
East Asia	2014	1.20E-07	1.07E-07	1.31E-07	1.42E-07	1.09E-07	1.83E-07	193.2844723	172.8274435	211.9392527	231.9984745	171.0671209	304.7404571
East Asia	2015	1.11E-07	1.00E-07	1.23E-07	1.37E-07	1.05E-07	1.72E-07	183.8997107	165.3751237	206.0792284	230.9316917	172.4333878	299.4342556
East Asia	2016	1.03E-07	9.26E-08	1.17E-07	1.33E-07	9.95E-08	1.75E-07	175.3128396	157.5447258	200.3250101	232.879546	169.1111871	313.8813295
East Asia	2017	9.58E-08	8.59E-08	1.11E-07	1.24E-07	9.30E-08	1.61E-07	166.9295666	149.3884548	196.3582303	222.5770206	161.4098364	297.2432697
East Asia	2018	8.88E-08	7.99E-08	1.07E-07	1.17E-07	8.71E-08	1.55E-07	158.7362776	141.3874839	194.419644	216.8558026	157.5961577	290.7336974
East Asia	2019	8.24E-08	7.36E-08	1.03E-07	1.12E-07	8.14E-08	1.50E-07	150.9934812	133.8011363	191.3680011	213.2127749	148.5583615	294.6548415
East Asia	2050	8.86E-09	5.73E-09	3.23E-08	NA	NA	NA	25.76295929	16.65016709	89.97192275	NA	NA	NA
East Asia	2020	7.61E-08	6.78E-08	9.83E-08	NA	NA	NA	145.0840376	128.3512472	190.8530973	NA	NA	NA
East Asia	2030	3.62E-08	2.96E-08	6.70E-08	NA	NA	NA	84.78161836	69.20589382	159.2378741	NA	NA	NA
East Asia	2040	1.77E-08	1.30E-08	4.64E-08	NA	NA	NA	47.90971804	35.29189686	124.4730078	NA	NA	NA
Southeast Asia	1990	4.49E-06	2.93E-06	5.40E-06	4.23E-06	2.88E-06	5.27E-06	1770.210043	1067.154628	2172.392298	1740.041632	1098.495424	2280.830271
Southeast Asia	1991	4.31E-06	2.83E-06	5.16E-06	4.09E-06	2.77E-06	5.08E-06	1725.556084	1042.256504	2106.151318	1696.168942	1072.179323	2230.935296
Southeast Asia	1992	4.14E-06	2.73E-06	4.93E-06	3.94E-06	2.69E-06	4.87E-06	1682.276729	1027.295866	2037.901396	1647.725702	1052.296143	2144.355047
Southeast Asia	1993	3.98E-06	2.63E-06	4.71E-06	3.79E-06	2.58E-06	4.67E-06	1639.864806	1014.409645	1977.043135	1600.485786	1037.614144	2075.592461
Southeast Asia	1994	3.83E-06	2.54E-06	4.50E-06	3.72E-06	2.55E-06	4.57E-06	1598.102313	995.6308176	1918.378132	1584.697935	1039.59728	2044.656819
Southeast Asia	1995	3.68E-06	2.46E-06	4.31E-06	3.63E-06	2.46E-06	4.43E-06	1557.018045	974.4762164	1858.821175	1561.619915	1017.79867	1997.976379
Southeast Asia	1996	3.54E-06	2.37E-06	4.12E-06	3.48E-06	2.39E-06	4.21E-06	1517.189731	953.9815211	1796.88183	1516.390818	1005.181535	1900.538889
Southeast Asia	1997	3.40E-06	2.28E-06	3.94E-06	3.28E-06	2.22E-06	3.96E-06	1478.298099	933.7324855	1737.834252	1444.229392	962.9587942	1807.781984
Southeast Asia	1998	3.27E-06	2.19E-06	3.77E-06	3.24E-06	2.27E-06	3.90E-06	1440.4066	913.8470111	1683.365417	1434.207564	972.8436175	1794.047026
Southeast Asia	1999	3.14E-06	2.12E-06	3.60E-06	3.08E-06	2.20E-06	3.64E-06	1403.731195	895.6259328	1631.947736	1374.08425	953.2777464	1686.27189
Southeast Asia	2000	3.02E-06	2.05E-06	3.44E-06	2.94E-06	2.09E-06	3.47E-06	1368.016922	886.4192596	1585.443285	1324.482983	930.8932311	1625.237698
Southeast Asia	2001	2.90E-06	1.97E-06	3.29E-06	2.83E-06	2.04E-06	3.36E-06	1333.63528	877.8082175	1536.586881	1292.402348	923.9608681	1575.356382
Southeast Asia	2002	2.79E-06	1.90E-06	3.16E-06	2.71E-06	1.99E-06	3.20E-06	1300.25368	865.2281292	1489.972778	1257.338242	908.2599964	1524.331037
Southeast Asia	2003	2.68E-06	1.83E-06	3.03E-06	2.62E-06	1.88E-06	3.09E-06	1267.940293	848.530637	1446.919811	1230.922484	876.5819033	1486.147121
Southeast Asia	2004	2.58E-06	1.77E-06	2.91E-06	2.53E-06	1.83E-06	2.97E-06	1236.297173	831.7715972	1408.255111	1203.48742	859.2337213	1444.351247
Southeast Asia	2005	2.48E-06	1.71E-06	2.79E-06	2.50E-06	1.81E-06	2.96E-06	1205.321236	812.239742	1368.683959	1203.52415	860.9473849	1447.726825
Southeast Asia	2006	2.38E-06	1.65E-06	2.67E-06	2.36E-06	1.68E-06	2.75E-06	1177.219089	795.7842201	1333.96956	1146.735827	817.188797	1356.145986
Southeast Asia	2007	2.29E-06	1.58E-06	2.57E-06	2.21E-06	1.63E-06	2.56E-06	1150.943686	784.8623449	1301.18533	1087.135138	804.524935	1268.991518
Southeast Asia	2008	2.20E-06	1.52E-06	2.47E-06	2.14E-06	1.55E-06	2.44E-06	1122.964787	770.2306756	1263.526793	1066.787366	780.542668	1231.643357
Southeast Asia	2009	2.12E-06	1.46E-06	2.37E-06	2.08E-06	1.51E-06	2.40E-06	1093.479954	755.5619742	1228.990192	1051.617402	761.2094042	1219.766076
Southeast Asia	2010	2.04E-06	1.41E-06	2.27E-06	2.04E-06	1.50E-06	2.32E-06	1065.687666	740.3073376	1196.796823	1039.991881	763.4539652	1197.58821
Southeast Asia	2011	1.96E-06	1.36E-06	2.19E-06	1.89E-06	1.36E-06	2.15E-06	1040.035799	726.1556641	1167.47095	977.934484	712.8334558	1120.723486
Southeast Asia	2012	1.89E-06	1.31E-06	2.11E-06	1.80E-06	1.33E-06	2.04E-06	1014.676749	711.2967788	1140.618628	941.9565255	699.2322167	1077.86895
Southeast Asia	2013	1.81E-06	1.27E-06	2.04E-06	1.71E-06	1.24E-06	1.95E-06	989.6693182	698.3959388	1115.308563	909.7605937	673.083088	1038.040447
Southeast Asia	2014	1.74E-06	1.22E-06	1.96E-06	1.65E-06	1.20E-06	1.90E-06	965.1963682	684.752533	1088.651556	891.7569781	649.6989809	1023.219956
Southeast Asia	2015	1.68E-06	1.17E-06	1.89E-06	1.61E-06	1.16E-06	1.84E-06	941.0175577	670.5034199	1061.909283	880.1239788	646.9050124	1007.130476
Southeast Asia	2016	1.61E-06	1.13E-06	1.82E-06	1.60E-06	1.17E-06	1.85E-06	917.7564539	656.2673264	1038.090068	891.2203081	660.6782867	1032.602242
Southeast Asia	2017	1.55E-06	1.08E-06	1.76E-06	1.57E-06	1.12E-06	1.85E-06	894.9624343	639.0137562	1013.710333	888.5715105	654.2319285	1051.721222
Southeast Asia	2018	1.49E-06	1.04E-06	1.70E-06	1.55E-06	1.07E-06	1.82E-06	872.9326192	621.3214251	993.7074174	891.0664168	636.0451883	1052.316644
Southeast Asia	2019	1.44E-06	1.00E-06	1.65E-06	1.49E-06	1.02E-06	1.78E-06	851.9493034	609.0232161	974.0083757	871.6238039	624.820236	1043.038941
Southeast Asia	2020	1.38E-06	9.70E-07	1.60E-06	NA	NA	NA	840.0896508	603.1264766	968.4462604	NA	NA	NA
Southeast Asia	2040	6.45E-07	4.43E-07	9.08E-07	NA	NA	NA	557.077294	394.5847269	791.2263519	NA	NA	NA
Southeast Asia	2050	4.44E-07	2.84E-07	6.93E-07	NA	NA	NA	437.9235347	287.1233372	693.3627916	NA	NA	NA
Southeast Asia	2030	9.42E-07	6.54E-07	1.18E-06	NA	NA	NA	688.6545147	499.5203708	869.8394709	NA	NA	NA
Oceania	1990	7.30E-06	3.90E-06	1.16E-05	7.40E-06	4.03E-06	1.19E-05	41.69347624	21.54315418	64.94596116	40.4896707	20.7054367	64.37756355
Oceania	1991	7.27E-06	3.88E-06	1.15E-05	7.37E-06	4.07E-06	1.20E-05	42.54972211	21.91467672	66.25165707	41.26622416	21.28798264	66.42270056
Oceania	1992	7.23E-06	3.91E-06	1.14E-05	7.42E-06	4.04E-06	1.20E-05	43.44344542	22.44291497	67.37715461	42.42029806	21.59639609	68.96452112
Oceania	1993	7.20E-06	3.89E-06	1.13E-05	7.23E-06	3.93E-06	1.15E-05	44.36046521	23.3423762	68.52769722	42.09125448	21.31140266	67.20585259
Oceania	1994	7.16E-06	3.86E-06	1.12E-05	7.12E-06	3.86E-06	1.14E-05	45.3013044	23.97289758	69.69931634	42.24269313	21.00701981	68.31049767
Oceania	1995	7.13E-06	3.84E-06	1.11E-05	7.09E-06	3.76E-06	1.14E-05	46.26815877	24.53058266	70.99850264	42.99242244	22.00764681	69.08015048
Oceania	1996	7.09E-06	3.86E-06	1.11E-05	7.10E-06	3.91E-06	1.13E-05	47.25072624	25.10350306	72.36393218	44.18624293	22.08277099	70.92671857
Oceania	1997	7.06E-06	3.89E-06	1.10E-05	7.07E-06	3.78E-06	1.12E-05	48.28472764	25.87155203	73.78939226	45.06222344	22.23225254	72.20984084
Oceania	1998	7.03E-06	3.92E-06	1.09E-05	7.27E-06	3.94E-06	1.17E-05	49.33067567	26.60007815	75.22507369	48.09521164	24.30352732	77.86314613
Oceania	1999	6.99E-06	3.92E-06	1.09E-05	7.32E-06	3.83E-06	1.19E-05	50.39077937	27.29835539	76.67406839	49.70284841	24.40507659	79.15985885
Oceania	2000	6.96E-06	3.87E-06	1.09E-05	7.06E-06	3.79E-06	1.15E-05	51.45714871	27.91784029	78.12460031	49.1098701	25.04970323	79.2444872
Oceania	2001	6.93E-06	3.86E-06	1.08E-05	7.02E-06	3.72E-06	1.15E-05	52.4994954	28.46818117	79.53604051	50.0435799	25.42490046	81.66946794
Oceania	2002	6.90E-06	3.85E-06	1.08E-05	7.01E-06	3.72E-06	1.13E-05	53.55829823	29.0846094	80.94892254	51.10649769	26.22804974	83.61297395
Oceania	2003	6.87E-06	3.84E-06	1.07E-05	7.00E-06	3.71E-06	1.13E-05	54.61924386	29.70709691	82.35647203	52.09389067	26.56461004	85.88379589
Oceania	2004	6.84E-06	3.81E-06	1.06E-05	7.00E-06	3.80E-06	1.14E-05	55.69555173	30.34069262	84.16653971	53.39752632	27.39645745	86.84686812
Oceania	2005	6.81E-06	3.79E-06	1.06E-05	7.05E-06	3.82E-06	1.14E-05	56.80144776	31.03198313	85.55448703	55.6432169	28.76138738	90.60571227
Oceania	2006	6.78E-06	3.80E-06	1.05E-05	7.08E-06	3.89E-06	1.15E-05	57.9461357	31.81120541	87.048457	57.56072023	30.19145806	93.8800561
Oceania	2007	6.75E-06	3.76E-06	1.04E-05	7.09E-06	3.85E-06	1.16E-05	59.1767046	32.4649687	88.99456866	59.19788636	30.90121526	95.34189054
Oceania	2008	6.72E-06	3.73E-06	1.04E-05	6.99E-06	3.91E-06	1.14E-05	60.45316302	33.38036786	90.88500161	59.79811613	31.2270822	97.65369992
Oceania	2009	6.69E-06	3.72E-06	1.04E-05	6.81E-06	3.83E-06	1.09E-05	61.76563166	33.92653401	92.75032506	59.37256105	31.4416932	96.30274571
Oceania	2010	6.66E-06	3.73E-06	1.03E-05	6.87E-06	3.87E-06	1.10E-05	63.1096256	34.70426996	94.55270717	61.58945156	33.15538537	98.00519806
Oceania	2011	6.64E-06	3.73E-06	1.03E-05	6.80E-06	3.81E-06	1.09E-05	64.49144	35.52652282	96.7579464	62.36802088	33.55274141	99.76050882
Oceania	2012	6.61E-06	3.74E-06	1.03E-05	6.74E-06	3.72E-06	1.07E-05	65.92915348	36.39605773	98.44408223	63.32975321	33.78243399	101.5846071
Oceania	2013	6.59E-06	3.70E-06	1.02E-05	6.64E-06	3.75E-06	1.08E-05	67.38671262	37.27798786	100.935002	63.9639649	34.6763415	103.0962589
Oceania	2014	6.56E-06	3.65E-06	1.02E-05	6.55E-06	3.65E-06	1.04E-05	68.86206453	38.16409061	103.3005058	64.62432124	34.81038758	103.2117822
Oceania	2015	6.54E-06	3.63E-06	1.01E-05	6.50E-06	3.69E-06	1.05E-05	70.33951116	38.92970195	105.1646604	65.76621316	36.57845323	104.4002416
Oceania	2016	6.51E-06	3.61E-06	1.01E-05	6.38E-06	3.59E-06	1.00E-05	71.82976183	39.55713057	107.7043009	66.1930284	36.20657441	103.1950926
Oceania	2017	6.49E-06	3.61E-06	1.01E-05	6.32E-06	3.58E-06	1.00E-05	73.35078949	40.51887818	110.308194	67.19942016	37.84783238	105.5681563
Oceania	2018	6.47E-06	3.62E-06	1.01E-05	6.29E-06	3.59E-06	9.84E-06	74.87446262	41.02414007	112.8674076	68.55230692	38.72542186	106.8798015
Oceania	2019	6.45E-06	3.63E-06	1.00E-05	6.23E-06	3.67E-06	9.78E-06	76.43833522	41.5734324	115.5320459	69.4987619	39.91383575	108.0066523
Oceania	2030	6.29E-06	3.39E-06	9.87E-06	NA	NA	NA	90.17606404	47.10764493	140.1442416	NA	NA	NA
Oceania	2040	6.17E-06	3.13E-06	1.00E-05	NA	NA	NA	106.1556784	53.79939879	171.4424848	NA	NA	NA
Oceania	2050	6.06E-06	2.86E-06	1.06E-05	NA	NA	NA	124.5274793	58.64152456	217.223121	NA	NA	NA
Oceania	2020	6.44E-06	3.63E-06	1.00E-05	NA	NA	NA	77.10423849	42.22380761	116.201622	NA	NA	NA
Central Asia	1990	1.77E-07	1.58E-07	2.00E-07	1.70E-07	1.46E-07	2.02E-07	11.40658082	10.11102932	12.8450266	11.39993511	9.629880119	13.7584202
Central Asia	1991	1.74E-07	1.55E-07	1.95E-07	1.70E-07	1.48E-07	2.00E-07	11.32948017	10.06203399	12.69629468	11.43651856	9.841495834	13.69269554
Central Asia	1992	1.71E-07	1.53E-07	1.91E-07	1.72E-07	1.50E-07	2.01E-07	11.23113469	10.02897534	12.52461609	11.64309687	9.935556432	13.78748381
Central Asia	1993	1.68E-07	1.51E-07	1.86E-07	1.76E-07	1.52E-07	2.06E-07	11.11294698	9.956553565	12.33149239	11.93337006	10.1939765	14.02807316
Central Asia	1994	1.64E-07	1.49E-07	1.82E-07	1.84E-07	1.57E-07	2.20E-07	10.97806002	9.904506081	12.12321239	12.51991037	10.51561382	15.02869639
Central Asia	1995	1.61E-07	1.47E-07	1.78E-07	1.85E-07	1.57E-07	2.12E-07	10.83723506	9.837705049	11.95894517	12.6500646	10.66169435	14.55033445
Central Asia	1996	1.58E-07	1.45E-07	1.74E-07	1.78E-07	1.51E-07	2.03E-07	10.69826251	9.755511615	11.74901316	12.21899299	10.34618471	13.98897188
Central Asia	1997	1.55E-07	1.43E-07	1.70E-07	1.79E-07	1.52E-07	2.03E-07	10.5625133	9.650028126	11.53319917	12.43793452	10.54771479	14.16439765
Central Asia	1998	1.52E-07	1.41E-07	1.65E-07	1.76E-07	1.54E-07	2.00E-07	10.43035391	9.551793994	11.34129012	12.30089261	10.63235342	13.95781341
Central Asia	1999	1.49E-07	1.38E-07	1.62E-07	1.70E-07	1.50E-07	1.94E-07	10.30421263	9.47899238	11.16723153	12.09796447	10.59710179	13.73405939
Central Asia	2000	1.47E-07	1.36E-07	1.58E-07	1.71E-07	1.48E-07	1.93E-07	10.18617865	9.385346537	11.01986398	12.20169563	10.58041422	13.75739599
Central Asia	2001	1.44E-07	1.33E-07	1.54E-07	1.71E-07	1.50E-07	1.94E-07	10.08023502	9.335831022	10.85487133	12.30318043	10.74078878	13.98394287
Central Asia	2002	1.41E-07	1.31E-07	1.51E-07	1.71E-07	1.50E-07	1.93E-07	9.983770161	9.259558418	10.70355783	12.3920547	10.81379703	13.95812065
Central Asia	2003	1.38E-07	1.29E-07	1.48E-07	1.64E-07	1.43E-07	1.84E-07	9.895156511	9.19206726	10.55934933	11.97607239	10.43643349	13.39152778
Central Asia	2004	1.36E-07	1.26E-07	1.44E-07	1.70E-07	1.49E-07	1.91E-07	9.817503126	9.127640078	10.45656818	12.52138712	10.88975213	14.07778455
Central Asia	2005	1.33E-07	1.24E-07	1.41E-07	1.66E-07	1.45E-07	1.85E-07	9.751708425	9.073729214	10.3802407	12.34901712	10.72749883	13.8191723
Central Asia	2006	1.31E-07	1.22E-07	1.39E-07	1.58E-07	1.36E-07	1.77E-07	9.700824477	9.031820288	10.31546148	11.85884314	10.22415136	13.3475178
Central Asia	2007	1.28E-07	1.20E-07	1.36E-07	1.51E-07	1.31E-07	1.68E-07	9.663293596	9.003467945	10.24364217	11.47937485	9.899231166	12.70133914
Central Asia	2008	1.26E-07	1.18E-07	1.33E-07	1.40E-07	1.23E-07	1.56E-07	9.636336952	9.009852962	10.19916004	10.71951888	9.34959356	11.96192389
Central Asia	2009	1.23E-07	1.16E-07	1.31E-07	1.31E-07	1.17E-07	1.45E-07	9.621335731	9.000744555	10.21085977	10.10133998	8.988466153	11.22707874
Central Asia	2010	1.21E-07	1.13E-07	1.29E-07	1.31E-07	1.17E-07	1.45E-07	9.613891082	8.99464071	10.23486644	10.23372843	9.10248652	11.32633088
Central Asia	2011	1.19E-07	1.11E-07	1.27E-07	1.22E-07	1.09E-07	1.34E-07	9.612594692	8.963241916	10.25886649	9.69371751	8.702600803	10.68998403
Central Asia	2012	1.17E-07	1.09E-07	1.25E-07	1.23E-07	1.11E-07	1.36E-07	9.611991707	8.94298636	10.30124202	9.946917834	8.943191672	11.01056423
Central Asia	2013	1.14E-07	1.06E-07	1.23E-07	1.23E-07	1.11E-07	1.37E-07	9.612311961	8.927481271	10.35856876	10.10113935	9.164916533	11.3373761
Central Asia	2014	1.12E-07	1.04E-07	1.21E-07	1.21E-07	1.10E-07	1.36E-07	9.61519015	8.912085463	10.39597062	10.14408233	9.160218543	11.36209295
Central Asia	2015	1.10E-07	1.02E-07	1.20E-07	1.23E-07	1.12E-07	1.37E-07	9.615813782	8.880688125	10.43172579	10.47762558	9.462709343	11.61374721
Central Asia	2016	1.08E-07	9.96E-08	1.18E-07	1.09E-07	9.82E-08	1.24E-07	9.611411348	8.844783986	10.49361467	9.525606663	8.56875058	10.7434536
Central Asia	2017	1.06E-07	9.74E-08	1.17E-07	9.96E-08	8.88E-08	1.13E-07	9.600316138	8.807188513	10.54743259	8.842787068	7.855305078	10.03556741
Central Asia	2018	1.04E-07	9.54E-08	1.15E-07	9.91E-08	8.71E-08	1.14E-07	9.583954487	8.756455615	10.59164055	8.971247758	7.917494833	10.33344116
Central Asia	2019	1.02E-07	9.33E-08	1.14E-07	9.62E-08	8.29E-08	1.12E-07	9.564370846	8.733902092	10.62807426	8.904350637	7.650590583	10.40614998
Central Asia	2020	1.00E-07	9.11E-08	1.12E-07	NA	NA	NA	9.55214432	8.682192961	10.69228879	NA	NA	NA
Central Asia	2030	8.35E-08	7.29E-08	9.92E-08	NA	NA	NA	9.030756167	7.863351745	10.74601337	NA	NA	NA
Central Asia	2040	6.96E-08	5.78E-08	8.79E-08	NA	NA	NA	8.32721511	6.950798425	10.57337294	NA	NA	NA
Central Asia	2050	5.82E-08	4.64E-08	7.78E-08	NA	NA	NA	7.54519344	6.013447826	10.04421957	NA	NA	NA
Central Europe	1990	5.59E-08	5.26E-08	5.96E-08	6.29E-08	5.74E-08	6.91E-08	7.452562269	6.999805365	7.937781714	8.414023363	7.655292604	9.288284274
Central Europe	1991	5.51E-08	5.19E-08	5.85E-08	5.74E-08	5.28E-08	6.32E-08	7.384136495	6.9571127	7.839485896	7.714628551	7.082338969	8.491865107
Central Europe	1992	5.44E-08	5.14E-08	5.74E-08	5.66E-08	5.19E-08	6.16E-08	7.306542478	6.904903838	7.733237521	7.645638459	6.990684382	8.34828762
Central Europe	1993	5.36E-08	5.07E-08	5.64E-08	5.33E-08	4.88E-08	5.78E-08	7.226868411	6.831581492	7.622859041	7.226339748	6.605045428	7.863515975
Central Europe	1994	5.29E-08	5.02E-08	5.55E-08	5.54E-08	5.09E-08	6.01E-08	7.149014264	6.77698378	7.525370266	7.516308076	6.875756847	8.182884464
Central Europe	1995	5.21E-08	4.96E-08	5.46E-08	5.39E-08	4.93E-08	5.91E-08	7.068735985	6.708073394	7.42464022	7.345486513	6.689653344	8.064762565
Central Europe	1996	5.14E-08	4.90E-08	5.38E-08	5.33E-08	4.90E-08	5.85E-08	6.993068776	6.648676194	7.328927701	7.263588643	6.646510447	8.01124513
Central Europe	1997	5.07E-08	4.84E-08	5.30E-08	5.34E-08	4.89E-08	5.83E-08	6.922690819	6.598488338	7.239317898	7.314326071	6.64096516	8.01865066
Central Europe	1998	5.00E-08	4.79E-08	5.22E-08	5.28E-08	4.84E-08	5.76E-08	6.854037895	6.539930353	7.160844241	7.248084409	6.622435067	7.939285787
Central Europe	1999	4.93E-08	4.74E-08	5.15E-08	5.03E-08	4.60E-08	5.52E-08	6.787547324	6.48526949	7.084121213	6.919751726	6.289200719	7.664244687
Central Europe	2000	4.87E-08	4.68E-08	5.07E-08	5.28E-08	4.82E-08	5.81E-08	6.724658221	6.443504665	7.006475212	7.318543433	6.649662998	8.047632994
Central Europe	2001	4.80E-08	4.62E-08	5.00E-08	5.06E-08	4.64E-08	5.57E-08	6.660772645	6.388707005	6.933600776	7.022217513	6.389769198	7.75747097
Central Europe	2002	4.74E-08	4.57E-08	4.92E-08	5.08E-08	4.66E-08	5.53E-08	6.599623939	6.333285619	6.870415058	7.049385798	6.446961042	7.736196809
Central Europe	2003	4.67E-08	4.50E-08	4.86E-08	5.22E-08	4.78E-08	5.69E-08	6.54169199	6.283303296	6.816165365	7.298659768	6.660062199	7.96403641
Central Europe	2004	4.61E-08	4.44E-08	4.80E-08	4.99E-08	4.56E-08	5.44E-08	6.48330857	6.223848243	6.760707742	6.992743857	6.361106346	7.640823118
Central Europe	2005	4.55E-08	4.38E-08	4.73E-08	4.80E-08	4.38E-08	5.24E-08	6.426587635	6.175786653	6.701257874	6.743303104	6.103086264	7.41753621
Central Europe	2006	4.49E-08	4.32E-08	4.68E-08	4.83E-08	4.41E-08	5.31E-08	6.37123716	6.117589438	6.652465558	6.835612595	6.19306735	7.550781439
Central Europe	2007	4.44E-08	4.26E-08	4.62E-08	4.94E-08	4.51E-08	5.42E-08	6.317167808	6.050315978	6.602814962	7.053156279	6.393726639	7.813640909
Central Europe	2008	4.38E-08	4.20E-08	4.57E-08	4.96E-08	4.53E-08	5.43E-08	6.264935466	5.992297295	6.556207397	7.159340113	6.500359201	7.901892371
Central Europe	2009	4.33E-08	4.14E-08	4.52E-08	4.76E-08	4.33E-08	5.23E-08	6.214324683	5.927393094	6.515512851	6.898122326	6.244146763	7.616073933
Central Europe	2010	4.27E-08	4.07E-08	4.47E-08	4.35E-08	4.00E-08	4.74E-08	6.165471495	5.867353997	6.480680728	6.346052033	5.778929398	6.9990132
Central Europe	2011	4.22E-08	4.01E-08	4.43E-08	4.23E-08	3.88E-08	4.62E-08	6.115964443	5.805444615	6.432432524	6.209680325	5.64672427	6.828818758
Central Europe	2012	4.17E-08	3.95E-08	4.39E-08	4.24E-08	3.87E-08	4.66E-08	6.066364666	5.742944046	6.401052397	6.262983899	5.658162153	6.909165306
Central Europe	2013	4.12E-08	3.89E-08	4.35E-08	4.10E-08	3.76E-08	4.50E-08	6.016117277	5.681221463	6.367774762	6.068225146	5.520618142	6.703194295
Central Europe	2014	4.07E-08	3.83E-08	4.32E-08	3.99E-08	3.64E-08	4.35E-08	5.965629017	5.61202556	6.3288516	5.91193905	5.364902642	6.519288758
Central Europe	2015	4.02E-08	3.77E-08	4.28E-08	4.02E-08	3.67E-08	4.41E-08	5.914873348	5.555981521	6.305499699	5.995576084	5.436708651	6.636659558
Central Europe	2016	3.97E-08	3.71E-08	4.24E-08	3.83E-08	3.50E-08	4.19E-08	5.86265738	5.49315459	6.270465667	5.73431004	5.21233738	6.309776505
Central Europe	2017	3.92E-08	3.66E-08	4.21E-08	3.72E-08	3.36E-08	4.15E-08	5.810083239	5.421597194	6.22427931	5.608431173	5.019120519	6.289276138
Central Europe	2018	3.87E-08	3.61E-08	4.17E-08	3.59E-08	3.11E-08	4.17E-08	5.756774155	5.361268666	6.178587881	5.426897453	4.655721842	6.317830743
Central Europe	2019	3.83E-08	3.56E-08	4.14E-08	3.48E-08	2.91E-08	4.16E-08	5.702203453	5.290819379	6.145840405	5.270327169	4.373886386	6.334448579
Central Europe	2040	3.03E-08	2.59E-08	3.53E-08	NA	NA	NA	4.583695548	3.898680607	5.341610821	NA	NA	NA
Central Europe	2050	2.73E-08	2.23E-08	3.32E-08	NA	NA	NA	4.042707608	3.282475155	4.920566713	NA	NA	NA
Central Europe	2020	3.78E-08	3.50E-08	4.10E-08	NA	NA	NA	5.647658471	5.218940455	6.115803394	NA	NA	NA
Central Europe	2030	3.38E-08	3.01E-08	3.78E-08	NA	NA	NA	5.120826859	4.535768983	5.736464169	NA	NA	NA
Eastern Europe	1990	2.48E-07	2.30E-07	2.70E-07	1.77E-07	1.49E-07	2.13E-07	59.67069093	55.3883074	64.60510465	41.93766628	35.09891191	51.04223032
Eastern Europe	1991	2.39E-07	2.23E-07	2.59E-07	1.83E-07	1.55E-07	2.21E-07	57.69090677	53.75179966	62.20781107	43.49489073	36.6638889	53.63858556
Eastern Europe	1992	2.30E-07	2.15E-07	2.48E-07	1.98E-07	1.67E-07	2.35E-07	55.65203709	52.00276824	59.77050195	47.38180737	39.59573968	56.64426106
Eastern Europe	1993	2.22E-07	2.08E-07	2.38E-07	2.31E-07	1.93E-07	2.75E-07	53.55600341	50.2091676	57.37862882	55.60047505	45.93368716	66.84071663
Eastern Europe	1994	2.13E-07	2.01E-07	2.28E-07	2.55E-07	2.15E-07	3.04E-07	51.44101783	48.38789926	54.99157211	61.71335172	51.67817986	73.98112365
Eastern Europe	1995	2.05E-07	1.94E-07	2.18E-07	2.59E-07	2.16E-07	3.11E-07	49.37032094	46.6340574	52.58678763	62.2969729	51.08172211	75.2916204
Eastern Europe	1996	1.97E-07	1.87E-07	2.09E-07	2.26E-07	1.91E-07	2.70E-07	47.42742421	44.99208728	50.32633928	54.29226485	45.23949831	65.09680405
Eastern Europe	1997	1.90E-07	1.81E-07	2.01E-07	2.05E-07	1.75E-07	2.40E-07	45.6033491	43.42720176	48.22786681	49.17516061	41.35385288	58.31261163
Eastern Europe	1998	1.83E-07	1.74E-07	1.92E-07	1.95E-07	1.67E-07	2.31E-07	43.88178813	41.85130497	46.28437596	46.68198373	39.55928535	55.62728826
Eastern Europe	1999	1.76E-07	1.68E-07	1.84E-07	1.99E-07	1.68E-07	2.36E-07	42.21775389	40.33681019	44.41425635	47.94083503	40.1521167	57.14392816
Eastern Europe	2000	1.69E-07	1.62E-07	1.77E-07	1.97E-07	1.67E-07	2.31E-07	40.57931751	38.84866262	42.56390769	47.71563042	40.37027888	56.38133878
Eastern Europe	2001	1.63E-07	1.56E-07	1.70E-07	1.89E-07	1.60E-07	2.24E-07	39.01196577	37.37222802	40.85645852	46.04677331	38.54157651	55.03600488
Eastern Europe	2002	1.57E-07	1.50E-07	1.63E-07	1.89E-07	1.58E-07	2.23E-07	37.50761228	35.95846222	39.14270409	46.22712061	38.28213952	54.74026999
Eastern Europe	2003	1.51E-07	1.45E-07	1.57E-07	1.79E-07	1.50E-07	2.10E-07	36.05353975	34.58245751	37.60198417	43.72356692	36.23510125	52.25541378
Eastern Europe	2004	1.45E-07	1.39E-07	1.51E-07	1.75E-07	1.46E-07	2.06E-07	34.67075083	33.25743676	36.14098479	42.49342063	35.48153047	50.50151509
Eastern Europe	2005	1.39E-07	1.34E-07	1.45E-07	1.75E-07	1.45E-07	2.10E-07	33.3251317	31.98176739	34.74532186	42.77711174	35.09434908	51.4698904
Eastern Europe	2006	1.34E-07	1.29E-07	1.40E-07	1.56E-07	1.31E-07	1.86E-07	32.05292382	30.72565085	33.43872674	37.85274486	31.36771728	45.3228126
Eastern Europe	2007	1.29E-07	1.24E-07	1.35E-07	1.48E-07	1.25E-07	1.75E-07	30.87732745	29.55792135	32.26948388	36.15663877	30.40889673	42.90148144
Eastern Europe	2008	1.24E-07	1.19E-07	1.30E-07	1.42E-07	1.20E-07	1.66E-07	29.75131547	28.4176973	31.14932433	34.62861328	29.17251264	41.10171019
Eastern Europe	2009	1.20E-07	1.14E-07	1.26E-07	1.27E-07	1.05E-07	1.52E-07	28.68696813	27.34269235	30.11091984	31.00929247	25.51259713	37.14716193
Eastern Europe	2010	1.15E-07	1.10E-07	1.21E-07	1.20E-07	1.00E-07	1.43E-07	27.6695368	26.32233649	29.12527399	29.38875403	24.52188766	35.08647608
Eastern Europe	2011	1.11E-07	1.06E-07	1.17E-07	1.10E-07	9.27E-08	1.30E-07	26.70425385	25.3374693	28.17204747	26.96535944	22.42611593	32.02033458
Eastern Europe	2012	1.07E-07	1.01E-07	1.13E-07	1.02E-07	8.57E-08	1.22E-07	25.79029563	24.411989	27.2704424	24.97286151	20.8798911	30.02166802
Eastern Europe	2013	1.03E-07	9.74E-08	1.09E-07	9.83E-08	8.22E-08	1.18E-07	24.89372404	23.52546173	26.40665046	24.13971519	20.06767683	29.30938302
Eastern Europe	2014	9.89E-08	9.34E-08	1.05E-07	9.79E-08	8.26E-08	1.17E-07	24.02103227	22.6552017	25.56055657	24.00044691	20.02379544	28.80518112
Eastern Europe	2015	9.52E-08	8.97E-08	1.02E-07	1.02E-07	8.68E-08	1.20E-07	23.15865943	21.7972491	24.74905942	25.29475877	21.25774477	29.49288176
Eastern Europe	2016	9.17E-08	8.61E-08	9.84E-08	9.88E-08	8.29E-08	1.17E-07	22.31306013	20.9190592	23.92751806	24.49844909	20.41801325	29.52054184
Eastern Europe	2017	8.83E-08	8.27E-08	9.50E-08	9.38E-08	8.01E-08	1.11E-07	21.49869553	20.10231667	23.11294551	23.39053501	19.8226871	27.95933141
Eastern Europe	2018	8.50E-08	7.94E-08	9.16E-08	9.29E-08	7.68E-08	1.12E-07	20.69848117	19.27998507	22.3336594	23.08138225	18.80261463	27.70938801
Eastern Europe	2019	8.19E-08	7.62E-08	8.85E-08	9.21E-08	7.57E-08	1.14E-07	19.9128524	18.48026518	21.56286171	22.8970305	18.56865994	28.47837731
Eastern Europe	2020	7.88E-08	7.32E-08	8.54E-08	NA	NA	NA	19.12020643	17.67462057	20.80455655	NA	NA	NA
Eastern Europe	2030	5.40E-08	4.85E-08	6.12E-08	NA	NA	NA	12.87080196	11.50480629	14.62199449	NA	NA	NA
Eastern Europe	2040	3.70E-08	3.21E-08	4.39E-08	NA	NA	NA	8.835502753	7.62072719	10.48225019	NA	NA	NA
Eastern Europe	2050	2.54E-08	2.12E-08	3.16E-08	NA	NA	NA	6.01935022	5.002115988	7.457257875	NA	NA	NA
High-income Asia Pacific	1990	7.53E-08	6.98E-08	8.16E-08	9.45E-08	8.04E-08	1.10E-07	14.19754395	13.09250072	15.35967083	18.0208062	15.20658794	21.09381884
High-income Asia Pacific	1991	7.21E-08	6.68E-08	7.79E-08	8.76E-08	7.44E-08	1.02E-07	13.92632221	12.821694	15.02578317	17.12122416	14.46192059	20.08268442
High-income Asia Pacific	1992	6.90E-08	6.40E-08	7.41E-08	8.33E-08	7.18E-08	9.57E-08	13.68105975	12.58215953	14.65668854	16.75114844	14.24258488	19.39042119
High-income Asia Pacific	1993	6.61E-08	6.11E-08	7.07E-08	7.78E-08	6.65E-08	8.97E-08	13.42556676	12.32767957	14.33201249	16.05114952	13.58942514	18.74602657
High-income Asia Pacific	1994	6.32E-08	5.84E-08	6.73E-08	8.00E-08	6.87E-08	9.27E-08	13.16654095	12.09891455	14.00410064	16.95075486	14.41137013	19.87185915
High-income Asia Pacific	1995	6.05E-08	5.59E-08	6.43E-08	7.54E-08	6.38E-08	8.70E-08	12.91622405	11.78947806	13.71405167	16.40544338	13.72714039	19.0612408
High-income Asia Pacific	1996	5.80E-08	5.30E-08	6.14E-08	7.15E-08	6.16E-08	8.19E-08	12.66905911	11.48779936	13.44679855	15.96681396	13.62249543	18.5079524
High-income Asia Pacific	1997	5.55E-08	5.07E-08	5.87E-08	6.88E-08	5.85E-08	7.92E-08	12.45575428	11.19111232	13.17505825	15.78503639	13.2515495	18.31239508
High-income Asia Pacific	1998	5.31E-08	4.82E-08	5.61E-08	6.80E-08	5.80E-08	7.81E-08	12.23453721	10.935824	12.91670117	16.02626171	13.54147962	18.58722694
High-income Asia Pacific	1999	5.09E-08	4.58E-08	5.36E-08	6.27E-08	5.38E-08	7.21E-08	12.00266369	10.71825737	12.68071429	15.14829176	12.78923186	17.63382098
High-income Asia Pacific	2000	4.87E-08	4.39E-08	5.14E-08	5.69E-08	4.79E-08	6.64E-08	11.78157522	10.5040411	12.46175275	14.09052217	11.66859592	16.6529462
High-income Asia Pacific	2001	4.66E-08	4.19E-08	4.92E-08	5.14E-08	4.36E-08	5.95E-08	11.56427896	10.23915883	12.2573275	12.97475664	10.79755249	15.17877085
High-income Asia Pacific	2002	4.47E-08	3.98E-08	4.71E-08	4.64E-08	3.97E-08	5.39E-08	11.37191525	9.997591005	12.06568112	11.97214799	10.10014607	14.079271
High-income Asia Pacific	2003	4.28E-08	3.79E-08	4.51E-08	4.28E-08	3.62E-08	4.93E-08	11.16847899	9.742236922	11.8828611	11.27651408	9.421981263	13.19972347
High-income Asia Pacific	2004	4.10E-08	3.60E-08	4.33E-08	4.11E-08	3.50E-08	4.78E-08	10.96238	9.494208347	11.67650504	11.027977	9.203479265	13.00307875
High-income Asia Pacific	2005	3.92E-08	3.43E-08	4.16E-08	3.72E-08	3.16E-08	4.35E-08	10.75894816	9.233044939	11.46818892	10.17326171	8.399400764	12.0978255
High-income Asia Pacific	2006	3.76E-08	3.25E-08	3.99E-08	3.62E-08	3.04E-08	4.26E-08	10.55141583	8.974391124	11.25778487	10.06820582	8.257034619	12.10457225
High-income Asia Pacific	2007	3.60E-08	3.09E-08	3.82E-08	3.48E-08	2.88E-08	4.07E-08	10.36713324	8.738190704	11.0890808	9.855102297	8.019469882	11.6074793
High-income Asia Pacific	2008	3.45E-08	2.94E-08	3.66E-08	3.28E-08	2.72E-08	3.82E-08	10.17664514	8.500297356	10.90121981	9.412612527	7.670969309	11.14799033
High-income Asia Pacific	2009	3.31E-08	2.80E-08	3.51E-08	3.16E-08	2.58E-08	3.67E-08	9.979000405	8.267443415	10.72137443	9.199489484	7.292038662	10.88162636
High-income Asia Pacific	2010	3.17E-08	2.66E-08	3.38E-08	3.07E-08	2.49E-08	3.56E-08	9.783681642	8.023535115	10.54515782	9.119744066	7.104670135	10.60315485
High-income Asia Pacific	2011	3.03E-08	2.53E-08	3.25E-08	2.97E-08	2.39E-08	3.49E-08	9.579620649	7.785886833	10.36134474	8.954648499	6.973922167	10.66685578
High-income Asia Pacific	2012	2.91E-08	2.40E-08	3.12E-08	2.88E-08	2.27E-08	3.42E-08	9.397498453	7.566186691	10.19291576	8.929464134	6.855417593	10.72485486
High-income Asia Pacific	2013	2.79E-08	2.29E-08	3.00E-08	2.79E-08	2.23E-08	3.29E-08	9.211615857	7.341706485	10.03018582	8.836129703	6.705566907	10.49610113
High-income Asia Pacific	2014	2.67E-08	2.18E-08	2.89E-08	2.68E-08	2.11E-08	3.23E-08	9.022706242	7.125943364	9.869898082	8.646565426	6.484596929	10.51619887
High-income Asia Pacific	2015	2.56E-08	2.07E-08	2.78E-08	2.60E-08	2.01E-08	3.09E-08	8.836721196	6.91978724	9.708367784	8.5435753	6.285875034	10.35947893
High-income Asia Pacific	2016	2.45E-08	1.97E-08	2.67E-08	2.54E-08	1.99E-08	3.08E-08	8.643135901	6.702388803	9.53730626	8.533893771	6.38027362	10.37975013
High-income Asia Pacific	2017	2.35E-08	1.86E-08	2.57E-08	2.42E-08	1.87E-08	2.88E-08	8.4714598	6.51065691	9.382028439	8.260625299	6.145433048	10.03835246
High-income Asia Pacific	2018	2.25E-08	1.77E-08	2.47E-08	2.41E-08	1.89E-08	2.88E-08	8.291722421	6.323709551	9.216396109	8.399227145	6.168396765	10.21176689
High-income Asia Pacific	2019	2.16E-08	1.68E-08	2.38E-08	2.40E-08	1.88E-08	2.91E-08	8.103709976	6.135069266	9.039987733	8.506642457	6.385363485	10.52942451
High-income Asia Pacific	2050	5.86E-09	3.36E-09	7.12E-09	NA	NA	NA	2.954985612	1.667308394	3.683218941	NA	NA	NA
High-income Asia Pacific	2020	2.07E-08	1.60E-08	2.29E-08	NA	NA	NA	7.79962885	5.829519966	8.730103962	NA	NA	NA
High-income Asia Pacific	2040	8.89E-09	5.62E-09	1.05E-08	NA	NA	NA	4.307524722	2.661385302	5.164500696	NA	NA	NA
High-income Asia Pacific	2030	1.35E-08	9.43E-09	1.54E-08	NA	NA	NA	5.951093234	4.032692006	6.896616103	NA	NA	NA
Australasia	1990	7.91E-08	7.01E-08	8.78E-08	8.30E-08	6.89E-08	9.84E-08	1.679936618	1.494515248	1.867488097	1.75720859	1.449632709	2.088755517
Australasia	1991	7.64E-08	6.82E-08	8.44E-08	8.94E-08	7.38E-08	1.06E-07	1.654595729	1.481275369	1.831771178	1.933939053	1.602008762	2.307520166
Australasia	1992	7.38E-08	6.63E-08	8.12E-08	9.07E-08	7.45E-08	1.09E-07	1.630670173	1.466442982	1.797261122	1.998320641	1.638019304	2.403439812
Australasia	1993	7.13E-08	6.43E-08	7.81E-08	9.09E-08	7.40E-08	1.08E-07	1.605778993	1.453867684	1.760378733	2.043057142	1.662028216	2.449939905
Australasia	1994	6.89E-08	6.26E-08	7.53E-08	8.64E-08	7.13E-08	1.02E-07	1.580424582	1.436440484	1.728858946	1.977952905	1.634470697	2.340198945
Australasia	1995	6.65E-08	6.06E-08	7.25E-08	8.21E-08	6.68E-08	9.76E-08	1.555115952	1.41618344	1.698742169	1.911142116	1.553835345	2.287187745
Australasia	1996	6.43E-08	5.86E-08	6.98E-08	7.35E-08	6.11E-08	8.62E-08	1.53064238	1.397740175	1.665342089	1.742898371	1.4407856	2.056523903
Australasia	1997	6.21E-08	5.71E-08	6.73E-08	7.84E-08	6.55E-08	9.10E-08	1.506567151	1.382758931	1.644377881	1.890885796	1.576131654	2.198595961
Australasia	1998	6.00E-08	5.53E-08	6.49E-08	7.19E-08	6.05E-08	8.50E-08	1.482904423	1.364714572	1.612794243	1.768911032	1.485562349	2.098366903
Australasia	1999	5.79E-08	5.35E-08	6.27E-08	7.23E-08	6.01E-08	8.63E-08	1.459581191	1.342282344	1.590002495	1.810659513	1.50540341	2.159417406
Australasia	2000	5.60E-08	5.17E-08	6.05E-08	6.54E-08	5.45E-08	7.78E-08	1.43689065	1.322819387	1.561530054	1.666179471	1.391308704	1.975915731
Australasia	2001	5.41E-08	5.00E-08	5.83E-08	6.32E-08	5.25E-08	7.44E-08	1.415364213	1.303356672	1.534905478	1.648083014	1.354443839	1.959850838
Australasia	2002	5.23E-08	4.84E-08	5.63E-08	5.20E-08	4.29E-08	6.25E-08	1.393633715	1.284874011	1.508830055	1.379576872	1.131851795	1.669161451
Australasia	2003	5.05E-08	4.69E-08	5.44E-08	4.86E-08	4.03E-08	5.82E-08	1.372649527	1.266484928	1.483500108	1.312683732	1.083395988	1.588017884
Australasia	2004	4.88E-08	4.53E-08	5.25E-08	4.53E-08	3.73E-08	5.42E-08	1.351903232	1.248582105	1.46307058	1.241301402	1.004031814	1.499737903
Australasia	2005	4.72E-08	4.37E-08	5.08E-08	4.32E-08	3.59E-08	5.18E-08	1.331437936	1.229125059	1.44152949	1.203705782	0.990345271	1.456732957
Australasia	2006	4.56E-08	4.22E-08	4.91E-08	4.74E-08	3.88E-08	5.72E-08	1.311738336	1.209009725	1.421667789	1.35500894	1.105589635	1.642959109
Australasia	2007	4.41E-08	4.08E-08	4.76E-08	4.88E-08	4.01E-08	5.92E-08	1.290910673	1.187391917	1.401633192	1.425127212	1.157582675	1.735503479
Australasia	2008	4.26E-08	3.94E-08	4.61E-08	4.42E-08	3.59E-08	5.29E-08	1.269776338	1.167062172	1.380316142	1.304942933	1.057958928	1.581506683
Australasia	2009	4.12E-08	3.79E-08	4.47E-08	4.38E-08	3.54E-08	5.29E-08	1.248519207	1.146769324	1.36289926	1.31597287	1.052089143	1.595521792
Australasia	2010	3.99E-08	3.67E-08	4.33E-08	4.48E-08	3.66E-08	5.45E-08	1.227204013	1.123540208	1.342460539	1.366561775	1.116085694	1.673248776
Australasia	2011	3.86E-08	3.52E-08	4.20E-08	4.34E-08	3.49E-08	5.32E-08	1.206604016	1.101352882	1.322616769	1.343331083	1.071263015	1.660572201
Australasia	2012	3.73E-08	3.40E-08	4.07E-08	4.34E-08	3.53E-08	5.40E-08	1.185871633	1.077193167	1.302169287	1.371120551	1.110696524	1.701673453
Australasia	2013	3.60E-08	3.28E-08	3.96E-08	4.54E-08	3.72E-08	5.58E-08	1.165350004	1.056409656	1.284963083	1.461035333	1.183527791	1.821747977
Australasia	2014	3.49E-08	3.15E-08	3.84E-08	4.46E-08	3.61E-08	5.50E-08	1.144952174	1.035862646	1.269147825	1.457409123	1.172039722	1.799956328
Australasia	2015	3.37E-08	3.03E-08	3.73E-08	3.91E-08	3.15E-08	4.83E-08	1.124444631	1.012629447	1.253928335	1.287451821	1.027400536	1.613716696
Australasia	2016	3.26E-08	2.92E-08	3.63E-08	3.90E-08	3.11E-08	4.83E-08	1.104437226	0.988782637	1.239048529	1.305197759	1.035221684	1.629640815
Australasia	2017	3.15E-08	2.81E-08	3.53E-08	3.85E-08	3.08E-08	4.82E-08	1.084281739	0.965327307	1.224434233	1.313144873	1.04770525	1.638936604
Australasia	2018	3.05E-08	2.70E-08	3.44E-08	3.88E-08	3.05E-08	4.81E-08	1.063717084	0.943234846	1.207773906	1.342319231	1.053899421	1.689085211
Australasia	2019	2.95E-08	2.60E-08	3.34E-08	3.79E-08	3.01E-08	4.76E-08	1.043155893	0.919572038	1.19124243	1.331714728	1.047980871	1.684464086
Australasia	2050	1.08E-08	8.04E-09	1.49E-08	NA	NA	NA	0.536801664	0.398477175	0.736881081	NA	NA	NA
Australasia	2030	2.05E-08	1.71E-08	2.48E-08	NA	NA	NA	0.840983313	0.699112711	1.017253103	NA	NA	NA
Australasia	2040	1.48E-08	1.17E-08	1.92E-08	NA	NA	NA	0.681349736	0.536324831	0.883120362	NA	NA	NA
Australasia	2020	2.85E-08	2.49E-08	3.25E-08	NA	NA	NA	1.023149658	0.896328058	1.174970359	NA	NA	NA
Western Europe	1990	2.80E-08	2.68E-08	2.93E-08	2.86E-08	2.62E-08	3.14E-08	12.35224047	11.82684849	12.93932103	12.57115998	11.44504231	13.95320585
Western Europe	1991	2.78E-08	2.68E-08	2.91E-08	2.84E-08	2.62E-08	3.11E-08	12.38739882	11.86985924	12.97169571	12.63612741	11.58379689	13.96968123
Western Europe	1992	2.77E-08	2.67E-08	2.88E-08	2.88E-08	2.66E-08	3.14E-08	12.4253156	11.92280627	12.98498343	12.93198144	11.79654701	14.24675862
Western Europe	1993	2.75E-08	2.66E-08	2.86E-08	2.85E-08	2.61E-08	3.09E-08	12.46395336	11.97550227	12.99829682	12.92506707	11.8056225	14.06597325
Western Europe	1994	2.74E-08	2.65E-08	2.84E-08	2.87E-08	2.62E-08	3.15E-08	12.50446314	12.02588899	13.01465356	13.1753457	11.95240351	14.52940086
Western Europe	1995	2.72E-08	2.63E-08	2.82E-08	2.81E-08	2.60E-08	3.07E-08	12.54400884	12.07611683	13.02772314	13.02953017	11.97206228	14.21745055
Western Europe	1996	2.71E-08	2.62E-08	2.80E-08	2.69E-08	2.48E-08	2.92E-08	12.58466061	12.12740084	13.05589221	12.58012634	11.45657043	13.6773406
Western Europe	1997	2.69E-08	2.61E-08	2.78E-08	2.78E-08	2.56E-08	2.99E-08	12.62842414	12.16808112	13.07890614	13.10616164	11.9688841	14.1621016
Western Europe	1998	2.68E-08	2.60E-08	2.76E-08	2.79E-08	2.59E-08	3.04E-08	12.67651799	12.20332314	13.09624989	13.32119587	12.28098041	14.53433045
Western Europe	1999	2.66E-08	2.59E-08	2.74E-08	2.81E-08	2.61E-08	3.05E-08	12.73121587	12.25204246	13.14486573	13.56456655	12.47399752	14.82234944
Western Europe	2000	2.65E-08	2.57E-08	2.73E-08	2.76E-08	2.56E-08	2.99E-08	12.79123427	12.30570434	13.21601594	13.37879348	12.34911729	14.61998936
Western Europe	2001	2.64E-08	2.56E-08	2.72E-08	2.67E-08	2.48E-08	2.89E-08	12.85668183	12.34370279	13.30344658	13.06331465	12.05543362	14.22714252
Western Europe	2002	2.62E-08	2.54E-08	2.70E-08	2.71E-08	2.52E-08	2.94E-08	12.9228968	12.42227674	13.36496566	13.44403336	12.36465506	14.6913059
Western Europe	2003	2.61E-08	2.53E-08	2.69E-08	2.74E-08	2.53E-08	2.97E-08	12.99100605	12.48097482	13.45083762	13.76671588	12.66071359	14.99586381
Western Europe	2004	2.59E-08	2.51E-08	2.67E-08	2.70E-08	2.51E-08	2.94E-08	13.0670526	12.54405952	13.55803627	13.7632154	12.6033631	14.9352163
Western Europe	2005	2.58E-08	2.50E-08	2.66E-08	2.63E-08	2.44E-08	2.83E-08	13.14692865	12.60252076	13.62915777	13.53747896	12.52204888	14.67868131
Western Europe	2006	2.57E-08	2.48E-08	2.65E-08	2.62E-08	2.41E-08	2.82E-08	13.22583176	12.66663063	13.72221656	13.64831281	12.41926684	14.75425717
Western Europe	2007	2.55E-08	2.47E-08	2.64E-08	2.53E-08	2.36E-08	2.74E-08	13.30194307	12.73907736	13.83800281	13.33274948	12.28807941	14.4960642
Western Europe	2008	2.54E-08	2.45E-08	2.64E-08	2.48E-08	2.30E-08	2.68E-08	13.37419507	12.78771069	13.91785003	13.20557817	12.13693748	14.32861449
Western Europe	2009	2.53E-08	2.43E-08	2.63E-08	2.54E-08	2.36E-08	2.74E-08	13.44356793	12.85007913	14.01849437	13.7640652	12.60985024	14.93368073
Western Europe	2010	2.51E-08	2.42E-08	2.61E-08	2.48E-08	2.31E-08	2.67E-08	13.50847923	12.90217503	14.10288214	13.56573597	12.52490918	14.79829851
Western Europe	2011	2.50E-08	2.40E-08	2.60E-08	2.52E-08	2.33E-08	2.73E-08	13.56291697	12.9124202	14.15617063	13.9555815	12.6764261	15.26462697
Western Europe	2012	2.48E-08	2.39E-08	2.59E-08	2.43E-08	2.25E-08	2.64E-08	13.61123146	12.9433927	14.2344297	13.58121052	12.46190082	14.84512379
Western Europe	2013	2.47E-08	2.37E-08	2.58E-08	2.35E-08	2.17E-08	2.55E-08	13.65469556	12.9693842	14.30868775	13.20087851	12.03696458	14.39717588
Western Europe	2014	2.46E-08	2.35E-08	2.57E-08	2.40E-08	2.21E-08	2.62E-08	13.70117552	12.99044817	14.39501091	13.70210873	12.49655866	15.09933969
Western Europe	2015	2.44E-08	2.33E-08	2.56E-08	2.41E-08	2.22E-08	2.62E-08	13.74791187	13.02789795	14.45115228	13.97583804	12.71081782	15.33207154
Western Europe	2016	2.43E-08	2.32E-08	2.56E-08	2.36E-08	2.17E-08	2.57E-08	13.79223739	13.04449196	14.52947375	13.77293843	12.50346553	15.16614146
Western Europe	2017	2.42E-08	2.30E-08	2.55E-08	2.31E-08	2.12E-08	2.51E-08	13.83412675	13.05265041	14.58968163	13.57126326	12.25375563	14.89673236
Western Europe	2018	2.40E-08	2.28E-08	2.54E-08	2.29E-08	2.10E-08	2.50E-08	13.86824376	13.04935665	14.66383069	13.49236988	12.28058027	14.91766389
Western Europe	2019	2.39E-08	2.27E-08	2.53E-08	2.27E-08	2.06E-08	2.48E-08	13.8947017	13.03890858	14.72093827	13.45588787	12.03603603	14.92424774
Western Europe	2020	2.38E-08	2.25E-08	2.52E-08	NA	NA	NA	13.90113915	13.00651061	14.7761641	NA	NA	NA
Western Europe	2050	2.03E-08	1.79E-08	2.30E-08	NA	NA	NA	13.51025207	11.72376722	15.4241892	NA	NA	NA
Western Europe	2030	2.25E-08	2.08E-08	2.43E-08	NA	NA	NA	14.06171587	12.81934733	15.30309236	NA	NA	NA
Western Europe	2040	2.14E-08	1.93E-08	2.37E-08	NA	NA	NA	13.93108339	12.43179438	15.55649918	NA	NA	NA
Southern Latin America	1990	2.48E-08	2.27E-08	2.72E-08	1.68E-08	1.43E-08	1.98E-08	1.201081078	1.100735149	1.319811684	0.813295167	0.690573877	0.956935087
Southern Latin America	1991	2.56E-08	2.36E-08	2.80E-08	1.74E-08	1.48E-08	2.02E-08	1.258330682	1.159056561	1.376482439	0.851878319	0.725765518	0.990593662
Southern Latin America	1992	2.65E-08	2.44E-08	2.89E-08	1.79E-08	1.51E-08	2.09E-08	1.316126607	1.21766014	1.437902406	0.887136427	0.748553866	1.040726501
Southern Latin America	1993	2.73E-08	2.53E-08	2.98E-08	1.89E-08	1.62E-08	2.21E-08	1.37552742	1.273571151	1.499489787	0.949628105	0.81292132	1.109223108
Southern Latin America	1994	2.82E-08	2.62E-08	3.07E-08	2.05E-08	1.74E-08	2.38E-08	1.437756776	1.335041087	1.564794647	1.044583855	0.887064615	1.218034936
Southern Latin America	1995	2.92E-08	2.72E-08	3.16E-08	2.28E-08	1.97E-08	2.65E-08	1.501506999	1.398787281	1.627561714	1.174279547	1.014956736	1.367642813
Southern Latin America	1996	3.01E-08	2.82E-08	3.25E-08	2.74E-08	2.33E-08	3.20E-08	1.567267501	1.46875082	1.691994258	1.425932272	1.215633135	1.661095407
Southern Latin America	1997	3.11E-08	2.92E-08	3.35E-08	4.10E-08	3.49E-08	4.78E-08	1.636777294	1.536519278	1.762024057	2.161824779	1.83557507	2.521988898
Southern Latin America	1998	3.21E-08	3.03E-08	3.45E-08	4.90E-08	4.12E-08	5.70E-08	1.710316616	1.610707538	1.83649602	2.617190534	2.20003433	3.044479574
Southern Latin America	1999	3.32E-08	3.13E-08	3.55E-08	5.49E-08	4.62E-08	6.35E-08	1.78758627	1.686796852	1.908253278	2.968133682	2.503720224	3.445569467
Southern Latin America	2000	3.43E-08	3.25E-08	3.66E-08	6.05E-08	5.12E-08	7.08E-08	1.867728385	1.764933979	1.991645638	3.30659254	2.806078161	3.873737996
Southern Latin America	2001	3.55E-08	3.35E-08	3.77E-08	6.14E-08	5.18E-08	7.18E-08	1.950817404	1.845906052	2.078349962	3.397008976	2.868804478	3.980518176
Southern Latin America	2002	3.66E-08	3.46E-08	3.90E-08	6.31E-08	5.30E-08	7.37E-08	2.037624299	1.926758063	2.170758928	3.52186047	2.951918127	4.130297164
Southern Latin America	2003	3.79E-08	3.58E-08	4.03E-08	6.54E-08	5.44E-08	7.67E-08	2.129393208	2.009986778	2.266293795	3.692168462	3.074321732	4.327075546
Southern Latin America	2004	3.91E-08	3.69E-08	4.17E-08	6.13E-08	5.09E-08	7.22E-08	2.226967116	2.097837177	2.369706814	3.496993915	2.912494849	4.104832602
Southern Latin America	2005	4.05E-08	3.81E-08	4.31E-08	6.20E-08	5.13E-08	7.33E-08	2.328775703	2.196248129	2.482414295	3.581195624	2.977876453	4.237197036
Southern Latin America	2006	4.18E-08	3.93E-08	4.47E-08	6.07E-08	5.08E-08	7.14E-08	2.4352429	2.296104282	2.602094854	3.554506252	2.97287303	4.161279514
Southern Latin America	2007	4.32E-08	4.06E-08	4.63E-08	5.99E-08	5.03E-08	7.02E-08	2.55094036	2.399539275	2.729044235	3.558652629	2.988845403	4.181782053
Southern Latin America	2008	4.47E-08	4.18E-08	4.79E-08	5.55E-08	4.67E-08	6.54E-08	2.67736825	2.50902012	2.862283124	3.348696669	2.823650098	3.93118748
Southern Latin America	2009	4.62E-08	4.31E-08	4.96E-08	5.55E-08	4.72E-08	6.54E-08	2.81041805	2.628676027	3.018837523	3.401531343	2.886703627	4.015981517
Southern Latin America	2010	4.78E-08	4.44E-08	5.14E-08	5.39E-08	4.55E-08	6.39E-08	2.950063649	2.752110227	3.177197838	3.351933101	2.830899277	3.976720179
Southern Latin America	2011	4.94E-08	4.58E-08	5.33E-08	5.16E-08	4.36E-08	6.05E-08	3.097345938	2.87699275	3.342901934	3.260185537	2.755547726	3.840780796
Southern Latin America	2012	5.10E-08	4.72E-08	5.53E-08	5.18E-08	4.36E-08	6.15E-08	3.250010928	3.003782833	3.523268884	3.333017979	2.791805621	3.966296669
Southern Latin America	2013	5.28E-08	4.86E-08	5.74E-08	4.84E-08	4.10E-08	5.79E-08	3.410825552	3.141492482	3.708168065	3.156270259	2.653339558	3.786654287
Southern Latin America	2014	5.46E-08	5.00E-08	5.95E-08	4.78E-08	3.97E-08	5.67E-08	3.581819078	3.283320134	3.905775497	3.166205815	2.643651212	3.739700431
Southern Latin America	2015	5.64E-08	5.14E-08	6.18E-08	4.94E-08	4.06E-08	5.86E-08	3.758149049	3.428608517	4.113111463	3.329739968	2.735793431	3.97713469
Southern Latin America	2016	5.83E-08	5.29E-08	6.42E-08	4.87E-08	4.05E-08	5.75E-08	3.938349389	3.575908299	4.33231689	3.336047871	2.776844719	3.980488137
Southern Latin America	2017	6.03E-08	5.45E-08	6.66E-08	4.80E-08	3.99E-08	5.74E-08	4.125336972	3.730336788	4.559013172	3.340217133	2.779777377	3.978582828
Southern Latin America	2018	6.24E-08	5.61E-08	6.92E-08	4.67E-08	3.81E-08	5.48E-08	4.318567221	3.884919005	4.798454532	3.291628428	2.704499355	3.895779366
Southern Latin America	2019	6.45E-08	5.78E-08	7.18E-08	4.56E-08	3.76E-08	5.46E-08	4.520032515	4.048894939	5.046007844	3.26225661	2.696185172	3.892149357
Southern Latin America	2030	9.38E-08	7.96E-08	1.11E-07	NA	NA	NA	7.601974588	6.423371409	8.972773563	NA	NA	NA
Southern Latin America	2020	6.67E-08	5.95E-08	7.48E-08	NA	NA	NA	4.777203734	4.255608321	5.353531843	NA	NA	NA
Southern Latin America	2040	1.32E-07	1.06E-07	1.64E-07	NA	NA	NA	11.92672703	9.52375489	14.83943271	NA	NA	NA
Southern Latin America	2050	1.87E-07	1.41E-07	2.45E-07	NA	NA	NA	18.46880718	13.89655681	24.20851829	NA	NA	NA
High-income North America	1990	4.32E-08	4.08E-08	4.58E-08	4.61E-08	3.88E-08	5.49E-08	13.07877688	12.33615622	13.86517319	14.03444111	11.71052992	16.78204716
High-income North America	1991	4.29E-08	4.06E-08	4.54E-08	4.70E-08	3.81E-08	5.62E-08	13.17477946	12.46620991	13.92450847	14.55675113	11.67355775	17.42930393
High-income North America	1992	4.25E-08	4.03E-08	4.49E-08	4.51E-08	3.72E-08	5.34E-08	13.27565918	12.5816257	14.00291404	14.15457326	11.73225726	16.79039789
High-income North America	1993	4.22E-08	4.01E-08	4.44E-08	4.40E-08	3.64E-08	5.25E-08	13.37456779	12.69353502	14.09088029	14.05987276	11.59280658	16.88660148
High-income North America	1994	4.19E-08	3.98E-08	4.40E-08	4.39E-08	3.61E-08	5.26E-08	13.45968914	12.78530221	14.16851636	14.24664875	11.63304096	17.05403528
High-income North America	1995	4.15E-08	3.95E-08	4.37E-08	4.44E-08	3.68E-08	5.32E-08	13.55129402	12.88213594	14.25309525	14.65912477	12.08162244	17.53044826
High-income North America	1996	4.12E-08	3.93E-08	4.32E-08	4.25E-08	3.55E-08	5.10E-08	13.63350109	12.97224453	14.31035336	14.19554398	11.81966547	17.03233686
High-income North America	1997	4.09E-08	3.90E-08	4.28E-08	4.19E-08	3.44E-08	5.05E-08	13.72334396	13.04910352	14.40294316	14.18797241	11.65563606	17.1577217
High-income North America	1998	4.06E-08	3.88E-08	4.24E-08	4.25E-08	3.53E-08	5.05E-08	13.81870455	13.13723379	14.47051199	14.67080348	12.14119635	17.74752358
High-income North America	1999	4.02E-08	3.85E-08	4.20E-08	4.24E-08	3.54E-08	5.06E-08	13.91044337	13.24022065	14.5372	14.90431271	12.39504168	18.02147335
High-income North America	2000	3.99E-08	3.82E-08	4.16E-08	4.25E-08	3.57E-08	5.06E-08	14.0147729	13.35526849	14.6349073	15.21372842	12.70350565	18.20336384
High-income North America	2001	3.96E-08	3.79E-08	4.13E-08	4.23E-08	3.49E-08	5.12E-08	14.11126046	13.44321923	14.7420935	15.36123867	12.5455578	18.74937218
High-income North America	2002	3.93E-08	3.76E-08	4.09E-08	4.33E-08	3.61E-08	5.20E-08	14.20943748	13.52373613	14.82328507	16.01459564	13.2299157	19.48483882
High-income North America	2003	3.90E-08	3.73E-08	4.05E-08	4.31E-08	3.55E-08	5.20E-08	14.31213122	13.61672511	14.90664992	16.13125218	13.16704597	19.58250901
High-income North America	2004	3.87E-08	3.70E-08	4.02E-08	4.23E-08	3.53E-08	5.17E-08	14.41516128	13.70294623	15.03076421	16.02487072	13.21837852	19.75599426
High-income North America	2005	3.84E-08	3.67E-08	3.99E-08	4.37E-08	3.59E-08	5.22E-08	14.53118853	13.81518765	15.16735158	16.84524353	13.62311109	20.46459318
High-income North America	2006	3.81E-08	3.64E-08	3.96E-08	4.27E-08	3.52E-08	5.15E-08	14.64132813	13.92134048	15.30347356	16.67808737	13.4899334	20.31815218
High-income North America	2007	3.78E-08	3.60E-08	3.94E-08	4.08E-08	3.39E-08	4.83E-08	14.74875943	14.02646781	15.44145994	16.14489899	13.24363754	19.37449432
High-income North America	2008	3.75E-08	3.57E-08	3.91E-08	3.92E-08	3.28E-08	4.72E-08	14.85053685	14.11394737	15.5506998	15.72453535	12.98337619	19.10825474
High-income North America	2009	3.72E-08	3.54E-08	3.88E-08	3.88E-08	3.20E-08	4.65E-08	14.94379458	14.18828799	15.65917753	15.80202981	12.78130272	19.40333933
High-income North America	2010	3.69E-08	3.51E-08	3.86E-08	3.84E-08	3.19E-08	4.59E-08	15.04196051	14.24299219	15.7720957	15.87624437	12.97304821	19.16772172
High-income North America	2011	3.66E-08	3.48E-08	3.83E-08	3.85E-08	3.17E-08	4.65E-08	15.12696164	14.30920104	15.91332112	16.19951771	13.15599593	19.93474401
High-income North America	2012	3.63E-08	3.44E-08	3.81E-08	3.90E-08	3.23E-08	4.65E-08	15.20027372	14.34750327	16.01303319	16.63031164	13.44360631	20.24259372
High-income North America	2013	3.60E-08	3.41E-08	3.79E-08	3.73E-08	3.08E-08	4.47E-08	15.26685198	14.38064427	16.08693776	16.11863239	12.96299365	19.75734832
High-income North America	2014	3.57E-08	3.37E-08	3.76E-08	3.74E-08	3.06E-08	4.47E-08	15.32794622	14.40199061	16.18648577	16.32484244	13.22395679	19.8189317
High-income North America	2015	3.54E-08	3.34E-08	3.74E-08	3.86E-08	3.18E-08	4.56E-08	15.3931221	14.43784098	16.30141194	17.07068606	13.73590661	20.57505257
High-income North America	2016	3.51E-08	3.31E-08	3.72E-08	3.95E-08	3.27E-08	4.83E-08	15.44294148	14.46876913	16.4044653	17.66129577	14.31089508	21.94811699
High-income North America	2017	3.48E-08	3.27E-08	3.70E-08	3.85E-08	3.16E-08	4.64E-08	15.47870917	14.47455197	16.49284807	17.38567042	13.97011993	21.32428247
High-income North America	2018	3.45E-08	3.24E-08	3.68E-08	3.81E-08	3.16E-08	4.53E-08	15.50538344	14.44974356	16.57097272	17.51908259	14.1628293	21.2701156
High-income North America	2019	3.42E-08	3.21E-08	3.66E-08	3.75E-08	3.13E-08	4.50E-08	15.52157042	14.43680488	16.617924	17.47451021	14.16177443	21.53880392
High-income North America	2030	3.13E-08	2.87E-08	3.46E-08	NA	NA	NA	15.57502285	14.1537739	17.13708603	NA	NA	NA
High-income North America	2020	3.40E-08	3.18E-08	3.64E-08	NA	NA	NA	15.52271742	14.42739579	16.66070096	NA	NA	NA
High-income North America	2040	2.89E-08	2.57E-08	3.27E-08	NA	NA	NA	15.35127864	13.60707304	17.34294724	NA	NA	NA
High-income North America	2050	2.67E-08	2.31E-08	3.10E-08	NA	NA	NA	14.77659046	12.73807443	17.20368212	NA	NA	NA
Caribbean	1990	9.41E-08	8.26E-08	1.06E-07	7.03E-08	5.98E-08	8.39E-08	2.914055425	2.545416046	3.293050233	2.156105309	1.839424733	2.590611308
Caribbean	1991	9.80E-08	8.66E-08	1.10E-07	6.66E-08	5.65E-08	8.04E-08	3.09171758	2.718598645	3.474455887	2.082633963	1.759651507	2.473581025
Caribbean	1992	1.02E-07	9.07E-08	1.14E-07	7.04E-08	6.06E-08	8.29E-08	3.280244443	2.904087836	3.665759581	2.241123468	1.922219509	2.635831236
Caribbean	1993	1.06E-07	9.52E-08	1.18E-07	7.45E-08	6.34E-08	8.61E-08	3.479751994	3.099069494	3.866624009	2.417046456	2.051424348	2.781433515
Caribbean	1994	1.11E-07	9.97E-08	1.22E-07	7.96E-08	6.92E-08	9.20E-08	3.693018348	3.307593065	4.061150294	2.630527689	2.28497719	3.047818799
Caribbean	1995	1.16E-07	1.05E-07	1.26E-07	9.03E-08	7.72E-08	1.04E-07	3.922068516	3.538425444	4.286149899	3.04301975	2.596379928	3.488822004
Caribbean	1996	1.20E-07	1.10E-07	1.31E-07	1.14E-07	9.81E-08	1.29E-07	4.167913655	3.777781087	4.534748358	3.931103299	3.394625051	4.479680377
Caribbean	1997	1.26E-07	1.15E-07	1.36E-07	1.41E-07	1.23E-07	1.61E-07	4.430623749	4.034263188	4.806852106	4.99725842	4.352749876	5.703126602
Caribbean	1998	1.31E-07	1.20E-07	1.42E-07	1.63E-07	1.41E-07	1.88E-07	4.710486683	4.305308424	5.092596237	5.917671568	5.08806676	6.79697105
Caribbean	1999	1.37E-07	1.26E-07	1.48E-07	1.86E-07	1.60E-07	2.13E-07	5.008673548	4.595604336	5.408026196	6.873789284	5.93135698	7.901457957
Caribbean	2000	1.43E-07	1.32E-07	1.54E-07	2.07E-07	1.80E-07	2.37E-07	5.325263887	4.903171755	5.737947859	7.777936743	6.78710913	8.900297723
Caribbean	2001	1.50E-07	1.38E-07	1.61E-07	2.18E-07	1.90E-07	2.47E-07	5.661838124	5.223080403	6.10034689	8.277559446	7.225922028	9.434912609
Caribbean	2002	1.56E-07	1.44E-07	1.69E-07	2.27E-07	1.97E-07	2.59E-07	6.018034836	5.563241334	6.500575509	8.759904745	7.607065186	10.02904439
Caribbean	2003	1.63E-07	1.51E-07	1.77E-07	2.36E-07	2.04E-07	2.69E-07	6.392504159	5.896156697	6.920344474	9.259684516	8.010801622	10.54260861
Caribbean	2004	1.71E-07	1.57E-07	1.85E-07	2.42E-07	2.11E-07	2.75E-07	6.784413605	6.255442644	7.332219359	9.665923826	8.387889697	10.96612658
Caribbean	2005	1.78E-07	1.64E-07	1.93E-07	2.44E-07	2.11E-07	2.78E-07	7.196919385	6.607462652	7.779584599	9.884982168	8.563532256	11.31130592
Caribbean	2006	1.87E-07	1.71E-07	2.02E-07	2.47E-07	2.13E-07	2.79E-07	7.638611591	6.97697889	8.299902527	10.16034053	8.75688241	11.54256918
Caribbean	2007	1.95E-07	1.77E-07	2.12E-07	2.49E-07	2.15E-07	2.80E-07	8.112662671	7.376969767	8.848011973	10.3981705	9.030379097	11.73546095
Caribbean	2008	2.04E-07	1.85E-07	2.23E-07	2.53E-07	2.23E-07	2.83E-07	8.619166381	7.796352281	9.418639972	10.77422774	9.506376213	12.03563018
Caribbean	2009	2.13E-07	1.91E-07	2.34E-07	2.54E-07	2.23E-07	2.83E-07	9.15781344	8.212158146	10.06427952	10.96182733	9.64351133	12.21291317
Caribbean	2010	2.23E-07	1.98E-07	2.47E-07	2.60E-07	2.26E-07	2.89E-07	9.704877719	8.618220881	10.73775624	11.37305247	9.870815784	12.71208894
Caribbean	2011	2.33E-07	2.06E-07	2.60E-07	2.52E-07	2.18E-07	2.85E-07	10.2897723	9.073641566	11.46708013	11.1647413	9.681837498	12.61706581
Caribbean	2012	2.44E-07	2.13E-07	2.74E-07	2.58E-07	2.20E-07	2.93E-07	10.94216358	9.555824914	12.27878175	11.62754163	9.940740668	13.23490265
Caribbean	2013	2.56E-07	2.22E-07	2.88E-07	2.50E-07	2.15E-07	2.87E-07	11.6367542	10.08973041	13.13535925	11.4298115	9.849372143	13.18331398
Caribbean	2014	2.68E-07	2.31E-07	3.04E-07	2.59E-07	2.18E-07	3.00E-07	12.37461676	10.66351228	14.04060635	12.03636938	10.13281638	13.99668591
Caribbean	2015	2.81E-07	2.40E-07	3.20E-07	2.55E-07	2.11E-07	3.01E-07	13.15889484	11.2331778	14.99245094	12.02723897	9.933331111	14.23199936
Caribbean	2016	2.94E-07	2.49E-07	3.36E-07	2.52E-07	2.06E-07	3.01E-07	13.99606972	11.83655288	16.01354726	12.06022863	9.838483423	14.41075405
Caribbean	2017	3.08E-07	2.58E-07	3.54E-07	2.48E-07	1.96E-07	3.02E-07	14.87828653	12.4471655	17.12584787	12.05659496	9.519274707	14.67237301
Caribbean	2018	3.23E-07	2.68E-07	3.73E-07	2.47E-07	1.95E-07	3.10E-07	15.81776763	13.10371425	18.32321256	12.19438414	9.639441272	15.29754344
Caribbean	2019	3.39E-07	2.78E-07	3.95E-07	2.43E-07	1.91E-07	3.08E-07	16.83577132	13.78751791	19.6370749	12.19123848	9.555435533	15.39391692
Caribbean	2020	3.55E-07	2.89E-07	4.17E-07	NA	NA	NA	17.90424178	14.49022566	21.06000442	NA	NA	NA
Caribbean	2030	5.85E-07	4.22E-07	7.39E-07	NA	NA	NA	34.57443292	24.39769445	43.70666958	NA	NA	NA
Caribbean	2050	1.77E-06	9.48E-07	2.57E-06	NA	NA	NA	148.9295837	73.9836441	215.7638703	NA	NA	NA
Caribbean	2040	1.00E-06	6.28E-07	1.35E-06	NA	NA	NA	69.8860802	41.75449203	94.33070464	NA	NA	NA
Andean Latin America	1990	1.16E-06	8.16E-07	1.31E-06	5.41E-07	4.17E-07	8.32E-07	34.96181802	24.231985	39.82098588	16.89882177	12.61380617	25.29939205
Andean Latin America	1991	1.15E-06	7.85E-07	1.30E-06	5.92E-07	4.72E-07	8.24E-07	35.65417194	23.77860721	40.64084329	18.9933028	14.70092362	25.10352796
Andean Latin America	1992	1.15E-06	7.55E-07	1.29E-06	6.82E-07	5.53E-07	8.34E-07	36.36188884	23.41025188	41.36442033	22.20713153	17.54030919	26.70333973
Andean Latin America	1993	1.14E-06	7.27E-07	1.29E-06	7.59E-07	6.18E-07	8.83E-07	37.10530892	23.03052871	42.09392862	25.09429481	19.97825974	29.74649014
Andean Latin America	1994	1.14E-06	7.00E-07	1.28E-06	8.54E-07	6.77E-07	9.84E-07	37.88077244	22.60373435	42.79282515	28.78599347	22.42808269	33.45113072
Andean Latin America	1995	1.14E-06	6.72E-07	1.28E-06	9.74E-07	6.79E-07	1.12E-06	38.68115738	22.24058614	43.62137027	33.50861829	22.59066032	38.78279687
Andean Latin America	1996	1.14E-06	6.45E-07	1.27E-06	1.14E-06	6.51E-07	1.31E-06	39.53038021	21.95827809	44.4409123	40.25153061	22.03691223	46.57555773
Andean Latin America	1997	1.13E-06	6.18E-07	1.27E-06	1.43E-06	6.51E-07	1.62E-06	40.38525787	21.60321141	45.31812066	51.61515347	22.73126363	59.31605485
Andean Latin America	1998	1.13E-06	5.93E-07	1.26E-06	1.70E-06	6.22E-07	1.95E-06	41.26776903	21.23939713	46.33591276	62.55143782	22.24469591	72.42945633
Andean Latin America	1999	1.13E-06	5.69E-07	1.26E-06	1.84E-06	5.76E-07	2.11E-06	42.16667671	20.87885616	47.22588168	68.97836528	20.94789424	79.23545673
Andean Latin America	2000	1.12E-06	5.46E-07	1.26E-06	1.89E-06	5.51E-07	2.18E-06	43.07261279	20.51998351	48.17589652	72.31272596	20.43232372	83.8721395
Andean Latin America	2001	1.12E-06	5.24E-07	1.25E-06	1.88E-06	5.17E-07	2.19E-06	44.0065679	20.17512917	49.21192509	73.18552031	19.95169949	85.69661605
Andean Latin America	2002	1.12E-06	5.05E-07	1.25E-06	1.93E-06	5.16E-07	2.27E-06	44.92887625	19.99142533	50.30139429	76.99553122	20.43217041	90.30521112
Andean Latin America	2003	1.12E-06	4.88E-07	1.25E-06	1.88E-06	5.06E-07	2.21E-06	45.85957194	19.72158366	51.44779961	76.43827115	20.29780942	89.82616671
Andean Latin America	2004	1.12E-06	4.67E-07	1.25E-06	1.71E-06	4.86E-07	1.98E-06	46.79722674	19.38135983	52.57092984	70.90206074	20.01745503	82.14639845
Andean Latin America	2005	1.11E-06	4.51E-07	1.25E-06	1.57E-06	4.49E-07	1.83E-06	47.74283774	19.13236632	53.74951217	66.49055451	18.90403627	77.08708334
Andean Latin America	2006	1.11E-06	4.32E-07	1.25E-06	1.48E-06	4.29E-07	1.71E-06	48.718436	18.74171498	55.0359541	64.02076777	18.32321823	74.28400598
Andean Latin America	2007	1.11E-06	4.14E-07	1.26E-06	1.35E-06	3.95E-07	1.57E-06	49.72368556	18.3621679	56.30056107	59.68557744	17.35560969	69.34345255
Andean Latin America	2008	1.11E-06	3.97E-07	1.26E-06	1.32E-06	3.87E-07	1.54E-06	50.77651007	17.99593782	57.74163659	59.95725164	17.48474391	69.77692913
Andean Latin America	2009	1.11E-06	3.80E-07	1.26E-06	1.30E-06	3.92E-07	1.51E-06	51.87091326	17.64201674	59.19645102	60.06101475	18.01536901	69.91983756
Andean Latin America	2010	1.11E-06	3.64E-07	1.27E-06	1.22E-06	3.77E-07	1.42E-06	53.02074328	17.3141376	60.76606792	57.79263895	17.67765141	67.22970554
Andean Latin America	2011	1.11E-06	3.49E-07	1.27E-06	1.12E-06	3.57E-07	1.32E-06	54.27867032	17.01560541	62.60370469	54.37214728	17.14393682	63.85294349
Andean Latin America	2012	1.11E-06	3.35E-07	1.28E-06	1.07E-06	3.45E-07	1.26E-06	55.67759195	16.7640683	64.45147455	53.0468623	17.13547275	62.20685181
Andean Latin America	2013	1.11E-06	3.21E-07	1.28E-06	9.73E-07	3.15E-07	1.14E-06	57.24185127	16.5040097	66.44861603	49.47235562	15.92463606	58.0993682
Andean Latin America	2014	1.11E-06	3.07E-07	1.29E-06	9.29E-07	3.06E-07	1.10E-06	58.81194277	16.21908743	68.50227909	48.44808276	16.05585552	56.97233798
Andean Latin America	2015	1.11E-06	2.95E-07	1.29E-06	8.95E-07	3.06E-07	1.07E-06	60.3134892	15.99424895	70.52084651	47.93102482	16.27473796	57.02855465
Andean Latin America	2016	1.11E-06	2.83E-07	1.30E-06	8.50E-07	2.86E-07	1.02E-06	61.78475819	15.72307871	72.54154228	46.6798772	15.77814034	56.18278941
Andean Latin America	2017	1.11E-06	2.71E-07	1.31E-06	8.29E-07	2.81E-07	1.02E-06	63.39592273	15.47092236	74.95389385	46.74588422	15.72584628	57.09183848
Andean Latin America	2018	1.11E-06	2.60E-07	1.32E-06	8.13E-07	2.70E-07	1.01E-06	64.89255995	15.18532825	77.43675665	47.00222783	15.69189521	58.55086299
Andean Latin America	2019	1.11E-06	2.49E-07	1.33E-06	7.98E-07	2.64E-07	1.01E-06	66.29951627	14.87628763	79.67613484	47.31517455	15.61345437	60.39015961
Andean Latin America	2040	1.15E-06	1.05E-07	1.61E-06	NA	NA	NA	106.3646071	9.67671696	149.2906812	NA	NA	NA
Andean Latin America	2020	1.11E-06	2.39E-07	1.34E-06	NA	NA	NA	68.40386105	14.68337882	82.86064197	NA	NA	NA
Andean Latin America	2030	1.12E-06	1.58E-07	1.46E-06	NA	NA	NA	86.00187053	12.14795689	111.9660515	NA	NA	NA
Andean Latin America	2050	1.20E-06	6.92E-08	1.84E-06	NA	NA	NA	129.3593391	7.403694941	198.6889077	NA	NA	NA
Central Latin America	1990	2.82E-06	2.67E-06	2.98E-06	2.76E-06	2.52E-06	3.06E-06	371.9407403	352.5280384	392.1735989	409.4593326	361.6369547	464.1174406
Central Latin America	1991	2.70E-06	2.56E-06	2.84E-06	2.72E-06	2.48E-06	2.98E-06	364.0314757	346.0751401	382.5343967	405.28679	358.8474215	460.973693
Central Latin America	1992	2.58E-06	2.45E-06	2.71E-06	2.62E-06	2.39E-06	2.89E-06	356.4630564	340.1451169	373.5040216	393.5149987	351.3655433	447.5199687
Central Latin America	1993	2.46E-06	2.35E-06	2.58E-06	2.52E-06	2.28E-06	2.76E-06	349.0785694	333.5908035	364.8940481	383.2628041	341.5353831	430.8051396
Central Latin America	1994	2.35E-06	2.25E-06	2.45E-06	2.41E-06	2.20E-06	2.65E-06	341.7454777	326.2956004	356.350462	370.3984172	334.7387876	414.2885865
Central Latin America	1995	2.25E-06	2.15E-06	2.34E-06	2.27E-06	2.07E-06	2.48E-06	334.3730793	319.8852577	348.0034838	351.4672335	318.5432537	388.6195571
Central Latin America	1996	2.15E-06	2.06E-06	2.23E-06	2.14E-06	1.96E-06	2.34E-06	327.0450967	312.6766414	339.8940355	334.6048595	303.1899564	371.2142806
Central Latin America	1997	2.05E-06	1.97E-06	2.13E-06	2.00E-06	1.84E-06	2.17E-06	319.7131801	305.7296731	332.2168748	318.4022624	288.4083991	349.2978878
Central Latin America	1998	1.96E-06	1.88E-06	2.03E-06	1.96E-06	1.80E-06	2.14E-06	312.3519556	298.8182956	324.2122503	314.4191139	286.637799	342.4872564
Central Latin America	1999	1.88E-06	1.80E-06	1.94E-06	1.85E-06	1.71E-06	2.01E-06	304.9961747	292.0226231	316.5607308	300.9195857	275.4195625	326.0557127
Central Latin America	2000	1.79E-06	1.72E-06	1.85E-06	1.74E-06	1.61E-06	1.88E-06	297.716027	285.2633993	308.4988094	286.5282027	263.713748	310.1205265
Central Latin America	2001	1.71E-06	1.65E-06	1.77E-06	1.67E-06	1.55E-06	1.80E-06	290.6721391	278.2074502	301.1337201	279.3797496	259.8967989	300.1339124
Central Latin America	2002	1.64E-06	1.57E-06	1.70E-06	1.65E-06	1.52E-06	1.77E-06	283.7213151	271.217603	294.1748946	279.3011596	259.5267738	299.2320953
Central Latin America	2003	1.57E-06	1.50E-06	1.62E-06	1.58E-06	1.46E-06	1.70E-06	276.9016635	264.5545311	287.4308575	273.5884142	255.2536715	293.8525041
Central Latin America	2004	1.50E-06	1.43E-06	1.56E-06	1.47E-06	1.36E-06	1.59E-06	270.3000287	257.2872589	280.9726811	260.4381135	241.9179075	280.7737071
Central Latin America	2005	1.43E-06	1.36E-06	1.49E-06	1.40E-06	1.29E-06	1.50E-06	263.8206697	251.170809	275.0343178	252.3538811	233.7926426	270.8952372
Central Latin America	2006	1.37E-06	1.30E-06	1.43E-06	1.33E-06	1.23E-06	1.43E-06	257.5440599	244.608914	269.3459406	244.6916994	227.9206316	262.6390529
Central Latin America	2007	1.31E-06	1.24E-06	1.37E-06	1.24E-06	1.14E-06	1.33E-06	251.3965998	238.0132914	263.5763451	233.1261292	216.2403669	250.6170355
Central Latin America	2008	1.25E-06	1.19E-06	1.31E-06	1.19E-06	1.10E-06	1.28E-06	245.3285208	231.6289046	258.0344459	228.6024807	212.1913661	244.5601043
Central Latin America	2009	1.20E-06	1.13E-06	1.26E-06	1.16E-06	1.06E-06	1.25E-06	239.307727	225.3323507	252.1776326	227.1785504	209.2194404	244.6484473
Central Latin America	2010	1.15E-06	1.07E-06	1.21E-06	1.07E-06	9.80E-07	1.15E-06	233.3541336	219.0865959	246.654705	215.1261426	198.1474636	230.5780872
Central Latin America	2011	1.10E-06	1.02E-06	1.16E-06	1.03E-06	9.49E-07	1.11E-06	227.6517254	212.7003828	241.2424262	212.2312135	195.8245998	228.9855086
Central Latin America	2012	1.05E-06	9.75E-07	1.11E-06	1.00E-06	9.26E-07	1.09E-06	222.0915052	206.7619868	236.0292004	210.7948584	194.6073623	227.2637348
Central Latin America	2013	1.00E-06	9.30E-07	1.07E-06	9.63E-07	8.84E-07	1.04E-06	216.6232145	201.1456417	230.8957601	206.4622357	190.2426552	221.4839745
Central Latin America	2014	9.58E-07	8.87E-07	1.03E-06	9.36E-07	8.59E-07	1.01E-06	211.2612065	195.3515191	225.8652499	205.2456452	188.1794513	221.040695
Central Latin America	2015	9.17E-07	8.45E-07	9.83E-07	9.25E-07	8.40E-07	1.01E-06	205.9214006	189.6484971	220.9573727	207.0981931	188.8634916	226.5728387
Central Latin America	2016	8.77E-07	8.05E-07	9.44E-07	9.14E-07	8.24E-07	1.02E-06	200.4281599	183.7516458	215.7549988	208.8452224	188.4192241	231.1347474
Central Latin America	2017	8.38E-07	7.65E-07	9.06E-07	9.05E-07	7.86E-07	1.03E-06	194.8365179	177.6354348	210.3504982	210.8177198	182.9051224	240.259391
Central Latin America	2018	8.02E-07	7.28E-07	8.69E-07	9.03E-07	7.68E-07	1.06E-06	189.64532	172.1016838	205.245157	214.7877781	183.654505	253.1978596
Central Latin America	2019	7.67E-07	6.93E-07	8.34E-07	8.98E-07	7.42E-07	1.10E-06	184.7872915	166.9737914	200.6617634	218.292	180.1578728	267.244458
Central Latin America	2020	7.34E-07	6.60E-07	8.01E-07	NA	NA	NA	188.9372688	169.9551432	205.9747125	NA	NA	NA
Central Latin America	2030	4.73E-07	4.07E-07	5.39E-07	NA	NA	NA	147.2335542	126.9747991	167.7068919	NA	NA	NA
Central Latin America	2040	3.06E-07	2.52E-07	3.63E-07	NA	NA	NA	111.9081046	92.36500117	132.9694419	NA	NA	NA
Central Latin America	2050	1.99E-07	1.57E-07	2.47E-07	NA	NA	NA	82.8418585	65.38237261	102.4009337	NA	NA	NA
Tropical Latin America	1990	2.25E-06	2.10E-06	2.38E-06	2.50E-06	2.24E-06	2.73E-06	265.9491224	249.0281415	280.8983549	312.5247447	280.2680936	344.1614646
Tropical Latin America	1991	2.18E-06	2.05E-06	2.29E-06	2.34E-06	2.10E-06	2.54E-06	263.2053799	247.3442787	277.2031663	297.9988081	267.9229349	327.5247066
Tropical Latin America	1992	2.11E-06	1.99E-06	2.22E-06	2.21E-06	2.01E-06	2.40E-06	260.6203469	245.8429414	273.9655299	285.9974456	258.839779	313.0263937
Tropical Latin America	1993	2.04E-06	1.93E-06	2.14E-06	2.14E-06	1.94E-06	2.32E-06	258.0298435	243.7417686	270.8701628	279.5280285	254.197797	306.5219228
Tropical Latin America	1994	1.98E-06	1.87E-06	2.07E-06	2.02E-06	1.83E-06	2.19E-06	255.4722544	241.7769559	267.7102373	268.5341227	244.5267328	294.3455289
Tropical Latin America	1995	1.92E-06	1.82E-06	2.00E-06	1.93E-06	1.76E-06	2.10E-06	252.9940759	239.8125958	264.5405746	261.7423023	237.7793114	285.7350347
Tropical Latin America	1996	1.86E-06	1.76E-06	1.94E-06	1.81E-06	1.65E-06	1.96E-06	250.6426314	238.2402911	261.656145	250.7445978	228.7435281	273.0233371
Tropical Latin America	1997	1.80E-06	1.72E-06	1.88E-06	1.73E-06	1.58E-06	1.87E-06	248.5020933	236.9860502	258.8414757	244.5372901	223.542044	265.7122122
Tropical Latin America	1998	1.75E-06	1.67E-06	1.82E-06	1.66E-06	1.51E-06	1.81E-06	246.4666445	235.6535266	256.7181759	238.4458818	217.3774238	260.5170445
Tropical Latin America	1999	1.69E-06	1.62E-06	1.76E-06	1.60E-06	1.46E-06	1.72E-06	244.4749256	234.1229587	254.3146033	234.6699557	215.2240195	254.0679525
Tropical Latin America	2000	1.64E-06	1.57E-06	1.70E-06	1.59E-06	1.46E-06	1.72E-06	242.4761249	232.7709647	252.0299026	237.1884978	218.1018972	256.5442704
Tropical Latin America	2001	1.59E-06	1.52E-06	1.65E-06	1.62E-06	1.48E-06	1.75E-06	240.5077333	231.1698688	249.8354655	246.3693543	225.2827553	266.415248
Tropical Latin America	2002	1.54E-06	1.47E-06	1.60E-06	1.63E-06	1.48E-06	1.76E-06	238.5801468	229.1501622	247.7603586	254.0881424	232.6905809	273.6796545
Tropical Latin America	2003	1.49E-06	1.43E-06	1.55E-06	1.59E-06	1.44E-06	1.73E-06	236.6224525	227.241552	245.3718864	252.215668	230.3394028	274.8292219
Tropical Latin America	2004	1.44E-06	1.38E-06	1.50E-06	1.53E-06	1.40E-06	1.66E-06	234.6394658	225.6517835	243.1669951	249.0464556	228.4448615	268.5792694
Tropical Latin America	2005	1.40E-06	1.34E-06	1.45E-06	1.48E-06	1.36E-06	1.62E-06	232.6685993	223.3542346	241.2679427	245.0894377	225.8767528	265.5625795
Tropical Latin America	2006	1.36E-06	1.30E-06	1.41E-06	1.40E-06	1.27E-06	1.53E-06	230.8049062	221.4266501	240.0147889	237.2962265	216.6493702	258.2716018
Tropical Latin America	2007	1.31E-06	1.25E-06	1.37E-06	1.36E-06	1.23E-06	1.49E-06	228.995566	219.2894567	238.6622625	236.2662686	213.9980795	257.9784057
Tropical Latin America	2008	1.27E-06	1.21E-06	1.33E-06	1.32E-06	1.19E-06	1.43E-06	227.2081408	217.0318282	237.3068977	233.1392363	210.9378019	252.5982566
Tropical Latin America	2009	1.23E-06	1.17E-06	1.29E-06	1.29E-06	1.18E-06	1.42E-06	225.4152422	214.7546704	235.6445766	234.6802711	214.3608393	256.75411
Tropical Latin America	2010	1.20E-06	1.14E-06	1.25E-06	1.25E-06	1.12E-06	1.36E-06	223.5659098	212.5299611	233.7740763	231.4455749	209.3929009	252.6203211
Tropical Latin America	2011	1.16E-06	1.10E-06	1.22E-06	1.21E-06	1.09E-06	1.33E-06	221.7312312	210.2816041	232.1698339	229.8988586	206.8963926	251.7963567
Tropical Latin America	2012	1.12E-06	1.06E-06	1.18E-06	1.17E-06	1.06E-06	1.28E-06	219.9090766	207.9614715	230.8636841	228.1458383	206.843695	249.1982282
Tropical Latin America	2013	1.09E-06	1.02E-06	1.15E-06	1.14E-06	1.02E-06	1.26E-06	218.0861135	205.6512421	230.062937	226.7446234	202.8155284	250.8235424
Tropical Latin America	2014	1.06E-06	9.90E-07	1.12E-06	1.12E-06	9.99E-07	1.24E-06	216.2303313	203.3521903	228.3412449	228.4092661	204.9596829	252.671666
Tropical Latin America	2015	1.02E-06	9.57E-07	1.09E-06	1.09E-06	9.78E-07	1.20E-06	214.3103478	200.9950327	227.1671073	229.5465096	205.912314	251.5762205
Tropical Latin America	2016	9.93E-07	9.26E-07	1.06E-06	1.10E-06	9.79E-07	1.21E-06	212.3531592	198.5845129	225.5444455	235.8628897	209.904295	259.3102301
Tropical Latin America	2017	9.62E-07	8.95E-07	1.03E-06	1.06E-06	9.47E-07	1.17E-06	210.3777355	196.1463517	223.9292143	233.9762567	208.0974398	259.7795787
Tropical Latin America	2018	9.33E-07	8.65E-07	9.98E-07	1.05E-06	9.36E-07	1.17E-06	208.4142059	193.6929827	222.7827863	236.977355	211.8092035	262.8985383
Tropical Latin America	2019	9.05E-07	8.36E-07	9.71E-07	1.03E-06	9.14E-07	1.16E-06	206.4469147	191.3108432	221.6393481	239.7920595	210.4456107	269.1629491
Tropical Latin America	2030	6.46E-07	5.77E-07	7.31E-07	NA	NA	NA	184.5223055	164.8269932	207.6675778	NA	NA	NA
Tropical Latin America	2020	8.78E-07	8.08E-07	9.45E-07	NA	NA	NA	203.642485	188.1644202	219.8134339	NA	NA	NA
Tropical Latin America	2050	3.53E-07	2.93E-07	4.33E-07	NA	NA	NA	139.7673039	115.1268593	171.3731746	NA	NA	NA
Tropical Latin America	2040	4.77E-07	4.11E-07	5.62E-07	NA	NA	NA	163.5744963	140.5304395	192.2431213	NA	NA	NA
North Africa and Middle East	1990	1.73E-06	1.14E-06	2.22E-06	1.71E-06	1.03E-06	2.27E-06	614.2602859	397.4124361	793.6084815	632.7603345	347.8941685	895.0865001
North Africa and Middle East	1991	1.67E-06	1.12E-06	2.13E-06	1.65E-06	1.01E-06	2.17E-06	604.8741501	397.8547886	774.7207029	616.8797954	350.5024012	851.7620174
North Africa and Middle East	1992	1.62E-06	1.10E-06	2.06E-06	1.59E-06	1.01E-06	2.05E-06	596.2030443	399.5787236	757.0665679	601.6954519	353.4327412	817.0188596
North Africa and Middle East	1993	1.56E-06	1.08E-06	1.99E-06	1.60E-06	1.04E-06	2.05E-06	586.5666847	398.7430545	741.5779271	617.1587281	371.7859764	836.1115408
North Africa and Middle East	1994	1.51E-06	1.06E-06	1.91E-06	1.60E-06	1.07E-06	2.05E-06	575.827477	390.3516451	725.5923167	619.6279548	381.7709813	829.2241864
North Africa and Middle East	1995	1.46E-06	1.03E-06	1.84E-06	1.55E-06	1.07E-06	1.96E-06	565.0725946	391.3289967	708.483904	609.5312443	384.9932365	809.395224
North Africa and Middle East	1996	1.42E-06	1.02E-06	1.78E-06	1.51E-06	1.04E-06	1.90E-06	554.8636349	389.3480653	691.8647177	598.5347068	384.8059164	788.9072836
North Africa and Middle East	1997	1.37E-06	9.90E-07	1.71E-06	1.48E-06	1.04E-06	1.85E-06	544.8634133	384.4809932	674.1838064	591.2775759	393.1385285	776.6355349
North Africa and Middle East	1998	1.32E-06	9.53E-07	1.65E-06	1.46E-06	1.04E-06	1.84E-06	534.4409209	379.2690196	659.2948693	590.4673864	395.6403036	770.5818023
North Africa and Middle East	1999	1.28E-06	9.29E-07	1.59E-06	1.42E-06	1.03E-06	1.78E-06	523.7049709	373.7288152	642.996368	579.6519137	398.8822144	752.9681661
North Africa and Middle East	2000	1.24E-06	9.08E-07	1.53E-06	1.36E-06	9.94E-07	1.68E-06	513.164111	365.37429	630.925217	558.8629833	386.2440996	723.5917218
North Africa and Middle East	2001	1.20E-06	8.81E-07	1.47E-06	1.31E-06	9.79E-07	1.64E-06	503.3732656	358.8123237	617.6064888	546.4384354	379.269033	705.5425756
North Africa and Middle East	2002	1.16E-06	8.54E-07	1.42E-06	1.25E-06	9.20E-07	1.56E-06	494.4821898	356.6576411	602.4006071	525.7940302	367.6575857	676.3560412
North Africa and Middle East	2003	1.12E-06	8.26E-07	1.38E-06	1.18E-06	8.93E-07	1.48E-06	485.8233834	351.4358854	590.3757065	506.9142457	366.6605209	644.720217
North Africa and Middle East	2004	1.09E-06	7.98E-07	1.33E-06	1.13E-06	8.65E-07	1.41E-06	477.4770794	346.1218433	578.9644558	495.9809321	370.3885963	628.5031477
North Africa and Middle East	2005	1.05E-06	7.72E-07	1.29E-06	1.09E-06	8.25E-07	1.35E-06	469.2891296	340.8933365	570.4819428	488.5969197	367.2852437	614.4603415
North Africa and Middle East	2006	1.02E-06	7.48E-07	1.25E-06	1.06E-06	8.08E-07	1.32E-06	461.4400808	335.8634984	560.4521995	479.0006504	366.7390252	606.8953344
North Africa and Middle East	2007	9.84E-07	7.26E-07	1.21E-06	1.01E-06	7.55E-07	1.25E-06	454.7050294	331.5698938	550.8468863	464.4594195	342.3613259	583.9805179
North Africa and Middle East	2008	9.53E-07	7.05E-07	1.17E-06	9.58E-07	7.21E-07	1.20E-06	448.5181045	327.616944	542.7614269	450.1500136	334.7464103	570.9745102
North Africa and Middle East	2009	9.22E-07	6.85E-07	1.13E-06	9.19E-07	6.94E-07	1.15E-06	441.9571792	323.4147414	537.6733836	438.6519132	323.5274682	554.6913887
North Africa and Middle East	2010	8.93E-07	6.65E-07	1.10E-06	8.88E-07	6.62E-07	1.12E-06	435.1661703	318.798177	532.7416143	430.1492269	311.7968498	543.3239913
North Africa and Middle East	2011	8.65E-07	6.46E-07	1.08E-06	8.31E-07	6.27E-07	1.04E-06	428.5306126	313.0055693	525.7985147	409.0635947	295.4798521	512.5201781
North Africa and Middle East	2012	8.38E-07	6.27E-07	1.05E-06	7.97E-07	6.01E-07	1.00E-06	421.7823759	307.287153	521.113692	397.6108461	287.368237	499.1747737
North Africa and Middle East	2013	8.11E-07	6.09E-07	1.02E-06	7.78E-07	5.81E-07	9.87E-07	414.8250314	305.0562427	516.6733313	394.8449362	289.8190989	494.8164402
North Africa and Middle East	2014	7.86E-07	5.91E-07	9.92E-07	7.55E-07	5.63E-07	9.64E-07	407.3763248	301.1115947	509.64147	388.4332274	283.1749612	495.6714826
North Africa and Middle East	2015	7.61E-07	5.70E-07	9.63E-07	7.30E-07	5.38E-07	9.42E-07	399.8241276	294.8026661	502.9963919	380.2821825	276.5579556	492.2668033
North Africa and Middle East	2016	7.37E-07	5.50E-07	9.37E-07	7.08E-07	5.21E-07	9.35E-07	392.6014943	288.7346091	497.046722	373.6492797	269.1067174	497.2663922
North Africa and Middle East	2017	7.14E-07	5.31E-07	9.12E-07	6.78E-07	4.96E-07	9.01E-07	385.1931642	282.2148402	491.2933142	362.4053388	259.5344592	482.1879685
North Africa and Middle East	2018	6.92E-07	5.12E-07	8.87E-07	6.53E-07	4.69E-07	8.83E-07	377.5732643	274.2395893	485.1889814	353.7313254	250.4335062	481.5091972
North Africa and Middle East	2019	6.70E-07	4.91E-07	8.65E-07	6.32E-07	4.56E-07	8.72E-07	370.264748	266.5814661	478.1707795	346.8413255	243.3234545	481.1273995
North Africa and Middle East	2030	4.73E-07	3.27E-07	6.91E-07	NA	NA	NA	326.2701547	226.3478313	477.5373764	NA	NA	NA
North Africa and Middle East	2020	6.46E-07	4.72E-07	8.41E-07	NA	NA	NA	379.3097336	271.8281882	492.7525901	NA	NA	NA
North Africa and Middle East	2040	3.50E-07	2.26E-07	5.76E-07	NA	NA	NA	282.6071845	179.9759298	468.1972477	NA	NA	NA
North Africa and Middle East	2050	2.62E-07	1.51E-07	4.87E-07	NA	NA	NA	246.1758953	140.4219284	459.842207	NA	NA	NA
South Asia	1990	6.66E-05	3.71E-05	7.86E-05	6.31E-05	3.49E-05	7.53E-05	60986.16739	34438.18631	72169.12383	58036.53246	32855.35553	71207.97851
South Asia	1991	6.52E-05	3.62E-05	7.66E-05	6.29E-05	3.51E-05	7.55E-05	60888.87215	34464.06197	71687.86478	58988.75634	33758.87339	72398.76458
South Asia	1992	6.38E-05	3.54E-05	7.47E-05	6.19E-05	3.46E-05	7.37E-05	60777.58266	34424.26334	71230.57189	59010.35904	33993.38435	71692.98801
South Asia	1993	6.25E-05	3.48E-05	7.28E-05	6.12E-05	3.46E-05	7.25E-05	60667.75297	34503.74259	70785.6281	59390.33004	34681.55335	71439.99218
South Asia	1994	6.12E-05	3.44E-05	7.09E-05	5.95E-05	3.37E-05	7.00E-05	60567.91483	34521.06451	70303.85616	58512.08083	33697.82649	70002.21122
South Asia	1995	5.99E-05	3.38E-05	6.91E-05	5.82E-05	3.31E-05	6.80E-05	60479.57803	34542.84115	69784.8116	58401.74465	33598.79814	69591.51368
South Asia	1996	5.87E-05	3.31E-05	6.72E-05	5.77E-05	3.25E-05	6.70E-05	60415.10701	34518.82007	69329.77156	58514.897	33623.10897	69163.73567
South Asia	1997	5.74E-05	3.25E-05	6.54E-05	5.77E-05	3.23E-05	6.73E-05	60345.77164	34478.27686	68920.36763	59350.76252	33396.7274	70214.04368
South Asia	1998	5.62E-05	3.19E-05	6.37E-05	5.87E-05	3.30E-05	6.81E-05	60265.75969	34429.92235	68460.11601	61535.81601	35290.79533	72260.84731
South Asia	1999	5.51E-05	3.13E-05	6.22E-05	5.71E-05	3.24E-05	6.61E-05	60198.17245	34386.88191	68045.18487	61423.1947	34874.81411	71488.79749
South Asia	2000	5.39E-05	3.07E-05	6.06E-05	5.58E-05	3.12E-05	6.38E-05	60141.69579	34348.91904	67529.66456	61197.44123	35343.95847	70019.19292
South Asia	2001	5.28E-05	3.00E-05	5.90E-05	5.50E-05	3.09E-05	6.30E-05	60108.09082	34314.82589	67246.83741	61359.53373	34702.91423	70700.61539
South Asia	2002	5.18E-05	2.93E-05	5.76E-05	5.34E-05	3.04E-05	6.04E-05	60094.68925	34283.76113	67066.61342	60326.68994	34907.37647	68544.4862
South Asia	2003	5.07E-05	2.87E-05	5.62E-05	5.08E-05	2.90E-05	5.72E-05	60112.09191	34267.87989	66777.82081	58400.83353	34247.46883	65943.1448
South Asia	2004	4.97E-05	2.82E-05	5.48E-05	4.90E-05	2.73E-05	5.49E-05	60169.62866	34273.21314	66562.35792	58236.07311	32749.24779	65527.12487
South Asia	2005	4.87E-05	2.77E-05	5.35E-05	4.88E-05	2.76E-05	5.47E-05	60238.50007	34285.07932	66372.33663	59460.02716	33675.41545	66866.20289
South Asia	2006	4.77E-05	2.71E-05	5.23E-05	4.83E-05	2.72E-05	5.41E-05	60314.40809	34295.83088	66320.51655	59916.51032	34027.84323	67502.02945
South Asia	2007	4.68E-05	2.66E-05	5.13E-05	4.70E-05	2.67E-05	5.23E-05	60380.13567	34300.36911	66175.21235	59397.51767	34076.79939	66428.76362
South Asia	2008	4.58E-05	2.62E-05	5.02E-05	4.60E-05	2.66E-05	5.14E-05	60428.9022	34293.95557	66213.63113	59303.31672	34081.37759	66396.30513
South Asia	2009	4.49E-05	2.57E-05	4.93E-05	4.50E-05	2.60E-05	4.99E-05	60474.84319	34417.13019	66369.16842	59696.05894	34479.87748	66670.6713
South Asia	2010	4.41E-05	2.52E-05	4.84E-05	4.36E-05	2.51E-05	4.86E-05	60520.0412	34687.69112	66761.96269	59604.05079	33958.13737	66624.86154
South Asia	2011	4.32E-05	2.47E-05	4.78E-05	4.19E-05	2.47E-05	4.70E-05	60577.12493	34704.8613	67247.20534	58703.93746	34242.06173	65904.79548
South Asia	2012	4.24E-05	2.42E-05	4.73E-05	4.01E-05	2.33E-05	4.51E-05	60621.50898	34635.11526	67635.96443	57411.54779	33101.61333	64780.67752
South Asia	2013	4.15E-05	2.37E-05	4.70E-05	3.86E-05	2.25E-05	4.35E-05	60645.83147	34551.48401	68589.71444	55737.26233	32473.32873	63005.69392
South Asia	2014	4.08E-05	2.32E-05	4.66E-05	3.70E-05	2.16E-05	4.21E-05	60645.99709	34543.30594	69496.67294	54159.69351	31457.03688	61823.10789
South Asia	2015	4.00E-05	2.28E-05	4.65E-05	3.65E-05	2.09E-05	4.20E-05	60624.77956	34556.26854	70618.78213	54465.21973	31131.31518	62549.07986
South Asia	2016	3.92E-05	2.24E-05	4.65E-05	3.58E-05	2.08E-05	4.22E-05	60619.07415	34457.81705	71774.3516	54403.98457	31720.84902	64443.8252
South Asia	2017	3.85E-05	2.20E-05	4.63E-05	3.49E-05	2.03E-05	4.20E-05	60599.66648	34347.58138	72936.40298	54147.74072	31688.47643	65384.27702
South Asia	2018	3.78E-05	2.15E-05	4.61E-05	3.49E-05	2.03E-05	4.34E-05	60556.004	34219.60877	74029.22482	55483.73473	31938.20159	69074.85433
South Asia	2019	3.70E-05	2.10E-05	4.59E-05	3.45E-05	1.98E-05	4.29E-05	60514.01828	34142.02068	74834.09002	55928.4892	32430.90429	69960.57045
South Asia	2030	3.03E-05	1.70E-05	4.45E-05	NA	NA	NA	58432.82239	32577.36731	85624.032	NA	NA	NA
South Asia	2020	3.64E-05	2.06E-05	4.56E-05	NA	NA	NA	60538.27361	34099.7336	75644.98411	NA	NA	NA
South Asia	2050	2.17E-05	1.14E-05	4.27E-05	NA	NA	NA	54241.44652	28351.99618	106832.549	NA	NA	NA
South Asia	2040	2.55E-05	1.41E-05	4.33E-05	NA	NA	NA	56447.41707	30907.54171	95744.39568	NA	NA	NA
Central Sub-Saharan Africa	1990	1.68E-05	1.12E-05	2.22E-05	1.52E-05	1.07E-05	2.00E-05	488.2489352	351.7183145	641.3298008	479.8236267	345.2629541	662.186116
Central Sub-Saharan Africa	1991	1.66E-05	1.11E-05	2.19E-05	1.50E-05	1.06E-05	1.97E-05	496.6258786	361.4610461	653.0105709	485.3974518	349.1399189	665.4759548
Central Sub-Saharan Africa	1992	1.64E-05	1.10E-05	2.15E-05	1.47E-05	1.05E-05	1.93E-05	504.9558521	366.3440989	661.4221095	488.7491421	353.8779363	679.499548
Central Sub-Saharan Africa	1993	1.62E-05	1.10E-05	2.11E-05	1.49E-05	1.09E-05	1.96E-05	513.1250594	371.9837055	669.6720744	508.316539	364.4860639	698.5421161
Central Sub-Saharan Africa	1994	1.60E-05	1.10E-05	2.06E-05	1.51E-05	1.11E-05	1.96E-05	521.0980219	382.0246792	676.9551958	525.0641913	376.9594696	713.2656471
Central Sub-Saharan Africa	1995	1.58E-05	1.10E-05	2.02E-05	1.54E-05	1.13E-05	2.00E-05	528.763289	389.4188437	688.3568194	548.2224345	399.7322599	753.1112413
Central Sub-Saharan Africa	1996	1.56E-05	1.10E-05	1.99E-05	1.55E-05	1.12E-05	2.00E-05	536.8647826	395.8625932	702.6649785	563.3358517	406.9050296	775.7871083
Central Sub-Saharan Africa	1997	1.54E-05	1.09E-05	1.96E-05	1.57E-05	1.13E-05	2.04E-05	544.9038652	401.8228825	715.8722115	583.2138716	423.8826577	819.8709053
Central Sub-Saharan Africa	1998	1.52E-05	1.09E-05	1.94E-05	1.62E-05	1.17E-05	2.12E-05	553.1755476	408.2002968	729.1702813	616.0146905	448.1299839	876.1410961
Central Sub-Saharan Africa	1999	1.50E-05	1.09E-05	1.91E-05	1.61E-05	1.17E-05	2.12E-05	561.6618716	418.459981	742.5649361	628.3961895	457.5506921	903.0685882
Central Sub-Saharan Africa	2000	1.49E-05	1.08E-05	1.88E-05	1.64E-05	1.19E-05	2.17E-05	570.1217515	423.6719515	758.8567268	655.2636009	474.5496786	973.6277255
Central Sub-Saharan Africa	2001	1.47E-05	1.07E-05	1.87E-05	1.65E-05	1.19E-05	2.20E-05	579.9099623	430.4606541	776.0937891	678.5778515	482.4171535	1037.097672
Central Sub-Saharan Africa	2002	1.45E-05	1.06E-05	1.85E-05	1.67E-05	1.21E-05	2.26E-05	590.1419224	435.9540908	803.9029238	702.4225646	497.562105	1090.654388
Central Sub-Saharan Africa	2003	1.44E-05	1.04E-05	1.85E-05	1.67E-05	1.20E-05	2.31E-05	600.82454	441.3745915	826.0908733	721.5646528	507.1967935	1142.04335
Central Sub-Saharan Africa	2004	1.42E-05	1.03E-05	1.85E-05	1.65E-05	1.17E-05	2.29E-05	611.9630082	447.1333411	851.1268078	730.9890143	500.4896179	1177.314134
Central Sub-Saharan Africa	2005	1.41E-05	1.03E-05	1.84E-05	1.63E-05	1.14E-05	2.33E-05	623.2679826	452.3186085	880.2226593	742.3976651	500.1498127	1235.235605
Central Sub-Saharan Africa	2006	1.40E-05	1.01E-05	1.84E-05	1.61E-05	1.12E-05	2.27E-05	636.4482323	456.6173303	918.0078873	753.1536723	502.3795082	1251.091756
Central Sub-Saharan Africa	2007	1.38E-05	1.00E-05	1.86E-05	1.58E-05	1.10E-05	2.25E-05	650.1953215	464.2664309	946.0930445	758.3842717	506.1001651	1271.504303
Central Sub-Saharan Africa	2008	1.37E-05	9.92E-06	1.86E-05	1.56E-05	1.09E-05	2.22E-05	664.5338541	473.0051124	981.309797	770.6695554	510.2769729	1312.605855
Central Sub-Saharan Africa	2009	1.36E-05	9.82E-06	1.86E-05	1.56E-05	1.09E-05	2.25E-05	679.421928	479.0849037	1018.847955	790.9898408	516.1972676	1388.033237
Central Sub-Saharan Africa	2010	1.35E-05	9.70E-06	1.87E-05	1.54E-05	1.08E-05	2.22E-05	694.3954715	485.1281073	1057.731712	801.8692662	536.719943	1381.711372
Central Sub-Saharan Africa	2011	1.34E-05	9.58E-06	1.88E-05	1.49E-05	1.04E-05	2.10E-05	711.3144358	490.2080402	1100.804835	796.792292	539.2902653	1383.804235
Central Sub-Saharan Africa	2012	1.32E-05	9.41E-06	1.89E-05	1.45E-05	1.02E-05	2.08E-05	728.4778901	495.4176035	1142.893772	801.80976	537.431016	1442.404756
Central Sub-Saharan Africa	2013	1.31E-05	9.31E-06	1.89E-05	1.41E-05	9.85E-06	2.04E-05	746.0257986	505.5172469	1185.86365	807.0792486	535.1735717	1444.216493
Central Sub-Saharan Africa	2014	1.30E-05	9.15E-06	1.92E-05	1.36E-05	9.41E-06	1.98E-05	764.2830947	517.2981216	1235.611469	801.3967882	529.1651884	1462.784702
Central Sub-Saharan Africa	2015	1.29E-05	8.98E-06	1.94E-05	1.31E-05	9.07E-06	1.91E-05	782.8313061	526.5371972	1288.512622	793.2533944	520.2357984	1429.513194
Central Sub-Saharan Africa	2016	1.29E-05	8.88E-06	1.97E-05	1.28E-05	8.77E-06	1.85E-05	803.3452473	535.3258254	1339.869834	793.1720506	515.5540985	1441.313117
Central Sub-Saharan Africa	2017	1.28E-05	8.76E-06	1.99E-05	1.24E-05	8.50E-06	1.80E-05	824.3174907	542.1076151	1396.601918	784.2845651	505.2028494	1390.842284
Central Sub-Saharan Africa	2018	1.27E-05	8.62E-06	2.04E-05	1.22E-05	8.36E-06	1.77E-05	845.8975078	552.2404739	1455.420403	793.025414	506.4892268	1375.503218
Central Sub-Saharan Africa	2019	1.26E-05	8.48E-06	2.05E-05	1.19E-05	8.16E-06	1.74E-05	868.2832971	559.9726814	1537.002142	791.3144594	506.71952	1354.763948
Central Sub-Saharan Africa	2030	1.18E-05	6.84E-06	2.40E-05	NA	NA	NA	1163.603345	655.677347	2415.637887	NA	NA	NA
Central Sub-Saharan Africa	2040	1.13E-05	5.70E-06	2.71E-05	NA	NA	NA	1534.680886	751.6137256	3839.648445	NA	NA	NA
Central Sub-Saharan Africa	2020	1.26E-05	8.43E-06	2.05E-05	NA	NA	NA	882.6701811	564.1807059	1578.769612	NA	NA	NA
Central Sub-Saharan Africa	2050	1.09E-05	4.66E-06	3.09E-05	NA	NA	NA	2038.741041	853.2011159	6027.86562	NA	NA	NA
Eastern Sub-Saharan Africa	1990	2.06E-05	1.38E-05	2.81E-05	1.86E-05	1.26E-05	2.51E-05	1820.995614	1251.127506	2466.909619	1738.96609	1218.573283	2343.103783
Eastern Sub-Saharan Africa	1991	2.01E-05	1.37E-05	2.72E-05	1.85E-05	1.26E-05	2.47E-05	1825.149958	1256.756779	2451.494734	1755.571485	1255.241722	2319.859284
Eastern Sub-Saharan Africa	1992	1.97E-05	1.34E-05	2.65E-05	1.83E-05	1.25E-05	2.44E-05	1824.749771	1254.266136	2429.997798	1772.338244	1250.533342	2356.030051
Eastern Sub-Saharan Africa	1993	1.93E-05	1.31E-05	2.58E-05	1.82E-05	1.24E-05	2.43E-05	1822.530522	1263.557925	2405.238022	1794.582718	1266.179175	2375.631075
Eastern Sub-Saharan Africa	1994	1.89E-05	1.29E-05	2.50E-05	1.81E-05	1.23E-05	2.40E-05	1824.700967	1270.906553	2408.34659	1811.165095	1300.92632	2388.77825
Eastern Sub-Saharan Africa	1995	1.85E-05	1.26E-05	2.42E-05	1.80E-05	1.23E-05	2.37E-05	1829.450289	1280.249781	2396.931171	1837.913434	1297.636139	2413.329636
Eastern Sub-Saharan Africa	1996	1.81E-05	1.23E-05	2.36E-05	1.76E-05	1.20E-05	2.30E-05	1837.617004	1299.033911	2383.069591	1831.239954	1307.938839	2410.028063
Eastern Sub-Saharan Africa	1997	1.77E-05	1.21E-05	2.29E-05	1.73E-05	1.18E-05	2.25E-05	1843.587534	1316.732978	2379.337493	1832.923285	1306.429721	2402.997938
Eastern Sub-Saharan Africa	1998	1.74E-05	1.18E-05	2.23E-05	1.72E-05	1.17E-05	2.23E-05	1846.638521	1317.42459	2375.963029	1857.937095	1315.744801	2448.653701
Eastern Sub-Saharan Africa	1999	1.70E-05	1.16E-05	2.17E-05	1.66E-05	1.15E-05	2.14E-05	1848.944362	1321.142627	2384.689026	1823.644535	1312.514137	2395.492599
Eastern Sub-Saharan Africa	2000	1.66E-05	1.14E-05	2.12E-05	1.66E-05	1.13E-05	2.13E-05	1851.253078	1318.794914	2383.059493	1851.518183	1327.289765	2458.301197
Eastern Sub-Saharan Africa	2001	1.63E-05	1.12E-05	2.06E-05	1.67E-05	1.13E-05	2.15E-05	1857.107929	1326.49854	2377.345262	1900.051749	1368.341977	2539.201123
Eastern Sub-Saharan Africa	2002	1.59E-05	1.11E-05	2.01E-05	1.66E-05	1.17E-05	2.15E-05	1864.274022	1350.111616	2395.423696	1938.687387	1367.198608	2593.573043
Eastern Sub-Saharan Africa	2003	1.56E-05	1.09E-05	1.97E-05	1.63E-05	1.14E-05	2.12E-05	1871.933478	1352.235293	2414.679676	1946.806241	1389.102338	2599.514885
Eastern Sub-Saharan Africa	2004	1.52E-05	1.08E-05	1.93E-05	1.60E-05	1.13E-05	2.07E-05	1879.666184	1346.602987	2446.63179	1951.708546	1391.409728	2636.955514
Eastern Sub-Saharan Africa	2005	1.49E-05	1.07E-05	1.88E-05	1.58E-05	1.13E-05	2.08E-05	1887.48134	1366.357166	2466.759039	1984.076903	1431.224264	2693.610642
Eastern Sub-Saharan Africa	2006	1.46E-05	1.05E-05	1.84E-05	1.55E-05	1.11E-05	2.02E-05	1899.569649	1392.90951	2489.645751	2002.603511	1457.36377	2688.388795
Eastern Sub-Saharan Africa	2007	1.43E-05	1.04E-05	1.80E-05	1.50E-05	1.05E-05	1.95E-05	1913.205651	1406.708822	2504.932489	2000.08545	1466.679495	2690.213167
Eastern Sub-Saharan Africa	2008	1.40E-05	1.03E-05	1.79E-05	1.46E-05	1.05E-05	1.88E-05	1928.647889	1424.296304	2532.465877	2012.255194	1478.536686	2709.671822
Eastern Sub-Saharan Africa	2009	1.37E-05	1.01E-05	1.76E-05	1.46E-05	1.04E-05	1.87E-05	1944.877054	1445.235361	2552.273565	2068.550104	1507.526709	2795.25726
Eastern Sub-Saharan Africa	2010	1.34E-05	9.80E-06	1.72E-05	1.43E-05	1.01E-05	1.83E-05	1960.347084	1456.259186	2586.70187	2074.32092	1543.136123	2789.390142
Eastern Sub-Saharan Africa	2011	1.32E-05	9.54E-06	1.71E-05	1.38E-05	9.77E-06	1.77E-05	1980.387838	1461.838526	2627.6655	2054.747664	1521.754238	2761.724721
Eastern Sub-Saharan Africa	2012	1.29E-05	9.32E-06	1.69E-05	1.34E-05	9.62E-06	1.74E-05	2001.376547	1485.153804	2667.353435	2048.431192	1518.369881	2744.249715
Eastern Sub-Saharan Africa	2013	1.26E-05	9.20E-06	1.66E-05	1.30E-05	9.43E-06	1.69E-05	2022.768261	1497.347507	2708.522098	2044.801869	1559.3451	2796.357717
Eastern Sub-Saharan Africa	2014	1.24E-05	9.01E-06	1.64E-05	1.26E-05	9.14E-06	1.65E-05	2043.918961	1516.02378	2750.857294	2049.154433	1516.300661	2799.908704
Eastern Sub-Saharan Africa	2015	1.22E-05	8.81E-06	1.62E-05	1.25E-05	9.08E-06	1.64E-05	2063.856329	1530.595166	2796.565888	2072.804061	1563.031171	2881.085356
Eastern Sub-Saharan Africa	2016	1.19E-05	8.61E-06	1.60E-05	1.22E-05	8.82E-06	1.61E-05	2088.565181	1552.209365	2855.347692	2089.525436	1566.446302	2896.177891
Eastern Sub-Saharan Africa	2017	1.17E-05	8.47E-06	1.59E-05	1.18E-05	8.47E-06	1.58E-05	2115.170568	1577.925702	2919.215401	2077.160397	1560.504605	2900.123596
Eastern Sub-Saharan Africa	2018	1.15E-05	8.30E-06	1.57E-05	1.16E-05	8.34E-06	1.57E-05	2143.149508	1590.426042	2981.381832	2097.896128	1578.641281	2955.601932
Eastern Sub-Saharan Africa	2019	1.12E-05	8.09E-06	1.55E-05	1.13E-05	8.09E-06	1.54E-05	2171.775247	1609.547136	3040.483831	2111.610178	1588.459887	3023.079307
Eastern Sub-Saharan Africa	2030	8.96E-06	6.18E-06	1.36E-05	NA	NA	NA	2591.396767	1819.240078	3954.613492	NA	NA	NA
Eastern Sub-Saharan Africa	2040	7.36E-06	4.78E-06	1.22E-05	NA	NA	NA	3108.811331	2051.436566	5204.523281	NA	NA	NA
Eastern Sub-Saharan Africa	2020	1.10E-05	7.88E-06	1.54E-05	NA	NA	NA	2208.04791	1634.128169	3115.664329	NA	NA	NA
Eastern Sub-Saharan Africa	2050	6.10E-06	3.67E-06	1.09E-05	NA	NA	NA	3737.963344	2268.417143	6770.781936	NA	NA	NA
Southern Sub-Saharan Africa	1990	1.65E-06	1.31E-06	1.95E-06	1.57E-06	1.20E-06	1.88E-06	61.18535829	48.40772198	73.11601873	60.88810777	45.5131038	74.84086526
Southern Sub-Saharan Africa	1991	1.63E-06	1.30E-06	1.91E-06	1.53E-06	1.17E-06	1.84E-06	61.83179533	49.16664435	73.63295462	60.35164994	45.81372725	74.89462627
Southern Sub-Saharan Africa	1992	1.60E-06	1.29E-06	1.88E-06	1.56E-06	1.20E-06	1.89E-06	62.43826303	49.84794123	74.16398283	62.45816068	47.92773807	77.29567301
Southern Sub-Saharan Africa	1993	1.58E-06	1.28E-06	1.84E-06	1.48E-06	1.14E-06	1.77E-06	63.03317002	50.75042269	74.66390857	59.57895385	46.47518711	72.00774204
Southern Sub-Saharan Africa	1994	1.56E-06	1.26E-06	1.81E-06	1.43E-06	1.13E-06	1.73E-06	63.61216879	51.53848283	75.17375899	58.70614056	46.35390026	70.52029507
Southern Sub-Saharan Africa	1995	1.54E-06	1.24E-06	1.79E-06	1.45E-06	1.15E-06	1.74E-06	64.14287877	52.08845938	75.77015739	59.50423187	47.20027336	72.02749505
Southern Sub-Saharan Africa	1996	1.51E-06	1.23E-06	1.75E-06	1.40E-06	1.11E-06	1.70E-06	64.62210845	52.59563105	76.16110409	57.43460712	45.72147993	70.44344696
Southern Sub-Saharan Africa	1997	1.49E-06	1.22E-06	1.72E-06	1.46E-06	1.17E-06	1.75E-06	64.96166139	53.13450554	76.24901435	60.63255459	48.61910245	73.39138691
Southern Sub-Saharan Africa	1998	1.47E-06	1.21E-06	1.70E-06	1.51E-06	1.19E-06	1.83E-06	65.21013101	53.61665688	76.23081741	63.93557574	50.87488987	77.9126957
Southern Sub-Saharan Africa	1999	1.45E-06	1.20E-06	1.68E-06	1.51E-06	1.19E-06	1.81E-06	65.44630404	54.08003237	76.47105016	64.89414548	51.70079802	77.88102184
Southern Sub-Saharan Africa	2000	1.44E-06	1.19E-06	1.66E-06	1.53E-06	1.22E-06	1.83E-06	65.66001828	54.29896149	76.87493901	66.77694467	53.27996191	80.43045804
Southern Sub-Saharan Africa	2001	1.42E-06	1.17E-06	1.63E-06	1.52E-06	1.21E-06	1.82E-06	65.86674783	54.41475084	77.03043094	67.36699154	54.32184966	80.63988957
Southern Sub-Saharan Africa	2002	1.40E-06	1.16E-06	1.62E-06	1.51E-06	1.20E-06	1.81E-06	66.03629486	54.47374562	77.30257288	67.79676978	54.52492608	81.58716006
Southern Sub-Saharan Africa	2003	1.39E-06	1.15E-06	1.60E-06	1.51E-06	1.22E-06	1.84E-06	66.18999899	54.69181925	77.58024433	68.93710354	55.25934821	83.97182455
Southern Sub-Saharan Africa	2004	1.37E-06	1.13E-06	1.58E-06	1.49E-06	1.19E-06	1.82E-06	66.35313694	54.802034	77.9259484	69.01022308	54.48537167	83.62524379
Southern Sub-Saharan Africa	2005	1.36E-06	1.12E-06	1.57E-06	1.49E-06	1.17E-06	1.79E-06	66.53740022	55.14706166	78.39488032	69.66803394	55.04264782	84.89471693
Southern Sub-Saharan Africa	2006	1.34E-06	1.11E-06	1.56E-06	1.44E-06	1.15E-06	1.75E-06	66.78042821	55.35855709	79.34714778	68.29442184	54.82686224	82.70523732
Southern Sub-Saharan Africa	2007	1.33E-06	1.10E-06	1.55E-06	1.42E-06	1.13E-06	1.71E-06	67.03669032	55.53493154	80.24304271	67.97211647	53.84336177	83.30578578
Southern Sub-Saharan Africa	2008	1.32E-06	1.09E-06	1.53E-06	1.44E-06	1.12E-06	1.74E-06	67.35515736	55.60752862	81.40737358	70.62931634	55.58538647	85.45539945
Southern Sub-Saharan Africa	2009	1.31E-06	1.08E-06	1.53E-06	1.45E-06	1.14E-06	1.72E-06	67.73568426	55.90736477	82.05235819	71.77798503	56.60600535	86.80906337
Southern Sub-Saharan Africa	2010	1.29E-06	1.07E-06	1.52E-06	1.45E-06	1.16E-06	1.74E-06	68.16955073	56.14119491	82.95669831	72.99807963	57.83024928	89.66631417
Southern Sub-Saharan Africa	2011	1.28E-06	1.06E-06	1.52E-06	1.37E-06	1.10E-06	1.65E-06	68.73641159	56.4878668	84.12470527	70.94662681	56.0164883	87.45273947
Southern Sub-Saharan Africa	2012	1.27E-06	1.05E-06	1.51E-06	1.33E-06	1.04E-06	1.65E-06	69.35259181	56.81500164	85.18405801	70.33184998	55.47306693	87.78666211
Southern Sub-Saharan Africa	2013	1.26E-06	1.04E-06	1.51E-06	1.27E-06	1.02E-06	1.55E-06	70.02527947	57.13980932	86.31591828	68.11592536	54.64649952	84.80115418
Southern Sub-Saharan Africa	2014	1.25E-06	1.03E-06	1.50E-06	1.24E-06	9.73E-07	1.53E-06	70.71062903	57.51475414	87.7219726	68.1713288	52.65618618	85.91371135
Southern Sub-Saharan Africa	2015	1.24E-06	1.02E-06	1.50E-06	1.23E-06	9.69E-07	1.51E-06	71.36869665	57.92087899	89.12500959	68.94240127	53.95358613	85.34473608
Southern Sub-Saharan Africa	2016	1.23E-06	1.00E-06	1.50E-06	1.21E-06	9.63E-07	1.50E-06	72.10081595	58.45157039	90.36231729	69.37100569	54.77356207	87.84365536
Southern Sub-Saharan Africa	2017	1.22E-06	9.87E-07	1.49E-06	1.17E-06	9.15E-07	1.46E-06	72.81948448	58.85345736	91.83653909	68.31633469	53.42780841	86.81791418
Southern Sub-Saharan Africa	2018	1.21E-06	9.75E-07	1.49E-06	1.13E-06	8.80E-07	1.43E-06	73.60877507	59.26017583	93.08109075	67.50866635	52.80359952	86.74080422
Southern Sub-Saharan Africa	2019	1.20E-06	9.67E-07	1.49E-06	1.09E-06	8.69E-07	1.39E-06	74.50457111	59.73175897	94.36615859	67.07183096	52.9156614	85.85903182
Southern Sub-Saharan Africa	2040	1.07E-06	7.61E-07	1.53E-06	NA	NA	NA	106.532187	75.59784852	152.1712143	NA	NA	NA
Southern Sub-Saharan Africa	2050	1.04E-06	6.84E-07	1.64E-06	NA	NA	NA	127.3118379	83.90353529	200.4323733	NA	NA	NA
Southern Sub-Saharan Africa	2030	1.12E-06	8.53E-07	1.49E-06	NA	NA	NA	90.20340349	68.26743209	121.610005	NA	NA	NA
Southern Sub-Saharan Africa	2020	1.19E-06	9.58E-07	1.49E-06	NA	NA	NA	77.56102976	61.98092349	98.31085482	NA	NA	NA
Western Sub-Saharan Africa	1990	2.16E-05	1.61E-05	3.01E-05	2.01E-05	1.52E-05	2.80E-05	2580.610771	1915.135969	3586.228894	2672.712681	1971.998528	3633.401026
Western Sub-Saharan Africa	1991	2.14E-05	1.62E-05	2.97E-05	2.00E-05	1.52E-05	2.83E-05	2609.779872	1955.322618	3646.519868	2714.35304	2041.160561	3758.629228
Western Sub-Saharan Africa	1992	2.11E-05	1.61E-05	2.93E-05	2.00E-05	1.52E-05	2.79E-05	2640.446205	1999.759935	3676.165728	2774.318699	2050.867909	3745.492201
Western Sub-Saharan Africa	1993	2.08E-05	1.60E-05	2.89E-05	2.04E-05	1.55E-05	2.89E-05	2672.76044	2028.338417	3719.401046	2901.1462	2157.840741	3947.865999
Western Sub-Saharan Africa	1994	2.05E-05	1.58E-05	2.85E-05	2.05E-05	1.55E-05	2.85E-05	2706.41761	2058.665611	3761.823457	2970.942209	2206.07147	4040.114943
Western Sub-Saharan Africa	1995	2.02E-05	1.55E-05	2.80E-05	2.08E-05	1.59E-05	2.90E-05	2741.009794	2091.511462	3809.921969	3081.036387	2305.545354	4212.994177
Western Sub-Saharan Africa	1996	2.00E-05	1.54E-05	2.75E-05	2.09E-05	1.58E-05	2.95E-05	2774.38931	2123.120213	3862.130532	3163.217875	2325.181199	4346.593888
Western Sub-Saharan Africa	1997	1.97E-05	1.52E-05	2.72E-05	2.09E-05	1.59E-05	2.95E-05	2809.577165	2143.485504	3910.353407	3239.391682	2428.947676	4439.509096
Western Sub-Saharan Africa	1998	1.94E-05	1.50E-05	2.68E-05	2.13E-05	1.59E-05	2.99E-05	2845.839093	2170.761939	3936.023908	3367.784902	2454.968018	4634.392246
Western Sub-Saharan Africa	1999	1.92E-05	1.49E-05	2.65E-05	2.09E-05	1.55E-05	2.96E-05	2882.535985	2205.744159	3976.785924	3379.602616	2479.572254	4638.133096
Western Sub-Saharan Africa	2000	1.89E-05	1.47E-05	2.61E-05	2.06E-05	1.52E-05	2.91E-05	2919.96791	2241.3834	4024.9556	3410.03586	2459.135088	4736.238546
Western Sub-Saharan Africa	2001	1.87E-05	1.44E-05	2.57E-05	2.05E-05	1.55E-05	2.88E-05	2956.232935	2263.026421	4078.199524	3465.096764	2542.077144	4808.34994
Western Sub-Saharan Africa	2002	1.84E-05	1.43E-05	2.53E-05	2.04E-05	1.49E-05	2.92E-05	2994.618603	2304.254681	4143.067687	3541.233566	2562.470283	4961.564816
Western Sub-Saharan Africa	2003	1.82E-05	1.41E-05	2.52E-05	2.01E-05	1.50E-05	2.87E-05	3034.051502	2326.039866	4209.998003	3589.57341	2612.696514	5069.810191
Western Sub-Saharan Africa	2004	1.79E-05	1.39E-05	2.48E-05	1.97E-05	1.49E-05	2.84E-05	3074.709862	2360.605473	4279.244568	3598.502929	2665.793483	5095.521022
Western Sub-Saharan Africa	2005	1.77E-05	1.37E-05	2.43E-05	1.94E-05	1.43E-05	2.77E-05	3117.243428	2382.607682	4344.590118	3629.763351	2626.565439	5159.888525
Western Sub-Saharan Africa	2006	1.74E-05	1.34E-05	2.41E-05	1.89E-05	1.42E-05	2.64E-05	3158.600609	2404.687194	4397.69353	3627.006701	2662.151197	5167.357046
Western Sub-Saharan Africa	2007	1.72E-05	1.32E-05	2.38E-05	1.82E-05	1.37E-05	2.55E-05	3201.826482	2430.732517	4472.738288	3603.873424	2655.469345	5094.948583
Western Sub-Saharan Africa	2008	1.69E-05	1.29E-05	2.36E-05	1.76E-05	1.31E-05	2.49E-05	3245.793147	2466.327015	4556.013604	3546.584669	2601.695195	5040.277956
Western Sub-Saharan Africa	2009	1.67E-05	1.26E-05	2.32E-05	1.76E-05	1.32E-05	2.44E-05	3290.633856	2484.21305	4641.050177	3631.015903	2656.706761	5202.627689
Western Sub-Saharan Africa	2010	1.64E-05	1.24E-05	2.29E-05	1.75E-05	1.32E-05	2.44E-05	3336.717582	2501.03053	4726.703568	3697.868137	2710.181372	5275.452705
Western Sub-Saharan Africa	2011	1.62E-05	1.21E-05	2.27E-05	1.69E-05	1.26E-05	2.36E-05	3380.473777	2515.543734	4803.613617	3649.850148	2695.17946	5288.191115
Western Sub-Saharan Africa	2012	1.59E-05	1.19E-05	2.24E-05	1.66E-05	1.23E-05	2.31E-05	3425.86416	2530.817575	4876.510522	3682.512797	2692.281915	5398.07291
Western Sub-Saharan Africa	2013	1.57E-05	1.16E-05	2.23E-05	1.64E-05	1.22E-05	2.32E-05	3472.76253	2552.118887	4964.688013	3759.850028	2737.451663	5605.499623
Western Sub-Saharan Africa	2014	1.55E-05	1.14E-05	2.21E-05	1.62E-05	1.21E-05	2.26E-05	3520.850042	2565.204704	5049.564607	3820.65881	2788.414164	5679.36718
Western Sub-Saharan Africa	2015	1.52E-05	1.12E-05	2.18E-05	1.57E-05	1.18E-05	2.21E-05	3571.38567	2594.388592	5155.806809	3819.480254	2760.105858	5722.121902
Western Sub-Saharan Africa	2016	1.50E-05	1.09E-05	2.16E-05	1.57E-05	1.17E-05	2.21E-05	3622.140637	2618.736705	5274.411028	3946.856348	2835.994922	6043.089819
Western Sub-Saharan Africa	2017	1.48E-05	1.06E-05	2.14E-05	1.51E-05	1.12E-05	2.15E-05	3675.347999	2643.75538	5378.183005	3908.647585	2803.65381	6013.148221
Western Sub-Saharan Africa	2018	1.46E-05	1.04E-05	2.12E-05	1.47E-05	1.07E-05	2.10E-05	3730.806705	2666.469233	5539.132406	3882.786895	2746.838645	6005.076194
Western Sub-Saharan Africa	2019	1.44E-05	1.02E-05	2.11E-05	1.43E-05	1.04E-05	2.07E-05	3789.840803	2697.694767	5688.087573	3852.995891	2697.077272	6047.567146
Western Sub-Saharan Africa	2040	1.09E-05	6.47E-06	1.97E-05	NA	NA	NA	5921.664031	3548.030918	10914.69853	NA	NA	NA
Western Sub-Saharan Africa	2030	1.24E-05	8.10E-06	2.03E-05	NA	NA	NA	4807.711857	3092.751561	8106.052703	NA	NA	NA
Western Sub-Saharan Africa	2050	9.69E-06	5.33E-06	1.95E-05	NA	NA	NA	7221.946461	3934.663178	14705.92782	NA	NA	NA
Western Sub-Saharan Africa	2020	1.42E-05	1.01E-05	2.10E-05	NA	NA	NA	3903.46343	2756.400566	5900.391229	NA	NA	NA
Global	1990	1.37E-05	8.17E-06	1.61E-05	1.32E-05	7.83E-06	1.57E-05	69894.35987	41411.28222	81910.37352	66984.63772	39822.50698	80975.43985
Global	1991	1.35E-05	8.04E-06	1.57E-05	1.31E-05	7.97E-06	1.57E-05	69733.86636	41401.68588	81332.10362	67887.4755	41508.85108	81811.06773
Global	1992	1.33E-05	7.89E-06	1.54E-05	1.30E-05	7.82E-06	1.53E-05	69560.39026	41229.13005	80783.44037	67894.68582	41266.93479	81000.16112
Global	1993	1.30E-05	7.76E-06	1.50E-05	1.29E-05	7.78E-06	1.51E-05	69389.60904	41058.62968	80154.09323	68394.74454	41666.82369	80968.592
Global	1994	1.28E-05	7.63E-06	1.47E-05	1.25E-05	7.56E-06	1.47E-05	69236.20668	40979.5286	79616.72331	67605.89472	41013.27614	79590.93245
Global	1995	1.26E-05	7.52E-06	1.44E-05	1.24E-05	7.56E-06	1.44E-05	69099.66437	40990.2534	79135.08785	67573.38796	40959.99576	79393.07767
Global	1996	1.24E-05	7.41E-06	1.42E-05	1.22E-05	7.34E-06	1.42E-05	68994.06029	41018.98678	78648.6288	67656.03499	40750.34247	79042.5597
Global	1997	1.22E-05	7.29E-06	1.39E-05	1.22E-05	7.35E-06	1.42E-05	68886.41787	41026.29262	78155.5293	68484.66125	40881.03573	79858.73539
Global	1998	1.20E-05	7.19E-06	1.36E-05	1.25E-05	7.46E-06	1.44E-05	68768.93269	40964.56726	77606.84997	70848.12697	42329.80096	82298.09802
Global	1999	1.19E-05	7.09E-06	1.33E-05	1.22E-05	7.25E-06	1.40E-05	68666.88036	40907.25126	77109.92057	70607.15123	41792.22152	81170.6737
Global	2000	1.17E-05	7.00E-06	1.31E-05	1.20E-05	7.18E-06	1.36E-05	68579.06457	40854.51763	76690.86188	70356.20977	42292.7988	79911.03424
Global	2001	1.15E-05	6.90E-06	1.28E-05	1.19E-05	7.09E-06	1.34E-05	68522.12332	40816.38679	76336.7499	70568.46206	41904.54409	80008.89756
Global	2002	1.14E-05	6.80E-06	1.26E-05	1.15E-05	6.98E-06	1.30E-05	68492.74533	40791.63014	75932.36355	69611.72146	42134.67484	78679.65086
Global	2003	1.12E-05	6.74E-06	1.23E-05	1.11E-05	6.81E-06	1.24E-05	68498.93217	41188.74648	75596.68956	67676.91814	41583.55534	75924.28325
Global	2004	1.10E-05	6.64E-06	1.21E-05	1.08E-05	6.55E-06	1.22E-05	68549.83016	41157.27351	75318.99201	67464.75064	40696.61995	75713.28184
Global	2005	1.09E-05	6.54E-06	1.19E-05	1.09E-05	6.50E-06	1.22E-05	68616.15451	41132.7469	75159.89381	68706.87034	41092.71803	76999.03092
Global	2006	1.07E-05	6.44E-06	1.17E-05	1.08E-05	6.40E-06	1.21E-05	68699.81623	41113.36256	75145.86756	69072.59255	40952.93229	77437.34456
Global	2007	1.06E-05	6.33E-06	1.16E-05	1.05E-05	6.33E-06	1.17E-05	68781.8386	41090.23353	75117.92177	68417.27364	41240.38596	76351.5398
Global	2008	1.04E-05	6.23E-06	1.14E-05	1.03E-05	6.30E-06	1.15E-05	68850.11286	41057.1685	75171.746	68217.60056	41527.3249	76174.61038
Global	2009	1.03E-05	6.16E-06	1.13E-05	1.02E-05	6.19E-06	1.15E-05	68917.13625	41256.97146	75586.25557	68725.52207	41658.87817	76984.31716
Global	2010	1.01E-05	6.12E-06	1.12E-05	1.01E-05	6.18E-06	1.13E-05	68986.09448	41548.80582	75926.88489	68659.19723	42170.04781	76764.8814
Global	2011	1.00E-05	6.07E-06	1.11E-05	9.74E-06	5.96E-06	1.10E-05	69074.96014	41839.86451	76779.05334	67570.82368	41350.69754	76032.14434
Global	2012	9.86E-06	6.02E-06	1.10E-05	9.40E-06	5.66E-06	1.06E-05	69155.42117	42122.52261	77346.10356	66247.84001	39925.82986	74340.58255
Global	2013	9.71E-06	5.94E-06	1.10E-05	9.02E-06	5.50E-06	1.02E-05	69219.28331	42260.18356	78234.3927	64603.50391	39326.63126	72773.77737
Global	2014	9.57E-06	5.85E-06	1.09E-05	8.66E-06	5.30E-06	9.93E-06	69261.53759	42269.73309	79104.82313	63053.38083	38556.08588	72081.75311
Global	2015	9.43E-06	5.76E-06	1.09E-05	8.56E-06	5.19E-06	9.88E-06	69284.5563	42272.25969	80054.48104	63359.38212	38342.59243	72951.24713
Global	2016	9.29E-06	5.68E-06	1.09E-05	8.42E-06	5.14E-06	9.98E-06	69331.99696	42284.74384	81323.49741	63454.66753	38885.71548	75135.95028
Global	2017	9.15E-06	5.59E-06	1.09E-05	8.23E-06	5.10E-06	9.87E-06	69371.14945	42288.35534	82562.29691	63112.21202	39070.48707	75464.99546
Global	2018	9.02E-06	5.50E-06	1.09E-05	8.28E-06	5.01E-06	1.02E-05	69391.43982	42243.54802	83763.1627	64447.64358	39119.33977	79023.95336
Global	2019	8.90E-06	5.40E-06	1.09E-05	8.20E-06	5.00E-06	1.02E-05	69420.70016	42111.96906	84811.68399	64851.35141	39607.35536	80328.75334
Global	2050	5.94E-06	3.41E-06	1.08E-05	NA	NA	NA	68770.55185	39107.93134	125598.5598	NA	NA	NA
Global	2020	8.71E-06	5.28E-06	1.08E-05	NA	NA	NA	69607.83552	42094.34693	86039.80689	NA	NA	NA
Global	2030	7.52E-06	4.53E-06	1.07E-05	NA	NA	NA	68799.00545	41372.23861	97613.13636	NA	NA	NA
Global	2040	6.64E-06	3.91E-06	1.08E-05	NA	NA	NA	68632.53305	40347.49263	111230.8387	NA	NA	NA
