# Supplementary material for: Global mortality of snakebite envenoming between 1990 and 2019
Source: Nat Commun. 2022 Oct 25;13:6160. doi: 10.1038/s41467-022-33627-9 (PMC9596405; doi:10.1038/s41467-022-33627-9)
Supplement: Supplementary file 8 — Source Data [file 41467_2022_33627_MOESM8_ESM.zip › Source data/Figure 5b.csv]

Location	Age-standardized proportion	as_rate.upper.97.5%	as_rate.lower.2.5%
China	0.122099083019548	0.144960033933511	0.102311748701821
Democratic People's Republic of Korea	0.12085925817296	0.144166797283191	0.0986587871403397
Taiwan (Province of China)	0.114297657512795	0.134035576184468	0.0961543810502789
Cambodia	0.2911259883416	0.327038662271122	0.255530876354272
Indonesia	0.364881986239366	0.40262106271014	0.329085823729859
Lao People's Democratic Republic	0.582482910457427	0.62302692912856	0.541546204188024
Malaysia	0.273032939854038	0.301981370542716	0.244279004942937
Maldives	0	0	0
Myanmar	0.332722014132381	0.374763794334231	0.295826218521189
Philippines	0.189635584659373	0.215211279530842	0.166708204907719
Sri Lanka	0.753069588073585	0.783313659981525	0.722097099951167
Thailand	0.41458523495223	0.450078017233411	0.379053953058867
Timor-Leste	0.435478809211681	0.475553433365046	0.39425312393693
Viet Nam	0.250295283831321	0.277924982481492	0.222777751167699
Fiji	0	0	0
Kiribati	0	0	0
Marshall Islands	0	0	0
Micronesia (Federated States of)	0.269601728962366	0.302777633092888	0.240716885558993
Papua New Guinea	0.523500274076212	0.556892402735831	0.487641956603586
Samoa	0.370263292129888	0.407352068339127	0.33362628705988
Solomon Islands	0	0	0
Tonga	0	0	0
Vanuatu	0	0	0
Armenia	0.226494173021528	0.250768019783271	0.205132263610105
Azerbaijan	0.220484007678341	0.248403274197511	0.195875562645381
Georgia	0.211395727823061	0.236614923495342	0.188612045956293
Kazakhstan	0.247906568321339	0.271396604116098	0.223851193551595
Kyrgyzstan	0.191650706006059	0.216351470513502	0.167695951395543
Mongolia	0.511512195478361	0.540669902195016	0.479094268367753
Tajikistan	0.307732338186235	0.343811324334187	0.272660033658454
Turkmenistan	0.260349938784817	0.292196062565757	0.227643484104032
Uzbekistan	0.177512934816482	0.201107377744934	0.156254044303769
Albania	0.177782413636346	0.20394951237153	0.155035333197816
Bosnia and Herzegovina	0.236438399427278	0.268092885398119	0.206016713268512
Bulgaria	0.175146445898311	0.197629517623444	0.155579004666689
Croatia	0.182922511631399	0.20663897882086	0.162127137045235
Czechia	0.248325880664247	0.278465144372129	0.219587333687203
Hungary	0.130677832355578	0.151080317877904	0.112258071286934
North Macedonia	0.279020687446676	0.31020032948384	0.250317685158684
Montenegro	0.166704185640348	0.191403355800454	0.143587185429011
Poland	0.127086657507537	0.147680140822199	0.108937541103905
Romania	0.124148212704626	0.141687172721542	0.108329019319525
Serbia	0.171451738689966	0.192271782906069	0.152346241488871
Slovakia	0.184769989813219	0.210259661640949	0.162785723187729
Slovenia	0.136645998677787	0.157573690369331	0.118329768980083
Belarus	0.293800293059145	0.328462864150456	0.25885076749781
Estonia	0.169906467416102	0.193799023250232	0.149734175356673
Latvia	0.127524646100071	0.147772282293567	0.108227367026147
Lithuania	0.158784939235803	0.180283970409576	0.137193119584287
Republic of Moldova	0.225034169119429	0.249437527603403	0.201003954790176
Russian Federation	0.16824555661628	0.191297462985851	0.146217157789549
Ukraine	0.197799423743172	0.224652095412008	0.174453880428956
Brunei Darussalam	0.104758949243646	0.119432475947115	0.0904681585586139
Japan	0.101679699364249	0.118409549779626	0.0857614837380116
Republic of Korea	0.162887841493606	0.183838054497579	0.143480383267941
Singapore	0.167463115026976	0.189572606958642	0.147319360226754
Australia	0.216573947673693	0.243700345063448	0.192155389381444
New Zealand	0	0	0
Andorra	0.253027072662402	0.284206007039519	0.221707781599472
Austria	0.250260071235306	0.278860423056041	0.221638517890996
Belgium	0.160572299038137	0.179897065851732	0.14102204693858
Cyprus	0.275306470005535	0.307405506640552	0.247082562912756
Denmark	0.0715937514551829	0.0827077990315066	0.0614292959038863
Finland	0.0831880326306384	0.0964176720457838	0.0709565030115751
France	0.169845702122051	0.193216799173829	0.148454721047716
Germany	0.178764012838967	0.200903731171074	0.157233774253899
Greece	0.194133782786948	0.220655428581742	0.17126178212992
Iceland	0	0	0
Ireland	0	0	0
Israel	0.218807996879557	0.242608127683643	0.195481677998555
Italy	0.246114271714247	0.278343958736017	0.214608932511201
Luxembourg	0.0988694937787811	0.114866584355877	0.0853510883190699
Malta	0	0	0
Netherlands	0.0759654508221497	0.0867599283610662	0.065993522075234
Norway	0.126937079125057	0.146862582933695	0.10860593809134
Portugal	0.271603917276348	0.302287879898187	0.242173833065815
Spain	0.315392247009	0.346427762048623	0.283997750376257
Sweden	0.0843491896477742	0.0981834568099268	0.0718371393532851
Switzerland	0.256003078860439	0.2878253090197	0.227276781613097
United Kingdom	0.0960037885068394	0.11074521101431	0.0823845163957914
Argentina	0.183676732726836	0.207913283621001	0.162634771129106
Chile	0	0	0
Uruguay	0.161883339270927	0.182953149357223	0.141956849889206
Canada	0.14028520413354	0.163614874692647	0.12051746644413
United States of America	0.186523252570602	0.211167946536537	0.163732031961364
Antigua and Barbuda	0	0	0
Bahamas	0	0	0
Barbados	0	0	0
Belize	0.462033326562124	0.496334809119325	0.426286632461981
Cuba	0	0	0
Dominica	0	0	0
Dominican Republic	0	0	0
Grenada	0	0	0
Guyana	0.566052580854379	0.594853691716817	0.536829025484759
Haiti	0	0	0
Jamaica	0	0	0
Saint Lucia	0.585182937250499	0.608315882644012	0.559139254375201
Saint Vincent and the Grenadines	0	0	0
Suriname	0.472910934863523	0.508450212717026	0.436324875435735
Trinidad and Tobago	0.235719862857073	0.263071005266628	0.210618635195557
Bolivia (Plurinational State of)	0.488590063296179	0.521593607740743	0.457051331097726
Ecuador	0.595710684930703	0.624655801092652	0.566226490040259
Peru	0.263916852634967	0.292373753770624	0.236533438509314
Colombia	0.541112493471965	0.57266866210825	0.507127171405903
Costa Rica	0.385438614920336	0.415173451754421	0.356113627308688
El Salvador	0.1791287414235	0.202480469419403	0.154680451103529
Guatemala	0.416968361651128	0.450479498727995	0.384574383260172
Honduras	0.39419159116859	0.421162213338452	0.364756380637488
Mexico	0.295416969589109	0.331075466772955	0.261072436877636
Nicaragua	0.550799146066339	0.582412284279689	0.51824599149327
Panama	0.576153844801802	0.602733373646856	0.548002485010215
Venezuela (Bolivarian Republic of)	0.395208025466173	0.425828472849569	0.362396717195229
Brazil	0.568528885902992	0.605135314258211	0.529930137311392
Paraguay	0.525532442043181	0.558299599835545	0.492057680346823
Algeria	0.25827293730805	0.284680228673089	0.232018072475933
Bahrain	0.180875858617498	0.19957737499226	0.161563304412939
Egypt	0.164200814399203	0.183110237319442	0.144705450982171
Iran (Islamic Republic of)	0.348984113694591	0.382493315785637	0.316871247663902
Iraq	0.359721566754013	0.391824227768358	0.328508036295467
Jordan	0.376047645925601	0.408696428456666	0.345415055802889
Kuwait	0.167986848105137	0.189958764559501	0.1480718779732
Lebanon	0.188822615486871	0.212993635523949	0.164831263660566
Libya	0.273557940773619	0.300929445923809	0.244588846780779
Morocco	0.145941257439714	0.16392318260349	0.131241643580976
Palestine	0.301197566072274	0.330245671333334	0.270078602506328
Oman	0.302513020945522	0.333730283680857	0.272794522759657
Qatar	0.130118863330339	0.14851752726458	0.11305255311711
Saudi Arabia	0.454553705031344	0.488100992146092	0.421344275982145
Syrian Arab Republic	0.281924511847436	0.311616367995521	0.252097082024883
Tunisia	0.235940613203127	0.262436655481408	0.208202059901418
Turkey	0.147889583515425	0.166866265022404	0.129678187466638
United Arab Emirates	0.23399226452267	0.25998292075755	0.206878988343702
Yemen	0.577989019856093	0.610182705661434	0.544301296449246
Afghanistan	0.525336253948715	0.556937102421097	0.493390194321894
Bangladesh	0.903487196832495	0.921502137697008	0.885590225695607
Bhutan	0.914863309654359	0.931518338235605	0.896453398048165
India	0.886463134316071	0.906766926561739	0.861848781512584
Nepal	0.910924413276301	0.929149776493785	0.888838482846039
Pakistan	0.895495962937219	0.914500000826337	0.874513171112285
Angola	0.482981129869132	0.520078897291301	0.440557210228488
Central African Republic	0.829111770725453	0.851941450713867	0.80550097247333
Congo	0.72124727972577	0.749260339785507	0.693539665666498
Democratic Republic of the Congo	0.810866754545205	0.833724287341706	0.786458688604762
Equatorial Guinea	0.690099679565394	0.721020221156796	0.657756062701663
Gabon	0.747179358343409	0.777914231119447	0.716118056186064
Burundi	0.489161215747798	0.516516492358705	0.459711734634439
Comoros	0.300508697968365	0.329234771704195	0.272141209191234
Djibouti	0.351622488634834	0.385720106728284	0.316141039944015
Eritrea	0.44495626847556	0.47990682124983	0.409875195437793
Ethiopia	0.394997348807716	0.428127496180864	0.36443810828408
Kenya	0.370911460535552	0.400934675133863	0.338851869116267
Madagascar	0	0	0
Malawi	0.463824221810176	0.496644052799834	0.430557475485978
Mauritius	0	0	0
Mozambique	0.350729184099943	0.389507160900087	0.315620252705686
Rwanda	0.482942035202987	0.510323381402679	0.454693029986462
Seychelles	0	0	0
Somalia	0.484146587546547	0.52000311395496	0.444886934262079
United Republic of Tanzania	0.444004920711679	0.479222159107228	0.409722471741515
Uganda	0.52608773926321	0.556489540835945	0.493501301610979
Zambia	0.74486753848445	0.774588803573505	0.715062435019594
Botswana	0.287073071864491	0.31613233131782	0.260105565275692
Lesotho	0.0617027927592614	0.072075626643471	0.0530291016339722
Namibia	0.267798277266497	0.294104575021715	0.24245819681396
South Africa	0.111529503699511	0.126575263417952	0.0982671109297452
Eswatini	0.225913474079049	0.251381098747934	0.204598546106042
Zimbabwe	0.180694011047578	0.203254976615885	0.157780550589486
Benin	0.60068513186218	0.635685213607755	0.567449747136037
Burkina Faso	0.827907771527157	0.848163062200177	0.806694470057389
Cameroon	0.706609771509362	0.735786877436758	0.677737208620095
Cabo Verde	0	0	0
Chad	0.759878940047613	0.787383216189071	0.729999337304855
Côte d'Ivoire	0.692869645145172	0.721113997672785	0.662957011318808
Gambia	0.338286472155739	0.374436081581367	0.30480073255245
Ghana	0.604027012399367	0.635588837829785	0.572001914806448
Guinea	0.753489725211902	0.778839462391644	0.727391254160752
Guinea-Bissau	0.422767127874125	0.461955105597032	0.382469161563537
Liberia	0.676820297904385	0.707777769806734	0.643540166340277
Mali	0.765450422807989	0.791285936716808	0.738202060326402
Mauritania	0.355497546702291	0.389448212855678	0.321877042900868
Niger	0.789093055679857	0.814022865080573	0.76266949711036
Nigeria	0.678222625188444	0.708070838817138	0.647357531724325
Sao Tome and Principe	0.671661790137187	0.702088709416797	0.641110045984633
Senegal	0.37089476926773	0.407146767094871	0.335325161566479
Sierra Leone	0.631644252292303	0.665513189296706	0.596248089757747
Togo	0.622362058220622	0.655164933941654	0.587681700236606
American Samoa	0	0	0
Bermuda	0.158229517816695	0.176351146484838	0.141772775026042
Cook Islands	0.214765310924281	0.242231075057976	0.186480067253977
Greenland	0	0	0
Guam	0.174627115876495	0.19811040860709	0.153198288913902
Monaco	0.227593851499647	0.260376451225525	0.2010649331139
Nauru	0	0	0
Niue	0.100996809963838	0.115945247649453	0.0885172693073965
Northern Mariana Islands	0	0	0
Palau	0	0	0
Puerto Rico	0.156527272768939	0.178603746363503	0.135226685081814
Saint Kitts and Nevis	0	0	0
San Marino	0.285004442811886	0.320653575382842	0.253534411632644
Tokelau	0.425319103497603	0.462512648091334	0.387930012691301
Tuvalu	0.402848372670537	0.438026368307075	0.365418566825092
United States Virgin Islands	0.226308906309946	0.25740440775192	0.197371525815763
South Sudan	0.566460038524326	0.603132589054553	0.52958742438121
Sudan	0.637748004142373	0.669987372091923	0.60444080409599
